# Supplementary material for: Removing facial features from structural MRI images biases visual quality assessment
Source: PLoS Biol. 2025 Apr 30;23(4):e3003149. doi: 10.1371/journal.pbio.3003149 (PMC12143891; doi:10.1371/journal.pbio.3003149)
Supplement: S1 Data — (TSV) [file pbio.3003149.s001.tsv]

randomized_id	rater_id	dataset	rating	time_sec	artifacts	confidence	comments	defaced	subject
sub-0152_T1w	rater_02	IXI dataset - MRIQC derivatives	2.55	314.549	["noise-global","inu","processing","uncategorized"]	2.5	blurry, smooth image, A bit of signal dropout in frontal	1	072
sub-1051_T1w	rater_02	IXI dataset - MRIQC derivatives	2.85	150.737	["noise-local","processing"]	3.5	Smooth. but seems to be the case of most of the images of the dataset	0	354
sub-1186_T1w	rater_02	IXI dataset - MRIQC derivatives	2.55	104.95	["wrap-around","uncategorized"]	3.35	Slightly short FoV in frontal, bordeline cutting the cortex, Small artefact in the background	0	205
sub-0951_T1w	rater_02	IXI dataset - MRIQC derivatives	3.45	84.569	["inu"]	3.5		1	446
sub-0902_T1w	rater_02	IXI dataset - MRIQC derivatives	2.95	68.889	["processing"]	3.5		1	248
sub-0250_T1w	rater_02	IXI dataset - MRIQC derivatives	2.55	90.318	["uncategorized"]	3.15	looks like a bit of drop out in frontal and a bit of background artefact	0	437
sub-0394_T1w	rater_02	IXI dataset - MRIQC derivatives	2.95	97.632	["wrap-around","processing"]	1.95	FoV cut a bit short in frontal	1	600
sub-0924_T1w	rater_02	IXI dataset - MRIQC derivatives	2.6	79.662	["noise-local","inu","processing"]	3.5		0	614
sub-0472_T1w	rater_02	IXI dataset - MRIQC derivatives	2.65	100.888	["noise-local","inu","processing"]	2.25	low contrast on some views	0	525
sub-0328_T1w	rater_02	IXI dataset - MRIQC derivatives	3.0	58.33	["processing"]	3.5		1	254
sub-0661_T1w	rater_02	IXI dataset - MRIQC derivatives	3.55	38.417	[]	3.5		1	335
sub-0050_T1w	rater_02	IXI dataset - MRIQC derivatives	2.6	128.529	["inu","processing"]	2.15	low contrast, background noise	0	383
sub-1221_T1w	rater_02	IXI dataset - MRIQC derivatives	2.85	97.831	["noise-local","wrap-around","processing"]	2.8	a bit short with FoV frontal but should be ok	0	092
sub-0752_T1w	rater_02	IXI dataset - MRIQC derivatives	3.15	67.015	["processing"]	3.5		1	127
sub-0336_T1w	rater_02	IXI dataset - MRIQC derivatives	3.55	47.351	[]	3.5		1	385
sub-0459_T1w	rater_02	IXI dataset - MRIQC derivatives	2.95	77.456	["wrap-around","uncategorized"]	3.3	FoV a bit short in occipital, Artefact in the background	0	440
sub-0775_T1w	rater_02	IXI dataset - MRIQC derivatives	3.4	40.714	[]	3.5		1	634
sub-1130_T1w	rater_02	IXI dataset - MRIQC derivatives	2.7	75.811	["noise-local","inu"]	3.5		1	128
sub-0656_T1w	rater_02	IXI dataset - MRIQC derivatives	3.25	48.472	["processing"]	3.5		1	059
sub-0270_T1w	rater_02	IXI dataset - MRIQC derivatives	2.8	57.819	["inu","processing","uncategorized"]	2.35	a bit of artefact in the background	0	276
sub-0152_T1w	rater_03	IXI dataset - MRIQC derivatives	3.55	87.335	[]	3.2		1	072
sub-1051_T1w	rater_03	IXI dataset - MRIQC derivatives	3.7	90.109	["eye-spillover"]	2.6		0	354
sub-1186_T1w	rater_03	IXI dataset - MRIQC derivatives	3.3	57.132	["eye-spillover","field-variation"]	2.8		0	205
sub-0951_T1w	rater_03	IXI dataset - MRIQC derivatives	3.35	56.134	["noneye-spillover"]	3.5		1	446
sub-0902_T1w	rater_03	IXI dataset - MRIQC derivatives	3.3	25.728	["noneye-spillover"]	3.1		1	248
sub-0250_T1w	rater_03	IXI dataset - MRIQC derivatives	3.45	49.698	["eye-spillover"]	2.95		0	437
sub-0394_T1w	rater_03	IXI dataset - MRIQC derivatives	3.45	61.316	["eye-spillover","noneye-spillover"]	3.0		1	600
sub-0924_T1w	rater_03	IXI dataset - MRIQC derivatives	3.0	72.543	["eye-spillover","noneye-spillover","noise-local"]	3.5		0	614
sub-0472_T1w	rater_03	IXI dataset - MRIQC derivatives	3.4	64.963	["eye-spillover"]	2.95		0	525
sub-0328_T1w	rater_03	IXI dataset - MRIQC derivatives	3.95	115.024	["inu"]	2.45		1	254
sub-0661_T1w	rater_03	IXI dataset - MRIQC derivatives	3.4	92.792	["noise-local","wrap-around"]	3.35		1	335
sub-0050_T1w	rater_03	IXI dataset - MRIQC derivatives	2.1	110.341	["noneye-spillover","uncategorized"]	1.8	Blurry around 95ish + low contrast GM/WM	0	383
sub-1221_T1w	rater_03	IXI dataset - MRIQC derivatives	3.0	72.873	["eye-spillover","noneye-spillover"]	2.45		0	092
sub-0752_T1w	rater_03	IXI dataset - MRIQC derivatives	2.85	65.946	["eye-spillover","noneye-spillover","inu"]	1.65		1	127
sub-0336_T1w	rater_03	IXI dataset - MRIQC derivatives	3.1	79.785	["noneye-spillover","noise-local","inu"]	2.35		1	385
sub-0459_T1w	rater_03	IXI dataset - MRIQC derivatives	3.1	55.182	["eye-spillover","noneye-spillover","inu"]	2.45		0	440
sub-0775_T1w	rater_03	IXI dataset - MRIQC derivatives	3.55	129.072	["eye-spillover","inu"]	3.1		1	634
sub-1130_T1w	rater_03	IXI dataset - MRIQC derivatives	3.45	65.386	["noneye-spillover"]	2.5		1	128
sub-0656_T1w	rater_03	IXI dataset - MRIQC derivatives	3.55	50.209	["noneye-spillover"]	2.3		1	059
sub-0270_T1w	rater_03	IXI dataset - MRIQC derivatives	3.7	42.1	["eye-spillover"]	3.5		0	276
sub-0086_T1w	rater_03	IXI dataset - MRIQC derivatives	3.55	59.847	["eye-spillover","noneye-spillover"]	3.5		0	217
sub-0205_T1w	rater_03	IXI dataset - MRIQC derivatives	1.75	76.989	["head-motion","eye-spillover","noneye-spillover","noise-global","inu"]	3.5		0	175
sub-1163_T1w	rater_03	IXI dataset - MRIQC derivatives	2.7	102.12299999999999	["noise-local"]	2.65	blurry	1	257
sub-0362_T1w	rater_03	IXI dataset - MRIQC derivatives	3.1	22.467	["noneye-spillover","noise-local","inu"]	2.2		1	248
sub-0791_T1w	rater_03	IXI dataset - MRIQC derivatives	3.0	101.322	["eye-spillover","noneye-spillover","noise-local"]	2.4		1	385
sub-0304_T1w	rater_03	IXI dataset - MRIQC derivatives	3.45	49.282	["eye-spillover","noise-local"]	3.5		1	280
sub-0869_T1w	rater_03	IXI dataset - MRIQC derivatives	2.85	48.323	["eye-spillover","noneye-spillover","noise-local","inu"]	3.15		0	338
sub-0101_T1w	rater_03	IXI dataset - MRIQC derivatives	3.35	107.137	["noise-local","inu"]	2.45		0	248
sub-0279_T1w	rater_03	IXI dataset - MRIQC derivatives	3.45	28.767	["eye-spillover","noneye-spillover"]	3.25		0	012
sub-0830_T1w	rater_03	IXI dataset - MRIQC derivatives	3.5	58.264	["eye-spillover"]	2.1		0	481
sub-0980_T1w	rater_03	IXI dataset - MRIQC derivatives	2.65	31.942	["eye-spillover","noneye-spillover","noise-local","inu"]	3.5		0	508
sub-0254_T1w	rater_03	IXI dataset - MRIQC derivatives	2.9	37.722	["eye-spillover","noneye-spillover","inu"]	1.95		0	605
sub-0618_T1w	rater_03	IXI dataset - MRIQC derivatives	3.1	60.673	["eye-spillover","noneye-spillover"]	3.5		0	329
sub-0116_T1w	rater_03	IXI dataset - MRIQC derivatives	2.9	36.567	["eye-spillover","noneye-spillover"]	2.45		1	252
sub-0185_T1w	rater_03	IXI dataset - MRIQC derivatives	3.3	36.521	["eye-spillover","noneye-spillover","inu"]	2.4		0	034
sub-1086_T1w	rater_03	IXI dataset - MRIQC derivatives	2.7	39.847	["eye-spillover","noneye-spillover","noise-local","inu"]	2.75		1	167
sub-0694_T1w	rater_03	IXI dataset - MRIQC derivatives	3.55	44.628	[]	1.7		1	438
sub-0895_T1w	rater_03	IXI dataset - MRIQC derivatives	3.65	42.197	["eye-spillover","inu"]	3.5		1	150
sub-0180_T1w	rater_03	IXI dataset - MRIQC derivatives	2.75	51.049	["eye-spillover","inu"]	3.5		1	525
sub-0934_T1w	rater_03	IXI dataset - MRIQC derivatives	3.6	47.713	["eye-spillover","noneye-spillover"]	3.05		0	259
sub-1199_T1w	rater_03	IXI dataset - MRIQC derivatives	3.0	81.382	["eye-spillover","noneye-spillover"]	3.5		1	216
sub-0261_T1w	rater_03	IXI dataset - MRIQC derivatives	2.6	48.894	["eye-spillover","noneye-spillover","noise-local"]	3.5		1	079
sub-0846_T1w	rater_03	IXI dataset - MRIQC derivatives	3.3	64.399	["head-motion","noneye-spillover"]	3.5		1	072
sub-0795_T1w	rater_03	IXI dataset - MRIQC derivatives	3.3	83.007	["eye-spillover","noneye-spillover","inu"]	3.5		1	611
sub-0293_T1w	rater_03	IXI dataset - MRIQC derivatives	3.1	42.637	["eye-spillover","inu"]	3.5		1	610
sub-1126_T1w	rater_03	IXI dataset - MRIQC derivatives	3.4	55.841	["noneye-spillover"]	3.5		0	465
sub-0286_T1w	rater_03	IXI dataset - MRIQC derivatives	3.65	28.777	["eye-spillover","noise-local"]	2.95		0	211
sub-1131_T1w	rater_03	IXI dataset - MRIQC derivatives	3.75	48.15	["noneye-spillover"]	3.5		0	522
sub-0062_T1w	rater_03	IXI dataset - MRIQC derivatives	3.7	46.061	["noise-local"]	2.75		0	613
sub-1123_T1w	rater_03	IXI dataset - MRIQC derivatives	3.05	54.775	["eye-spillover","noise-local"]	3.5		1	201
sub-1125_T1w	rater_03	IXI dataset - MRIQC derivatives	3.35	33.614	["eye-spillover","noneye-spillover","noise-local"]	3.5		1	034
sub-0152_T1w	rater_01	IXI dataset - MRIQC derivatives	2.6	74.293	["head-motion"]	3.5		1	072
sub-1051_T1w	rater_01	IXI dataset - MRIQC derivatives	3.05	94.532	["uncategorized"]	3.5	vertical stripes in ventricles	0	354
sub-1186_T1w	rater_01	IXI dataset - MRIQC derivatives	3.55	75.806	[]	3.5		0	205
sub-0951_T1w	rater_01	IXI dataset - MRIQC derivatives	3.4	64.593	["eye-spillover"]	3.5		1	446
sub-0902_T1w	rater_01	IXI dataset - MRIQC derivatives	2.7	71.686	["eye-spillover","uncategorized"]	3.5	low contrast near sinus	1	248
sub-0250_T1w	rater_01	IXI dataset - MRIQC derivatives	2.95	60.343	["uncategorized"]	3.5	artifact near eyes region in background image	0	437
sub-0394_T1w	rater_01	IXI dataset - MRIQC derivatives	2.55	206.055	["eye-spillover","uncategorized"]	3.5	light motion(?) in eyes regions (slides 57-61)	1	600
sub-0924_T1w	rater_01	IXI dataset - MRIQC derivatives	3.5	32.426	[]	3.5		0	614
sub-0472_T1w	rater_01	IXI dataset - MRIQC derivatives	2.65	56.233	["eye-spillover","noneye-spillover"]	3.5		0	525
sub-0328_T1w	rater_01	IXI dataset - MRIQC derivatives	2.95	83.375	[]	3.5		1	254
sub-0661_T1w	rater_01	IXI dataset - MRIQC derivatives	3.25	127.037	["ghost-aliasing"]	3.5	aliasing outside the brain (seen in BG image) - posterior	1	335
sub-0050_T1w	rater_01	IXI dataset - MRIQC derivatives	2.95	114.576	["head-motion"]	3.5	light motion, frontal near eyes region	0	383
sub-1221_T1w	rater_01	IXI dataset - MRIQC derivatives	3.65	44.775	[]	3.5		0	092
sub-0752_T1w	rater_01	IXI dataset - MRIQC derivatives	3.3	95.482	["inu"]	3.5		1	127
sub-0336_T1w	rater_01	IXI dataset - MRIQC derivatives	3.55	57.679	[]	3.5		1	385
sub-0459_T1w	rater_01	IXI dataset - MRIQC derivatives	3.25	75.176	["uncategorized"]	3.5	artifact in BG image	0	440
sub-0775_T1w	rater_01	IXI dataset - MRIQC derivatives	2.85	34.828	["head-motion"]	3.5		1	634
sub-1130_T1w	rater_01	IXI dataset - MRIQC derivatives	3.4	49.225	["inu"]	3.5	subtle IIH	1	128
sub-0656_T1w	rater_01	IXI dataset - MRIQC derivatives	2.95	64.187	["eye-spillover"]	3.5		1	059
sub-0270_T1w	rater_01	IXI dataset - MRIQC derivatives	3.0	53.313	["uncategorized"]	3.5	artifact in eyes region in BG image	0	276
sub-0086_T1w	rater_01	IXI dataset - MRIQC derivatives	3.0	57.71	["head-motion"]	3.5	motion in temporal regions , artifacts in temporal regions in BG image	0	217
sub-0205_T1w	rater_01	IXI dataset - MRIQC derivatives	1.45	59.465	["head-motion","noise-global","uncategorized"]	3.5	extra-large ventricles	0	175
sub-1163_T1w	rater_01	IXI dataset - MRIQC derivatives	2.75	123.292	["wrap-around","uncategorized"]	3.5	artifact in frontal regions In BG image, weird FoV	1	257
sub-0362_T1w	rater_01	IXI dataset - MRIQC derivatives	3.55	37.661	[]	3.5		1	248
sub-0791_T1w	rater_01	IXI dataset - MRIQC derivatives	3.35	73.86	["inu"]	3.5	subtle IIH and motion	1	385
sub-0304_T1w	rater_01	IXI dataset - MRIQC derivatives	3.2	45.618	["eye-spillover","noneye-spillover"]	3.5		1	280
sub-0869_T1w	rater_01	IXI dataset - MRIQC derivatives	2.3	69.927	["head-motion","eye-spillover","ghost-other","uncategorized"]	3.5	artifacts in BG image	0	338
sub-0101_T1w	rater_01	IXI dataset - MRIQC derivatives	3.4	47.618	["head-motion","inu"]	3.5		0	248
sub-0279_T1w	rater_01	IXI dataset - MRIQC derivatives	3.4	39.963	["inu"]	3.5		0	012
sub-0830_T1w	rater_01	IXI dataset - MRIQC derivatives	3.55	61.089	[]	3.5	artifacts in BG image outside the brain	0	481
sub-0980_T1w	rater_01	IXI dataset - MRIQC derivatives	3.45	79.182	["head-motion","inu"]	3.5	subtle IIH	0	508
sub-0254_T1w	rater_01	IXI dataset - MRIQC derivatives	2.85	36.067	["head-motion"]	3.5		0	605
sub-0618_T1w	rater_01	IXI dataset - MRIQC derivatives	3.45	74.427	["inu"]	3.5	artefact in BG image	0	329
sub-0116_T1w	rater_01	IXI dataset - MRIQC derivatives	2.9	71.94	["head-motion","ghost-other","inu"]	3.5		1	252
sub-0152_T1w	rater_04	IXI dataset - MRIQC derivatives	2.4	279.016	["head-motion"]	1.6	I see a bit of motion effects in slices 104-112 approx.	1	072
sub-1051_T1w	rater_04	IXI dataset - MRIQC derivatives	3.7	239.974	[]	3.5	i didn't touch the confidence slider, is it that value by default? (more than 0.5)	0	354
sub-1186_T1w	rater_04	IXI dataset - MRIQC derivatives	3.7	69.749	[]	3.5		0	205
sub-0951_T1w	rater_04	IXI dataset - MRIQC derivatives	3.95	63.064	[]	3.5		1	446
sub-0902_T1w	rater_04	IXI dataset - MRIQC derivatives	3.7	145.252	[]	3.5		1	248
sub-0250_T1w	rater_04	IXI dataset - MRIQC derivatives	3.5	277.327	[]	3.5		0	437
sub-0394_T1w	rater_04	IXI dataset - MRIQC derivatives	3.0	131.18	[]	1.7	I see it more blurry compared to others	1	600
sub-0924_T1w	rater_04	IXI dataset - MRIQC derivatives	3.4	124.633	[]	3.5		0	614
sub-0472_T1w	rater_04	IXI dataset - MRIQC derivatives	3.55	101.099	[]	3.5		0	525
sub-0328_T1w	rater_04	IXI dataset - MRIQC derivatives	3.7	107.579	[]	3.5		1	254
sub-0661_T1w	rater_04	IXI dataset - MRIQC derivatives	3.9	101.006	[]	3.5		1	335
sub-0050_T1w	rater_04	IXI dataset - MRIQC derivatives	3.55	253.53	["head-motion"]	3.5	head motion in slice 46 sagittal view (I don't see it in axial)	0	383
sub-1221_T1w	rater_04	IXI dataset - MRIQC derivatives	3.95	48.119	[]	3.5		0	092
sub-0752_T1w	rater_04	IXI dataset - MRIQC derivatives	3.45	85.311	[]	3.5	a bit blurry?	1	127
sub-0336_T1w	rater_04	IXI dataset - MRIQC derivatives	4.0	76.349	[]	3.5		1	385
sub-0459_T1w	rater_04	IXI dataset - MRIQC derivatives	3.6	70.251	["inu"]	3.5	possible INU in 96-98 (upper left part of the brain)?, would be good to see 97	0	440
sub-0775_T1w	rater_04	IXI dataset - MRIQC derivatives	3.45	213.211	["head-motion"]	3.5	motion on sagittal slices 33, 50 (less noticeable), 67, not appreciated in axial view	1	634
sub-1130_T1w	rater_04	IXI dataset - MRIQC derivatives	3.9	69.821	[]	3.5		1	128
sub-0656_T1w	rater_04	IXI dataset - MRIQC derivatives	3.95	69.644	[]	3.5		1	059
sub-0270_T1w	rater_04	IXI dataset - MRIQC derivatives	3.9	59.601	[]	3.5		0	276
sub-0086_T1w	rater_04	IXI dataset - MRIQC derivatives	3.7	78.818	[]	3.5		0	217
sub-0205_T1w	rater_04	IXI dataset - MRIQC derivatives	2.95	189.621	["head-motion"]	3.5	bit of motion in 109-114 (axial), more clear in sagittal 48, 65, 82 (not too much), blurry	0	175
sub-1163_T1w	rater_04	IXI dataset - MRIQC derivatives	3.55	87.242	[]	3.5		1	257
sub-0362_T1w	rater_04	IXI dataset - MRIQC derivatives	3.7	76.047	[]	3.5		1	248
sub-0791_T1w	rater_04	IXI dataset - MRIQC derivatives	3.55	256.615	[]	3.5		1	385
sub-0304_T1w	rater_04	IXI dataset - MRIQC derivatives	3.75	147.816	[]	3.5		1	280
sub-0869_T1w	rater_04	IXI dataset - MRIQC derivatives	3.6	189.048	["ghost-aliasing"]	3.5	aliasing ghost in background images around slice 202	0	338
sub-0101_T1w	rater_04	IXI dataset - MRIQC derivatives	3.5	88.657	[]	3.5		0	248
sub-0279_T1w	rater_04	IXI dataset - MRIQC derivatives	3.5	129.391	[]	3.5		0	012
sub-0830_T1w	rater_04	IXI dataset - MRIQC derivatives	3.55	119.144	[]	3.5	INU in 80-81? left part. It's difficult to detect INU...	0	481
sub-0980_T1w	rater_04	IXI dataset - MRIQC derivatives	3.95	575.195	[]	3.5		0	508
sub-0254_T1w	rater_04	IXI dataset - MRIQC derivatives	3.45	481.355	["head-motion"]	3.5	motion in sagittal 46	0	605
sub-0618_T1w	rater_04	IXI dataset - MRIQC derivatives	3.5	212.01	["head-motion"]	3.5	slight motion in sagittal 75	0	329
sub-0116_T1w	rater_04	IXI dataset - MRIQC derivatives	3.7	87.322	[]	3.5		1	252
sub-0185_T1w	rater_04	IXI dataset - MRIQC derivatives	3.65	48.95	[]	3.5		0	034
sub-1086_T1w	rater_04	IXI dataset - MRIQC derivatives	3.6	77.89	[]	3.5		1	167
sub-0694_T1w	rater_04	IXI dataset - MRIQC derivatives	3.6	51.523	[]	3.5		1	438
sub-0895_T1w	rater_04	IXI dataset - MRIQC derivatives	3.6	36.858	[]	3.5		1	150
sub-0180_T1w	rater_04	IXI dataset - MRIQC derivatives	3.65	53.683	[]	3.5		1	525
sub-0934_T1w	rater_04	IXI dataset - MRIQC derivatives	3.6	41.931	[]	3.5		0	259
sub-1199_T1w	rater_04	IXI dataset - MRIQC derivatives	3.6	61.51	[]	3.5		1	216
sub-0261_T1w	rater_04	IXI dataset - MRIQC derivatives	3.5	136.982	[]	3.5	that'd be good to have a space between rows of slices, as there is between columns, to avoid visual overlap	1	079
sub-0846_T1w	rater_04	IXI dataset - MRIQC derivatives	2.55	141.722	["head-motion"]	3.5	motion in 101-113	1	072
sub-0795_T1w	rater_04	IXI dataset - MRIQC derivatives	3.55	114.829	[]	3.5		1	611
sub-0293_T1w	rater_04	IXI dataset - MRIQC derivatives	3.75	34.119	[]	3.5		1	610
sub-1126_T1w	rater_04	IXI dataset - MRIQC derivatives	3.6	36.525	[]	3.5		0	465
sub-0286_T1w	rater_04	IXI dataset - MRIQC derivatives	3.6	49.942	[]	3.5		0	211
sub-1131_T1w	rater_04	IXI dataset - MRIQC derivatives	3.4	73.108	[]	1.7	not very detailed (not many histogram values as other images)	0	522
sub-0062_T1w	rater_04	IXI dataset - MRIQC derivatives	3.75	53.186	[]	3.5		0	613
sub-1123_T1w	rater_04	IXI dataset - MRIQC derivatives	3.65	40.838	[]	3.5		1	201
sub-1125_T1w	rater_04	IXI dataset - MRIQC derivatives	3.55	56.068	["head-motion"]	3.5	slight motion in sagittal 36	1	034
sub-0761_T1w	rater_04	IXI dataset - MRIQC derivatives	3.7	41.182	[]	3.5		0	612
sub-0195_T1w	rater_04	IXI dataset - MRIQC derivatives	3.5	331.538	[]	3.5		0	516
sub-0532_T1w	rater_04	IXI dataset - MRIQC derivatives	3.55	28.448	[]	3.5		0	168
sub-0013_T1w	rater_04	IXI dataset - MRIQC derivatives	3.55	30.298	[]	3.5		0	132
sub-0278_T1w	rater_04	IXI dataset - MRIQC derivatives	3.6	23.767	[]	3.5		0	033
sub-0611_T1w	rater_04	IXI dataset - MRIQC derivatives	3.65	21.099	[]	3.5		0	575
sub-0634_T1w	rater_04	IXI dataset - MRIQC derivatives	3.55	50.748	[]	3.5		0	195
sub-0368_T1w	rater_04	IXI dataset - MRIQC derivatives	3.5	40.857	[]	3.5		1	259
sub-0135_T1w	rater_04	IXI dataset - MRIQC derivatives	3.55	247.077	[]	3.5	I see some black spots (it's not the first time) that I guess they could be mini strokes? It's not related to quality, but these subjects were supposed to be healthy right? Slices 115-128	1	168
sub-0961_T1w	rater_04	IXI dataset - MRIQC derivatives	3.6	183.352	[]	3.5		0	161
sub-0187_T1w	rater_04	IXI dataset - MRIQC derivatives	3.6	36.435	[]	3.5		0	212
sub-0964_T1w	rater_04	IXI dataset - MRIQC derivatives	3.55	101.607	[]	3.5		0	150
sub-0636_T1w	rater_04	IXI dataset - MRIQC derivatives	3.55	150.971	[]	3.5		1	242
sub-0372_T1w	rater_04	IXI dataset - MRIQC derivatives	3.55	40.708	[]	3.5		0	173
sub-0008_T1w	rater_04	IXI dataset - MRIQC derivatives	3.45	72.622	[]	3.5		0	515
sub-0720_T1w	rater_04	IXI dataset - MRIQC derivatives	3.5	50.28	[]	3.5		0	057
sub-1009_T1w	rater_04	IXI dataset - MRIQC derivatives	3.45	175.807	[]	3.5	a bit blurry?	1	338
sub-0691_T1w	rater_04	IXI dataset - MRIQC derivatives	3.55	86.424	[]	3.5		0	254
sub-1075_T1w	rater_04	IXI dataset - MRIQC derivatives	3.55	71.725	[]	3.5		1	165
sub-0667_T1w	rater_04	IXI dataset - MRIQC derivatives	3.6	83.415	[]	3.5	black spots again 96-99	1	481
sub-0856_T1w	rater_04	IXI dataset - MRIQC derivatives	3.95	103.0	[]	3.5		0	039
sub-0462_T1w	rater_04	IXI dataset - MRIQC derivatives	3.5	91.41	["inu"]	3.5	INU 109 to 110 upper left part?	0	439
sub-0053_T1w	rater_04	IXI dataset - MRIQC derivatives	2.7	360.295	["head-motion"]	3.5	stronger head motion artifacts around slice 124, also in sagittal 30, 46, 61	0	524
sub-1003_T1w	rater_04	IXI dataset - MRIQC derivatives	3.45	76.215	[]	3.5	a bit blurry	0	013
sub-0175_T1w	rater_04	IXI dataset - MRIQC derivatives	3.5	528.405	[]	3.5		0	216
sub-0241_T1w	rater_04	IXI dataset - MRIQC derivatives	3.55	117.267	[]	3.5		1	130
sub-0370_T1w	rater_04	IXI dataset - MRIQC derivatives	3.45	101.554	["head-motion"]	3.5	motion 100-102	0	445
sub-0086_T1w	rater_02	IXI dataset - MRIQC derivatives	3.5	87.209	["processing"]	3.0		0	217
sub-0205_T1w	rater_02	IXI dataset - MRIQC derivatives	2.5	85.18	["noise-global","noise-local","processing"]	1.8		0	175
sub-1163_T1w	rater_02	IXI dataset - MRIQC derivatives	2.65	130.877	["noise-local","processing"]	2.6	some dark spot. Blood vessels?	1	257
sub-0362_T1w	rater_02	IXI dataset - MRIQC derivatives	2.85	77.981	["wrap-around","processing"]	3.5	FOV a bit short in frontal	1	248
sub-0791_T1w	rater_02	IXI dataset - MRIQC derivatives	3.4	90.533	["field-variation","processing"]	3.5		1	385
sub-0304_T1w	rater_02	IXI dataset - MRIQC derivatives	2.65	116.165	["noise-global","processing","uncategorized"]	3.5	white straight line 50-51-2 - eyes artefact in backgronf	1	280
sub-0869_T1w	rater_02	IXI dataset - MRIQC derivatives	2.8	110.743	["noise-global","processing","uncategorized"]	3.25	artefact in the background	0	338
sub-0101_T1w	rater_02	IXI dataset - MRIQC derivatives	3.2	115.571	["processing","uncategorized"]	3.45	FoV a bit shirt, small artefact in background	0	248
sub-0279_T1w	rater_02	IXI dataset - MRIQC derivatives	3.65	116.233	["uncategorized"]	3.5	small artefact in the back at the eyes level. maybe sligh eye spillerover	0	012
sub-0830_T1w	rater_02	IXI dataset - MRIQC derivatives	1.6	168.717	["noise-global","noise-local","ghost-aliasing","field-variation","uncategorized"]	1.95	artefact in the backgound. Gohst, drop out frontal,	0	481
sub-0980_T1w	rater_02	IXI dataset - MRIQC derivatives	3.05	86.949	["uncategorized"]	3.5	slight background noise	0	508
sub-0254_T1w	rater_02	IXI dataset - MRIQC derivatives	1.5	143.676	["head-motion","noise-global","noise-local"]	3.5	blurry. poor constrast, head motion 46-62 saggital views, background artefact	0	605
sub-0618_T1w	rater_02	IXI dataset - MRIQC derivatives	1.55	93.986	["noise-global","noise-local","processing","uncategorized"]	3.5	bckg artefact, blurry, noisy,	0	329
sub-0116_T1w	rater_02	IXI dataset - MRIQC derivatives	1.75	112.874	["eye-spillover","noise-global","noise-local","uncategorized"]	2.3	horizontal line 38-43, eye spillover	1	252
sub-0185_T1w	rater_02	IXI dataset - MRIQC derivatives	2.75	106.974	["noise-global","wrap-around","processing","uncategorized"]	2.5	fov short frontal - cut, backgd artefact	0	034
sub-1086_T1w	rater_02	IXI dataset - MRIQC derivatives	1.45	125.538	["noise-global","noise-local","field-variation","processing","uncategorized"]	3.5	drop out 47	1	167
sub-0694_T1w	rater_02	IXI dataset - MRIQC derivatives	2.7	69.159	["noise-global","noise-local"]	3.5		1	438
sub-0895_T1w	rater_02	IXI dataset - MRIQC derivatives	3.05	50.155	["noise-global","field-variation","processing"]	3.5		1	150
sub-0180_T1w	rater_02	IXI dataset - MRIQC derivatives	2.9	116.271	["wrap-around","processing"]	3.5	fov a bit short	1	525
sub-0934_T1w	rater_02	IXI dataset - MRIQC derivatives	2.95	91.363	["noise-global","processing","uncategorized"]	3.5	smalll artefact bckgd	0	259
sub-1199_T1w	rater_02	IXI dataset - MRIQC derivatives	3.55	71.237	["processing"]	3.5		1	216
sub-0261_T1w	rater_02	IXI dataset - MRIQC derivatives	3.15	88.451	["noise-global","processing"]	3.5	small drop out	1	079
sub-0846_T1w	rater_02	IXI dataset - MRIQC derivatives	2.55	192.586	["head-motion","field-variation"]	2.65	slight head motion artefact 109 110	1	072
sub-0795_T1w	rater_02	IXI dataset - MRIQC derivatives	3.75	101.673	[]	3.65		1	611
sub-0293_T1w	rater_02	IXI dataset - MRIQC derivatives	3.6	69.915	["field-variation","uncategorized"]	3.5	horizontal line 39-40	1	610
sub-1126_T1w	rater_02	IXI dataset - MRIQC derivatives	3.4	98.904	["noise-global","field-variation","uncategorized"]	3.0	small backgd artefact	0	465
sub-0286_T1w	rater_02	IXI dataset - MRIQC derivatives	3.5	116.126	[]	3.15	a bit of drop out or tiled head.	0	211
sub-1131_T1w	rater_02	IXI dataset - MRIQC derivatives	3.25	71.953	["noise-global","uncategorized"]	2.8	blurry, bit noise backgrd	0	522
sub-0062_T1w	rater_02	IXI dataset - MRIQC derivatives	3.4	99.772	["field-variation"]	3.5		0	613
sub-1123_T1w	rater_02	IXI dataset - MRIQC derivatives	2.95	82.026	["noise-global","processing"]	2.65	blurry	1	201
sub-1125_T1w	rater_02	IXI dataset - MRIQC derivatives	2.85	105.799	["noise-local","ghost-other","field-variation"]	3.05	slight drop out 76	1	034
sub-0761_T1w	rater_02	IXI dataset - MRIQC derivatives	2.95	126.529	["noise-global","field-variation","processing","uncategorized"]	2.9	small backgd artefact	0	612
sub-0195_T1w	rater_02	IXI dataset - MRIQC derivatives	2.55	97.503	["noise-global","ghost-aliasing","field-variation","processing","uncategorized"]	3.5	ghost in backgd, blurry	0	516
sub-0532_T1w	rater_02	IXI dataset - MRIQC derivatives	2.45	115.185	["ghost-other","processing","uncategorized"]	1.25	drop out 44 & 75	0	168
sub-0013_T1w	rater_02	IXI dataset - MRIQC derivatives	2.65	175.16	["noise-global","field-variation","processing"]	2.45	drop out 45 & 75?	0	132
sub-0278_T1w	rater_02	IXI dataset - MRIQC derivatives	3.5	75.046	["field-variation","processing"]	3.5		0	033
sub-0611_T1w	rater_02	IXI dataset - MRIQC derivatives	2.6	179.616	["noise-global","noise-local","field-variation","processing"]	1.3	drop out, backgrd noise	0	575
sub-0634_T1w	rater_02	IXI dataset - MRIQC derivatives	3.0	102.235	["noise-global","field-variation","processing"]	2.4		0	195
sub-0368_T1w	rater_02	IXI dataset - MRIQC derivatives	2.75	136.351	["field-variation","processing","uncategorized"]	3.5	background small artefact, sligth drop out	1	259
sub-0135_T1w	rater_02	IXI dataset - MRIQC derivatives	3.05	111.71	["noise-global","noise-local","uncategorized"]	3.0	drop out?	1	168
sub-0961_T1w	rater_02	IXI dataset - MRIQC derivatives	3.45	72.436	["uncategorized"]	3.5	bckgd noise	0	161
sub-0187_T1w	rater_02	IXI dataset - MRIQC derivatives	3.55	98.598	[]	3.5		0	212
sub-0964_T1w	rater_02	IXI dataset - MRIQC derivatives	3.6	63.036	["field-variation"]	3.5		0	150
sub-0636_T1w	rater_02	IXI dataset - MRIQC derivatives	3.7	92.558	[]	3.5		1	242
sub-0372_T1w	rater_02	IXI dataset - MRIQC derivatives	3.3	119.848	["uncategorized"]	3.5	drop out, bckgd noise	0	173
sub-0008_T1w	rater_02	IXI dataset - MRIQC derivatives	2.9	74.278	["field-variation","uncategorized"]	1.1	drop out, bckgd noise	0	515
sub-0720_T1w	rater_02	IXI dataset - MRIQC derivatives	3.5	80.171	["field-variation","uncategorized"]	3.5		0	057
sub-1009_T1w	rater_02	IXI dataset - MRIQC derivatives	3.0	62.534	["noise-global","noise-local","uncategorized"]	2.35	bckgd noise	1	338
sub-0691_T1w	rater_02	IXI dataset - MRIQC derivatives	3.55	81.143	["field-variation","uncategorized"]	2.25	bckgd noise	0	254
sub-1075_T1w	rater_02	IXI dataset - MRIQC derivatives	3.55	92.764	[]	3.5		1	165
sub-0667_T1w	rater_02	IXI dataset - MRIQC derivatives	2.55	116.687	["noise-local","field-variation","processing","uncategorized"]	3.5	drop out	1	481
sub-0856_T1w	rater_02	IXI dataset - MRIQC derivatives	3.3	76.016	["field-variation"]	3.5		0	039
sub-0462_T1w	rater_02	IXI dataset - MRIQC derivatives	3.2	78.195	["noise-local","field-variation","processing"]	2.9	bckgd noise	0	439
sub-0053_T1w	rater_02	IXI dataset - MRIQC derivatives	2.6	134.894	["head-motion","noise-global","noise-local","processing"]	0.0	slight head motion 125-126, slight bckgd noise	0	524
sub-1003_T1w	rater_02	IXI dataset - MRIQC derivatives	3.5	107.679	[]	3.5		0	013
sub-0175_T1w	rater_02	IXI dataset - MRIQC derivatives	2.9	124.824	["eye-spillover","noise-local","processing"]	3.5	slight eye spill over	0	216
sub-0241_T1w	rater_02	IXI dataset - MRIQC derivatives	3.1	112.216	["noise-global","field-variation","processing","uncategorized"]	2.25	drop out	1	130
sub-0370_T1w	rater_02	IXI dataset - MRIQC derivatives	2.9	131.504	["noise-global","field-variation","processing","uncategorized"]	2.75	drop out	0	445
sub-1109_T1w	rater_02	IXI dataset - MRIQC derivatives	2.75	135.826	["noise-global","noise-local","wrap-around","field-variation","uncategorized"]	3.5	fov a bit short, bckgd noise	0	525
sub-0432_T1w	rater_02	IXI dataset - MRIQC derivatives	3.55	289.63	["field-variation"]	3.5		1	052
sub-1154_T1w	rater_02	IXI dataset - MRIQC derivatives	3.7	75.11	[]	3.5		1	522
sub-0983_T1w	rater_02	IXI dataset - MRIQC derivatives	3.6	81.355	[]	3.5		1	176
sub-0543_T1w	rater_02	IXI dataset - MRIQC derivatives	3.45	87.594	["uncategorized"]	2.3	bckgd noise	1	559
sub-0255_T1w	rater_02	IXI dataset - MRIQC derivatives	3.75	63.018	[]	3.5		0	633
sub-0942_T1w	rater_02	IXI dataset - MRIQC derivatives	3.2	88.55	["noise-local","field-variation","processing","uncategorized"]	3.5	drop out	1	515
sub-0738_T1w	rater_02	IXI dataset - MRIQC derivatives	2.85	63.162	["noise-global","noise-local","uncategorized"]	3.5	bckgd noise	0	384
sub-0912_T1w	rater_02	IXI dataset - MRIQC derivatives	2.85	100.751	["noise-global","noise-local","field-variation","processing","uncategorized"]	2.4	bckgd noise	1	261
sub-0173_T1w	rater_02	IXI dataset - MRIQC derivatives	3.5	69.12	[]	3.5		0	335
sub-0171_T1w	rater_02	IXI dataset - MRIQC derivatives	3.5	81.52	["field-variation"]	3.5		1	631
sub-0938_T1w	rater_02	IXI dataset - MRIQC derivatives	3.0	72.851	["noise-global","uncategorized"]	1.95	bckgd noise	0	167
sub-0083_T1w	rater_02	IXI dataset - MRIQC derivatives	3.5	82.845	[]	3.5	slilght drop out	0	611
sub-0056_T1w	rater_02	IXI dataset - MRIQC derivatives	2.8	51.763	["noise-global","noise-local","uncategorized"]	3.5	bckgd noise	0	277
sub-0140_T1w	rater_02	IXI dataset - MRIQC derivatives	1.7	55.342	["noise-global","noise-local","processing"]	2.75	really blurry	1	226
sub-0965_T1w	rater_02	IXI dataset - MRIQC derivatives	3.45	89.741	[]	3.5		1	132
sub-0838_T1w	rater_02	IXI dataset - MRIQC derivatives	3.0	107.054	["noise-global","noise-local","uncategorized"]	3.5	small bckgd noise	1	484
sub-0302_T1w	rater_02	IXI dataset - MRIQC derivatives	3.0	50.862	["noise-global","processing"]	3.5		1	643
sub-0452_T1w	rater_02	IXI dataset - MRIQC derivatives	2.9	49.311	["noise-global","processing","uncategorized"]	2.65	bckgd noise	0	206
sub-0580_T1w	rater_02	IXI dataset - MRIQC derivatives	2.55	81.093	["noise-global","field-variation","processing","uncategorized"]	1.85	blurry	1	452
sub-0004_T1w	rater_02	IXI dataset - MRIQC derivatives	2.85	97.044	["field-variation","processing","uncategorized"]	3.5	smooth image	1	256
sub-0525_T1w	rater_02	IXI dataset - MRIQC derivatives	3.0	89.13	["noise-global","processing","uncategorized"]	2.7	bckgd noise	0	452
sub-0804_T1w	rater_02	IXI dataset - MRIQC derivatives	2.9	71.253	["field-variation","uncategorized"]	1.55	bckgd noise	0	515
sub-0185_T1w	rater_01	IXI dataset - MRIQC derivatives	3.55	524.48	[]	3.5		0	034
sub-1086_T1w	rater_01	IXI dataset - MRIQC derivatives	3.55	34.361	[]	3.5		1	167
sub-0694_T1w	rater_01	IXI dataset - MRIQC derivatives	3.8	25.918	[]	3.5		1	438
sub-0895_T1w	rater_01	IXI dataset - MRIQC derivatives	3.6	29.18	[]	3.5		1	150
sub-0180_T1w	rater_01	IXI dataset - MRIQC derivatives	3.4	59.436	["noneye-spillover"]	3.5	subtle spillover and movement	1	525
sub-0934_T1w	rater_01	IXI dataset - MRIQC derivatives	3.5	60.008	[]	3.5	artifacts outside the brain in BG image	0	259
sub-1199_T1w	rater_01	IXI dataset - MRIQC derivatives	3.3	62.126	["noise-global"]	3.5		1	216
sub-0261_T1w	rater_01	IXI dataset - MRIQC derivatives	3.0	108.586	["inu"]	3.5	low contrast in some slides (IIH related)	1	079
sub-0846_T1w	rater_01	IXI dataset - MRIQC derivatives	2.7	90.79	["head-motion","uncategorized"]	3.5	objects outside the brain in BG image	1	072
sub-0795_T1w	rater_01	IXI dataset - MRIQC derivatives	3.55	90.058	[]	3.5		1	611
sub-0293_T1w	rater_01	IXI dataset - MRIQC derivatives	3.55	36.326	[]	3.5		1	610
sub-1126_T1w	rater_01	IXI dataset - MRIQC derivatives	3.4	76.35	["uncategorized"]	3.5	artifacts in BG	0	465
sub-0286_T1w	rater_01	IXI dataset - MRIQC derivatives	3.05	80.492	["wrap-around","uncategorized"]	3.5	small FoV and artifacts in BG image	0	211
sub-1131_T1w	rater_01	IXI dataset - MRIQC derivatives	3.25	38.409	[]	3.5	low contrast GM-WM	0	522
sub-0062_T1w	rater_01	IXI dataset - MRIQC derivatives	3.0	40.623	["inu"]	3.5		0	613
sub-1123_T1w	rater_01	IXI dataset - MRIQC derivatives	3.0	106.605	[]	3.5	some spillover in frontal regions?	1	201
sub-1125_T1w	rater_01	IXI dataset - MRIQC derivatives	2.65	84.555	["wrap-around","inu"]	3.5	big head (or FoV too tight). Maybe missing some cortex in slides 66-80	1	034
sub-0761_T1w	rater_01	IXI dataset - MRIQC derivatives	2.65	98.342	["wrap-around"]	3.5	big head of Fov too tight maybe missing some posterior cortex (slides 66-71)	0	612
sub-0195_T1w	rater_01	IXI dataset - MRIQC derivatives	2.95	95.091	[]	3.5	BG image artifacts outside the brain, Slight motion and overall grainy texture	0	516
sub-0532_T1w	rater_01	IXI dataset - MRIQC derivatives	2.95	51.083	["inu"]	3.5		0	168
sub-0013_T1w	rater_01	IXI dataset - MRIQC derivatives	3.15	65.663	["inu"]	3.5		0	132
sub-0278_T1w	rater_01	IXI dataset - MRIQC derivatives	3.3	47.86	["inu"]	3.5		0	033
sub-0611_T1w	rater_01	IXI dataset - MRIQC derivatives	2.95	56.575	["uncategorized"]	3.5	BG image artifacts outside the brain, mild IIH	0	575
sub-0634_T1w	rater_01	IXI dataset - MRIQC derivatives	3.2	46.613	["inu"]	3.5		0	195
sub-0368_T1w	rater_01	IXI dataset - MRIQC derivatives	3.05	85.438	["inu"]	3.5		1	259
sub-0964_T1w	rater_01	IXI dataset - MRIQC derivatives	2.6	43.907	["eye-spillover"]	3.5		0	150
sub-0636_T1w	rater_01	IXI dataset - MRIQC derivatives	3.55	29.08	[]	3.5		1	242
sub-0372_T1w	rater_01	IXI dataset - MRIQC derivatives	2.75	46.381	["uncategorized"]	3.5	artifacts in BG image	0	173
sub-0008_T1w	rater_01	IXI dataset - MRIQC derivatives	2.5	65.393	["head-motion","inu"]	3.5	srong artifacts in BG image, low contrast in lower slides	0	515
sub-0720_T1w	rater_01	IXI dataset - MRIQC derivatives	3.55	21.849	[]	3.5		0	057
sub-1009_T1w	rater_01	IXI dataset - MRIQC derivatives	2.95	58.292	["head-motion","uncategorized"]	3.5	artefacts in BG	1	338
sub-0691_T1w	rater_01	IXI dataset - MRIQC derivatives	3.0	37.435	["inu"]	3.5		0	254
sub-0667_T1w	rater_01	IXI dataset - MRIQC derivatives	3.15	86.954	[]	3.5	mild fronta artifacts )slides 69-75 (maybe spillover ot motion?)	1	481
sub-0856_T1w	rater_01	IXI dataset - MRIQC derivatives	3.35	106.12	["inu"]	3.5		0	039
sub-0462_T1w	rater_01	IXI dataset - MRIQC derivatives	3.25	47.917	[]	3.5	artefacts in BG	0	439
sub-0053_T1w	rater_01	IXI dataset - MRIQC derivatives	1.7	65.366	["head-motion","inu"]	3.5		0	524
sub-1003_T1w	rater_01	IXI dataset - MRIQC derivatives	2.75	77.399	["uncategorized"]	3.5	Aliasing in BG brain (posterior, outside brain). Other artefacts in BG	0	013
sub-0175_T1w	rater_01	IXI dataset - MRIQC derivatives	2.55	69.813	["head-motion"]	3.5		0	216
sub-0241_T1w	rater_01	IXI dataset - MRIQC derivatives	3.4	38.224	["uncategorized"]	3.5	some noise in BG image	1	130
sub-0370_T1w	rater_01	IXI dataset - MRIQC derivatives	3.0	34.487	[]	3.5		0	445
sub-1109_T1w	rater_01	IXI dataset - MRIQC derivatives	2.45	163.203	["head-motion","eye-spillover"]	3.5		0	525
sub-0432_T1w	rater_01	IXI dataset - MRIQC derivatives	3.3	23.531	["inu"]	3.5		1	052
sub-1154_T1w	rater_01	IXI dataset - MRIQC derivatives	3.75	28.042	[]	3.5		1	522
sub-0983_T1w	rater_01	IXI dataset - MRIQC derivatives	3.0	36.457	["inu"]	3.5		1	176
sub-0543_T1w	rater_01	IXI dataset - MRIQC derivatives	3.3	42.021	[]	3.5	noise in BG	1	559
sub-0255_T1w	rater_01	IXI dataset - MRIQC derivatives	2.35	49.169	["wrap-around"]	3.5	tight FoV or big head... maybe missing some voxels in posterior cortex	0	633
sub-0942_T1w	rater_01	IXI dataset - MRIQC derivatives	2.75	47.407	["noise-global","inu"]	3.5		1	515
sub-0738_T1w	rater_01	IXI dataset - MRIQC derivatives	3.15	73.39	["uncategorized"]	3.5	artifacts in BG	0	384
sub-0912_T1w	rater_01	IXI dataset - MRIQC derivatives	2.45	67.437	["wrap-around","uncategorized"]	3.5	Tilted FoV. Too tight in frontal	1	261
sub-0135_T1w	rater_01	IXI dataset - MRIQC derivatives	2.7	29.881	[]	3.5	artifacts in BG image	1	168
sub-0961_T1w	rater_01	IXI dataset - MRIQC derivatives	2.8	40.682	["uncategorized"]	3.5	Grainy texture in lower slides, noise in BG	0	161
sub-0187_T1w	rater_01	IXI dataset - MRIQC derivatives	3.3	18.108	["inu"]	3.5		0	212
sub-1075_T1w	rater_01	IXI dataset - MRIQC derivatives	2.9	47.23	["uncategorized"]	3.5	Aliasing ghost in BG image (posterior region, top)	1	165
sub-0173_T1w	rater_01	IXI dataset - MRIQC derivatives	3.45	46.126	[]	3.5		0	335
sub-0171_T1w	rater_01	IXI dataset - MRIQC derivatives	2.9	60.879	["head-motion"]	3.5	slight motion and artifacts in BG (eyes and ear regions)	1	631
sub-0938_T1w	rater_01	IXI dataset - MRIQC derivatives	2.8	37.575	["head-motion","noneye-spillover","inu"]	3.5		0	167
sub-0083_T1w	rater_01	IXI dataset - MRIQC derivatives	3.2	27.011	[]	3.5	BG noise	0	611
sub-0056_T1w	rater_01	IXI dataset - MRIQC derivatives	2.4	43.564	["head-motion","noise-global","inu"]	3.5		0	277
sub-0140_T1w	rater_01	IXI dataset - MRIQC derivatives	1.35	26.613	["head-motion","inu"]	3.5		1	226
sub-0965_T1w	rater_01	IXI dataset - MRIQC derivatives	3.35	40.366	[]	3.5	low contrast in near eyes/noise slides	1	132
sub-0838_T1w	rater_01	IXI dataset - MRIQC derivatives	3.05	26.917	["head-motion"]	3.5		1	484
sub-0039_T1w	rater_02	IXI dataset - MRIQC derivatives	3.5	116.397	["wrap-around","inu","uncategorized"]	3.5	FoV a bit short in frontal, Bckgd noise	0	632
sub-0163_T1w	rater_02	IXI dataset - MRIQC derivatives	3.65	59.04	["field-variation"]	3.5		0	519
sub-0169_T1w	rater_02	IXI dataset - MRIQC derivatives	3.3	84.64	["wrap-around","uncategorized"]	3.5	FoV short occipital, Bckgd noise	0	212
sub-0867_T1w	rater_02	IXI dataset - MRIQC derivatives	3.4	49.03	["field-variation","uncategorized"]	3.5	Bckgd noise	1	212
sub-0724_T1w	rater_02	IXI dataset - MRIQC derivatives	1.45	76.475	["head-motion","noise-global","field-variation"]	3.5		1	387
sub-0653_T1w	rater_02	IXI dataset - MRIQC derivatives	2.6	119.571	["noise-global","field-variation","uncategorized"]	1.9	Bckgd noise, drop out	0	130
sub-0644_T1w	rater_02	IXI dataset - MRIQC derivatives	3.0	67.555	["processing"]	3.5		1	095
sub-0624_T1w	rater_02	IXI dataset - MRIQC derivatives	2.6	67.58	["noise-global","processing"]	3.5	Bckgd noise	0	482
sub-0390_T1w	rater_02	IXI dataset - MRIQC derivatives	3.0	76.364	["processing"]	3.5		1	335
sub-0605_T1w	rater_02	IXI dataset - MRIQC derivatives	2.95	67.103	["field-variation","uncategorized"]	1.5	drpout	1	296
sub-0741_T1w	rater_02	IXI dataset - MRIQC derivatives	3.3	63.851	["field-variation","processing","uncategorized"]	3.5	Bckgd noise	0	052
sub-0669_T1w	rater_02	IXI dataset - MRIQC derivatives	2.8	92.544	["wrap-around","field-variation","processing"]	3.5	FoV short occipital	0	635
sub-1145_T1w	rater_02	IXI dataset - MRIQC derivatives	3.1	88.155	["field-variation","uncategorized"]	3.5	dropout	1	159
sub-0883_T1w	rater_02	IXI dataset - MRIQC derivatives	2.85	54.399	["field-variation","processing","uncategorized"]	3.5		1	137
sub-0046_T1w	rater_02	IXI dataset - MRIQC derivatives	2.35	93.985	["head-motion","noise-global","field-variation","processing","uncategorized"]	3.5	light motion artefact 102, small Bckgd noise	1	353
sub-0539_T1w	rater_02	IXI dataset - MRIQC derivatives	3.15	80.688	["field-variation","processing"]	3.5		1	105
sub-0067_T1w	rater_02	IXI dataset - MRIQC derivatives	2.5	96.368	["eye-spillover","noise-global","processing","uncategorized"]	3.5	eye spillover 59 60, drop out, Bckgd noise	1	080
sub-0419_T1w	rater_02	IXI dataset - MRIQC derivatives	1.6	69.954	["noise-global","noise-local","processing","uncategorized"]	3.5	Bckgd noise, Really noisy	1	605
sub-0601_T1w	rater_02	IXI dataset - MRIQC derivatives	2.65	69.349	["wrap-around","field-variation","processing","uncategorized"]	2.45	FoV short fronal, dropout	1	034
sub-0032_T1w	rater_02	IXI dataset - MRIQC derivatives	2.95	89.593	["noise-global","noise-local","field-variation","processing","uncategorized"]	3.5	drop out. smooth, horizontal white line 50 51	1	162
sub-0793_T1w	rater_02	IXI dataset - MRIQC derivatives	2.8	57.169	[]	3.5		1	049
sub-0409_T1w	rater_02	IXI dataset - MRIQC derivatives	2.45	94.843	["eye-spillover","wrap-around","uncategorized"]	0.9	Bckgd noise	0	565
sub-0554_T1w	rater_02	IXI dataset - MRIQC derivatives	3.5	71.614	["field-variation","processing"]	3.2		1	635
sub-0260_T1w	rater_02	IXI dataset - MRIQC derivatives	2.55	67.276	["noise-global","field-variation","uncategorized"]	3.5	Bckgd noise	0	328
sub-1002_T1w	rater_02	IXI dataset - MRIQC derivatives	2.65	87.044	["processing"]	1.2	smooth	1	603
sub-0316_T1w	rater_02	IXI dataset - MRIQC derivatives	2.4	69.38	["wrap-around","processing","uncategorized"]	3.5	drop out, Bckgd noise	0	072
sub-1114_T1w	rater_02	IXI dataset - MRIQC derivatives	3.55	45.498	["processing"]	3.5		1	218
sub-0040_T1w	rater_02	IXI dataset - MRIQC derivatives	2.9	82.779	["field-variation","processing"]	3.05		1	646
sub-0295_T1w	rater_02	IXI dataset - MRIQC derivatives	3.6	67.546	[]	3.5		0	051
sub-0285_T1w	rater_02	IXI dataset - MRIQC derivatives	3.5	80.913	["field-variation","processing"]	3.5		1	572
sub-0134_T1w	rater_02	IXI dataset - MRIQC derivatives	3.2	91.619	["noise-global","processing","uncategorized"]	2.7	small bckgd artefact, dropout,	0	638
sub-0088_T1w	rater_02	IXI dataset - MRIQC derivatives	1.3	71.387	["field-variation","processing"]	2.7	suspicious dark sport from 95	0	448
sub-0007_T1w	rater_02	IXI dataset - MRIQC derivatives	3.45	52.564	["processing"]	3.5		1	262
sub-0954_T1w	rater_02	IXI dataset - MRIQC derivatives	3.1	113.488	["processing","uncategorized"]	2.3	horizontal white line 47 48. Observed in diffrent acquisition. also visible in backgroud	1	102
sub-0392_T1w	rater_02	IXI dataset - MRIQC derivatives	3.55	75.476	["field-variation","processing"]	3.5		0	608
sub-0595_T1w	rater_02	IXI dataset - MRIQC derivatives	2.65	66.014	["noise-global","noise-local","processing","uncategorized"]	3.5	small bckgd artefact	0	213
sub-0995_T1w	rater_02	IXI dataset - MRIQC derivatives	1.45	121.777	["noise-global","noise-local","field-variation","processing","uncategorized"]	1.25	suspicious dark spot, bckgd artefact	0	257
sub-0606_T1w	rater_02	IXI dataset - MRIQC derivatives	1.65	66.339	["noise-global","noise-local","processing","uncategorized"]	3.5	dropout, smooth, background artefact	0	258
sub-0154_T1w	rater_02	IXI dataset - MRIQC derivatives	2.95	65.369	["processing","uncategorized"]	3.5		1	255
sub-0448_T1w	rater_02	IXI dataset - MRIQC derivatives	3.0	57.117	["field-variation","processing","uncategorized"]	3.8	small bckgd artefact	0	218
sub-0847_T1w	rater_02	IXI dataset - MRIQC derivatives	2.8	61.033	["noise-global","processing","uncategorized"]	3.5	small bckgd artefact	0	163
sub-0776_T1w	rater_02	IXI dataset - MRIQC derivatives	2.45	55.688	["field-variation","processing","uncategorized"]	1.85	dropout, small bckgd artefact	0	267
sub-0888_T1w	rater_02	IXI dataset - MRIQC derivatives	3.0	57.621	["processing"]	3.5		1	508
sub-0178_T1w	rater_02	IXI dataset - MRIQC derivatives	2.5	55.896	["noise-global","field-variation","processing","uncategorized"]	2.25	small bckgd artefact, oversmooth	0	201
sub-0632_T1w	rater_02	IXI dataset - MRIQC derivatives	3.1	55.69	["processing"]	3.5		1	092
sub-0058_T1w	rater_02	IXI dataset - MRIQC derivatives	2.6	60.77	["noise-local","field-variation","processing","uncategorized"]	2.6	small bckgd artefact, fropout	0	484
sub-1172_T1w	rater_02	IXI dataset - MRIQC derivatives	1.55	54.936	["head-motion","noise-global","noise-local","field-variation","processing","uncategorized"]	3.5	small bckgd artefact, light head motion	1	277
sub-0728_T1w	rater_02	IXI dataset - MRIQC derivatives	3.05	64.052	["field-variation"]	3.5		1	096
sub-1133_T1w	rater_02	IXI dataset - MRIQC derivatives	3.5	38.637	[]	2.9		0	611
sub-0608_T1w	rater_02	IXI dataset - MRIQC derivatives	3.1	47.823	["noise-local","processing","uncategorized"]	3.1	small bckgd artefact	1	356
sub-0761_T1w	rater_03	IXI dataset - MRIQC derivatives	3.55	130.626	["eye-spillover"]	1.85		0	612
sub-0195_T1w	rater_03	IXI dataset - MRIQC derivatives	3.15	113.211	["eye-spillover","noneye-spillover"]	2.05		0	516
sub-0532_T1w	rater_03	IXI dataset - MRIQC derivatives	2.95	58.893	["eye-spillover","noneye-spillover","inu"]	3.5		0	168
sub-0013_T1w	rater_03	IXI dataset - MRIQC derivatives	3.55	60.466	["noneye-spillover","inu"]	2.65		0	132
sub-0278_T1w	rater_03	IXI dataset - MRIQC derivatives	3.6	48.867	["inu"]	3.5		0	033
sub-0611_T1w	rater_03	IXI dataset - MRIQC derivatives	3.35	36.324	["eye-spillover","noneye-spillover"]	3.5		0	575
sub-0634_T1w	rater_03	IXI dataset - MRIQC derivatives	3.55	65.307	["eye-spillover","noneye-spillover"]	3.5		0	195
sub-0368_T1w	rater_03	IXI dataset - MRIQC derivatives	3.55	54.98	["eye-spillover"]	3.5		1	259
sub-0135_T1w	rater_03	IXI dataset - MRIQC derivatives	3.1	38.674	["eye-spillover","noneye-spillover"]	3.5		1	168
sub-0961_T1w	rater_03	IXI dataset - MRIQC derivatives	3.65	54.14	["eye-spillover"]	3.5		0	161
sub-0187_T1w	rater_03	IXI dataset - MRIQC derivatives	3.45	63.566	["noneye-spillover","wrap-around"]	3.5		0	212
sub-0964_T1w	rater_03	IXI dataset - MRIQC derivatives	3.05	70.52	["eye-spillover","inu"]	2.55		0	150
sub-0636_T1w	rater_03	IXI dataset - MRIQC derivatives	3.6	50.253	["noneye-spillover"]	3.5		1	242
sub-0372_T1w	rater_03	IXI dataset - MRIQC derivatives	3.0	40.45	["eye-spillover","noneye-spillover","inu"]	2.55		0	173
sub-0008_T1w	rater_03	IXI dataset - MRIQC derivatives	2.6	52.937	["eye-spillover","noneye-spillover","uncategorized"]	2.55		0	515
sub-0720_T1w	rater_03	IXI dataset - MRIQC derivatives	3.65	29.256	["eye-spillover"]	2.75		0	057
sub-1009_T1w	rater_03	IXI dataset - MRIQC derivatives	2.55	52.436	["eye-spillover","noneye-spillover"]	2.5	blurry	1	338
sub-0691_T1w	rater_03	IXI dataset - MRIQC derivatives	3.0	45.021	["eye-spillover","noneye-spillover","inu"]	2.8		0	254
sub-1075_T1w	rater_03	IXI dataset - MRIQC derivatives	2.45	55.757	["noneye-spillover","wrap-around","inu","uncategorized"]	3.5		1	165
sub-0667_T1w	rater_03	IXI dataset - MRIQC derivatives	3.25	68.514	["eye-spillover","inu"]	3.5		1	481
sub-0856_T1w	rater_03	IXI dataset - MRIQC derivatives	2.95	42.085	["eye-spillover","wrap-around","inu"]	3.5		0	039
sub-0462_T1w	rater_03	IXI dataset - MRIQC derivatives	3.0	51.044	["eye-spillover","noneye-spillover"]	3.5		0	439
sub-0053_T1w	rater_03	IXI dataset - MRIQC derivatives	1.3	63.317	["head-motion","eye-spillover","noneye-spillover","uncategorized"]	3.85		0	524
sub-1003_T1w	rater_03	IXI dataset - MRIQC derivatives	2.85	47.713	["eye-spillover","noneye-spillover","wrap-around"]	3.5		0	013
sub-0175_T1w	rater_03	IXI dataset - MRIQC derivatives	2.45	68.843	["head-motion","eye-spillover","noneye-spillover","wrap-around"]	3.5		0	216
sub-0241_T1w	rater_03	IXI dataset - MRIQC derivatives	3.3	45.428	["noneye-spillover"]	3.5		1	130
sub-0370_T1w	rater_03	IXI dataset - MRIQC derivatives	3.0	81.994	["eye-spillover"]	3.5		0	445
sub-1109_T1w	rater_03	IXI dataset - MRIQC derivatives	3.2	56.445	["eye-spillover"]	3.5		0	525
sub-0432_T1w	rater_03	IXI dataset - MRIQC derivatives	3.25	44.408	["noneye-spillover","inu"]	3.5		1	052
sub-1154_T1w	rater_03	IXI dataset - MRIQC derivatives	3.35	40.02	["eye-spillover","inu"]	3.5		1	522
sub-0983_T1w	rater_03	IXI dataset - MRIQC derivatives	3.15	32.629	["eye-spillover","wrap-around"]	3.5		1	176
sub-0543_T1w	rater_03	IXI dataset - MRIQC derivatives	3.55	36.965	["eye-spillover"]	3.5		1	559
sub-0255_T1w	rater_03	IXI dataset - MRIQC derivatives	3.6	59.549	["noneye-spillover"]	3.5		0	633
sub-0942_T1w	rater_03	IXI dataset - MRIQC derivatives	2.75	72.586	["eye-spillover","noneye-spillover"]	3.5		1	515
sub-0738_T1w	rater_03	IXI dataset - MRIQC derivatives	2.9	56.713	["eye-spillover","noneye-spillover"]	3.5		0	384
sub-0912_T1w	rater_03	IXI dataset - MRIQC derivatives	2.85	39.715	["eye-spillover","noneye-spillover"]	3.5		1	261
sub-0173_T1w	rater_03	IXI dataset - MRIQC derivatives	4.0	23.02	[]	3.5		0	335
sub-0171_T1w	rater_03	IXI dataset - MRIQC derivatives	2.95	37.741	["eye-spillover","noneye-spillover","inu"]	3.5		1	631
sub-0938_T1w	rater_03	IXI dataset - MRIQC derivatives	2.0	54.422000000000004	["eye-spillover","noneye-spillover","wrap-around","inu"]	3.5		0	167
sub-0083_T1w	rater_03	IXI dataset - MRIQC derivatives	3.0	51.964	["eye-spillover"]	3.5		0	611
sub-0056_T1w	rater_03	IXI dataset - MRIQC derivatives	2.4	51.819	["head-motion","noneye-spillover","noise-local"]	3.5		0	277
sub-0140_T1w	rater_03	IXI dataset - MRIQC derivatives	1.35	34.479	["head-motion","eye-spillover","noneye-spillover"]	3.5		1	226
sub-0965_T1w	rater_03	IXI dataset - MRIQC derivatives	3.0	32.74	["noneye-spillover","inu"]	3.5		1	132
sub-0838_T1w	rater_03	IXI dataset - MRIQC derivatives	3.45	40.414	["noneye-spillover","inu"]	3.5		1	484
sub-0302_T1w	rater_03	IXI dataset - MRIQC derivatives	3.55	154.607	[]	3.5		1	643
sub-0452_T1w	rater_03	IXI dataset - MRIQC derivatives	2.8	46.355	["eye-spillover","noneye-spillover"]	3.5		0	206
sub-0580_T1w	rater_03	IXI dataset - MRIQC derivatives	3.0	43.565	["noneye-spillover","inu","uncategorized"]	3.5		1	452
sub-0004_T1w	rater_03	IXI dataset - MRIQC derivatives	3.25	51.916	["eye-spillover","inu"]	3.5		1	256
sub-0525_T1w	rater_03	IXI dataset - MRIQC derivatives	2.7	42.232	["noneye-spillover"]	3.5		0	452
sub-0804_T1w	rater_03	IXI dataset - MRIQC derivatives	2.95	43.396	["eye-spillover","noneye-spillover"]	3.5		0	515
sub-0039_T1w	rater_03	IXI dataset - MRIQC derivatives	3.55	36.236	["eye-spillover"]	3.5		0	632
sub-0163_T1w	rater_03	IXI dataset - MRIQC derivatives	3.6	43.417	["eye-spillover"]	3.5		0	519
sub-0867_T1w	rater_03	IXI dataset - MRIQC derivatives	3.35	83.601	[]	3.5		1	212
sub-0724_T1w	rater_03	IXI dataset - MRIQC derivatives	1.45	27.302	["head-motion","noneye-spillover"]	3.5		1	387
sub-0169_T1w	rater_03	IXI dataset - MRIQC derivatives	3.2	33.776	["noneye-spillover","inu"]	3.5		0	212
sub-0653_T1w	rater_03	IXI dataset - MRIQC derivatives	2.95	43.613	["eye-spillover","noneye-spillover"]	3.5		0	130
sub-0644_T1w	rater_03	IXI dataset - MRIQC derivatives	3.15	41.651	["eye-spillover","noneye-spillover"]	3.5		1	095
sub-0624_T1w	rater_03	IXI dataset - MRIQC derivatives	3.0	54.696	["eye-spillover","noneye-spillover"]	3.5		0	482
sub-0390_T1w	rater_03	IXI dataset - MRIQC derivatives	3.55	32.292	["noneye-spillover","wrap-around"]	3.5		1	335
sub-0605_T1w	rater_03	IXI dataset - MRIQC derivatives	3.2	51.083	["eye-spillover","noneye-spillover","inu"]	3.5		1	296
sub-0669_T1w	rater_03	IXI dataset - MRIQC derivatives	3.0	41.097	["eye-spillover","noneye-spillover"]	3.5		0	635
sub-1145_T1w	rater_03	IXI dataset - MRIQC derivatives	3.6	27.812	["noneye-spillover","inu"]	3.5		1	159
sub-0883_T1w	rater_03	IXI dataset - MRIQC derivatives	3.35	291.599	["noneye-spillover","inu"]	3.5		1	137
sub-0046_T1w	rater_03	IXI dataset - MRIQC derivatives	3.15	60.787	["eye-spillover","noneye-spillover"]	3.5		1	353
sub-0539_T1w	rater_03	IXI dataset - MRIQC derivatives	3.1	29.865	["eye-spillover","noneye-spillover"]	3.5		1	105
sub-0067_T1w	rater_03	IXI dataset - MRIQC derivatives	3.55	25.968	["eye-spillover","noneye-spillover","inu"]	3.5		1	080
sub-0419_T1w	rater_03	IXI dataset - MRIQC derivatives	2.75	42.682	["noneye-spillover","inu"]	3.5		1	605
sub-0601_T1w	rater_03	IXI dataset - MRIQC derivatives	2.45	33.848	["head-motion","eye-spillover","noneye-spillover","inu"]	3.5		1	034
sub-0032_T1w	rater_03	IXI dataset - MRIQC derivatives	3.55	35.463	["eye-spillover"]	3.5		1	162
sub-0793_T1w	rater_03	IXI dataset - MRIQC derivatives	3.3	36.451	["eye-spillover","noneye-spillover"]	3.5		1	049
sub-0409_T1w	rater_03	IXI dataset - MRIQC derivatives	2.6	52.347	["eye-spillover","noneye-spillover"]	3.5		0	565
sub-0999_T1w	rater_02	IXI dataset - MRIQC derivatives	3.9	45.151	[]	3.75		0	095
sub-0705_T1w	rater_02	IXI dataset - MRIQC derivatives	3.25	92.606	["processing","uncategorized"]	3.5	Background artefact	0	566
sub-0813_T1w	rater_02	IXI dataset - MRIQC derivatives	2.8	91.713	["noise-global","noise-local","field-variation","processing"]	2.15	white horizontal line, drop out,	0	280
sub-0247_T1w	rater_02	IXI dataset - MRIQC derivatives	3.0	91.298	["field-variation"]	3.5		1	638
sub-0803_T1w	rater_02	IXI dataset - MRIQC derivatives	2.75	105.057	["noise-global","noise-local","processing"]	3.5	horizontal line 55	1	056
sub-1191_T1w	rater_02	IXI dataset - MRIQC derivatives	2.95	69.527	["field-variation","processing","uncategorized"]	3.05	small background artefact	1	148
sub-0507_T1w	rater_02	IXI dataset - MRIQC derivatives	2.7	73.58	["noise-global","noise-local","processing","uncategorized"]	3.5	smooth, dropout,	1	201
sub-0800_T1w	rater_02	IXI dataset - MRIQC derivatives	3.1	96.917	["wrap-around","field-variation"]	3.5	Fov short occipital, Background artefact	0	148
sub-0320_T1w	rater_02	IXI dataset - MRIQC derivatives	2.8	101.345	["noise-global","field-variation","processing"]	3.05		1	396
sub-0552_T1w	rater_02	IXI dataset - MRIQC derivatives	2.55	79.777	["noise-global","processing","uncategorized"]	1.35	dropout, smooth	1	386
sub-0797_T1w	rater_02	IXI dataset - MRIQC derivatives	2.7	75.782	["field-variation","processing"]	3.5		1	253
sub-0918_T1w	rater_02	IXI dataset - MRIQC derivatives	2.95	80.735	[]	3.5		0	609
sub-1120_T1w	rater_02	IXI dataset - MRIQC derivatives	3.15	82.076	["wrap-around","field-variation","processing"]	3.5	FoB short in occipital	0	132
sub-0757_T1w	rater_02	IXI dataset - MRIQC derivatives	1.5	96.528	["head-motion","noise-local","wrap-around"]	3.5	fov short occipital	1	636
sub-0745_T1w	rater_02	IXI dataset - MRIQC derivatives	3.55	86.36	["uncategorized"]	3.7	small baackground artefact	0	511
sub-0155_T1w	rater_02	IXI dataset - MRIQC derivatives	2.5	107.563	[]	1.75	horizontal lines 53-58 98-101...	1	443
sub-1079_T1w	rater_02	IXI dataset - MRIQC derivatives	2.7	119.306	["noise-local","field-variation","processing","uncategorized"]	2.55	horizontal line , Background artefact	0	174
sub-0762_T1w	rater_02	IXI dataset - MRIQC derivatives	3.0	80.604	["noise-local","field-variation","processing"]	3.5		1	048
sub-0221_T1w	rater_02	IXI dataset - MRIQC derivatives	3.55	58.35	["processing","uncategorized"]	3.5	horizontal line	0	436
sub-0651_T1w	rater_02	IXI dataset - MRIQC derivatives	1.3	72.262	["head-motion","noise-global","noise-local"]	3.15		0	204
sub-0460_T1w	rater_02	IXI dataset - MRIQC derivatives	3.5	45.083	[]	3.5		1	538
sub-0922_T1w	rater_02	IXI dataset - MRIQC derivatives	3.3	99.283	["uncategorized"]	3.5	small background artefact	0	522
sub-0343_T1w	rater_02	IXI dataset - MRIQC derivatives	3.6	46.163	[]	2.5		1	546
sub-0437_T1w	rater_02	IXI dataset - MRIQC derivatives	2.95	50.551	["noise-global","processing","uncategorized"]	3.5	drop out?	1	302
sub-1155_T1w	rater_02	IXI dataset - MRIQC derivatives	2.25	88.181	["head-motion","noise-global","noise-local","field-variation","processing","uncategorized"]	2.6	drop out, light head motion artefact 115 116 117	1	598
sub-0119_T1w	rater_02	IXI dataset - MRIQC derivatives	1.45	55.203	["head-motion","noise-global","noise-local","wrap-around","field-variation","processing","uncategorized"]	3.5		0	636
sub-0494_T1w	rater_02	IXI dataset - MRIQC derivatives	2.65	59.965	["noise-global","field-variation","processing","uncategorized"]	2.2	horitzontal line , smooth	0	033
sub-0035_T1w	rater_02	IXI dataset - MRIQC derivatives	3.3	56.122	[]	3.5		1	051
sub-0678_T1w	rater_02	IXI dataset - MRIQC derivatives	3.55	64.48	["processing","uncategorized"]	1.85	Background artefact	0	441
sub-0479_T1w	rater_02	IXI dataset - MRIQC derivatives	2.95	53.769	["noise-local","field-variation","processing","uncategorized"]	2.65	Background artefact	0	566
sub-0017_T1w	rater_02	IXI dataset - MRIQC derivatives	1.65	54.197	["noise-global","noise-local","processing","uncategorized"]	3.5	horizontal line, Background artefact	0	443
sub-0931_T1w	rater_02	IXI dataset - MRIQC derivatives	1.6	40.617	["head-motion","field-variation","processing"]	3.5		1	295
sub-1012_T1w	rater_02	IXI dataset - MRIQC derivatives	3.9	44.904	[]	3.15		1	327
sub-0542_T1w	rater_02	IXI dataset - MRIQC derivatives	3.3	62.507	["uncategorized"]	1.9	dropout	1	267
sub-0204_T1w	rater_02	IXI dataset - MRIQC derivatives	2.9	52.437	["noise-local","field-variation","processing"]	3.5	smooth	0	256
sub-0540_T1w	rater_02	IXI dataset - MRIQC derivatives	1.1	48.011	["head-motion","noise-global","noise-local","processing"]	3.5	low ocntrasrt	1	204
sub-0248_T1w	rater_02	IXI dataset - MRIQC derivatives	3.55	50.157	["noise-local","field-variation"]	3.5		1	163
sub-0928_T1w	rater_02	IXI dataset - MRIQC derivatives	2.85	50.494	["field-variation","processing","uncategorized"]	2.45	Background artefact	1	363
sub-0960_T1w	rater_02	IXI dataset - MRIQC derivatives	2.4	88.539	["head-motion","noise-global","processing"]	2.4	smooth, slight head motion,	1	598
sub-0590_T1w	rater_02	IXI dataset - MRIQC derivatives	2.65	120.035	["noise-local","field-variation","processing","uncategorized"]	2.65	Background artefact	0	253
sub-0410_T1w	rater_02	IXI dataset - MRIQC derivatives	1.85	96.854	["head-motion","noise-local","processing","uncategorized"]	2.95	dropout, slight head motion, Background artefact	0	599
sub-0855_T1w	rater_02	IXI dataset - MRIQC derivatives	2.55	62.705	["noise-global","processing","uncategorized"]	3.5	Background artefact, dropout	1	257
sub-0492_T1w	rater_02	IXI dataset - MRIQC derivatives	2.9	53.405	[]	3.5		0	052
sub-0834_T1w	rater_02	IXI dataset - MRIQC derivatives	2.65	79.023	["head-motion","noise-local","processing"]	2.05	slight head motion	0	221
sub-0030_T1w	rater_02	IXI dataset - MRIQC derivatives	3.55	56.187	[]	2.5		1	633
sub-0488_T1w	rater_02	IXI dataset - MRIQC derivatives	3.9	3.501	[]	3.5		1	451
sub-0679_T1w	rater_02	IXI dataset - MRIQC derivatives	3.55	44.945	[]	3.5		0	214
sub-1034_T1w	rater_02	IXI dataset - MRIQC derivatives	3.05	76.511	["processing","uncategorized"]	3.5	Background artefact, slight drop out	0	485
sub-0935_T1w	rater_02	IXI dataset - MRIQC derivatives	3.0	60.355	["noise-global","noise-local","field-variation","processing","uncategorized"]	3.5	drop out	1	282
sub-0449_T1w	rater_02	IXI dataset - MRIQC derivatives	3.0	52.51	[]	3.5		0	136
sub-0642_T1w	rater_02	IXI dataset - MRIQC derivatives	2.95	78.255	["noise-global","processing","uncategorized"]	3.5	dropout, smooth	0	275
sub-0481_T1w	rater_02	IXI dataset - MRIQC derivatives	3.0	48.231	["field-variation"]	2.75		1	483
sub-1208_T1w	rater_02	IXI dataset - MRIQC derivatives	2.85	60.478	["processing"]	2.25	smooth	1	180
sub-1082_T1w	rater_02	IXI dataset - MRIQC derivatives	2.55	63.448	["noise-global","noise-local","processing","uncategorized"]	3.5	Background artefact	1	526
sub-1171_T1w	rater_02	IXI dataset - MRIQC derivatives	2.7	57.241	["uncategorized"]	3.05	dropout	1	211
sub-0518_T1w	rater_02	IXI dataset - MRIQC derivatives	3.1	55.015	["noise-global","noise-local","field-variation","processing"]	3.0		0	162
sub-0229_T1w	rater_02	IXI dataset - MRIQC derivatives	1.55	71.801	["head-motion","field-variation","processing","uncategorized"]	1.85	dropout, sligh head motion	0	634
sub-0910_T1w	rater_02	IXI dataset - MRIQC derivatives	1.3	40.613	["head-motion","noise-global","noise-local","processing"]	3.5		1	316
sub-0395_T1w	rater_02	IXI dataset - MRIQC derivatives	2.7	66.092	[]	3.5		1	033
sub-0228_T1w	rater_02	IXI dataset - MRIQC derivatives	3.05	81.455	["noise-local","field-variation","processing","uncategorized"]	3.0	horizontal line	1	195
sub-0966_T1w	rater_02	IXI dataset - MRIQC derivatives	2.85	64.328	["noise-local","field-variation"]	3.5		0	572
sub-0892_T1w	rater_02	IXI dataset - MRIQC derivatives	2.9	137.797	["noise-local","field-variation","processing","uncategorized"]	3.1	horizontal line, slight drop out	0	180
sub-0497_T1w	rater_02	IXI dataset - MRIQC derivatives	2.95	38.638	[]	3.5		0	255
sub-1035_T1w	rater_02	IXI dataset - MRIQC derivatives	2.65	60.252	["processing","uncategorized"]	2.9	dropout	1	093
sub-0756_T1w	rater_02	IXI dataset - MRIQC derivatives	2.75	55.177	["noise-global","processing","uncategorized"]	3.05	Background artefact	1	566
sub-1184_T1w	rater_02	IXI dataset - MRIQC derivatives	2.95	62.792	["noise-local","processing","uncategorized"]	3.5	Background artefact	0	385
sub-0689_T1w	rater_02	IXI dataset - MRIQC derivatives	3.0	57.229	["noise-local","field-variation","processing","uncategorized"]	2.7	horizontal line	1	276
sub-0529_T1w	rater_02	IXI dataset - MRIQC derivatives	2.45	64.947	["head-motion","processing","uncategorized"]	1.05	slight head motion, drop out	1	437
sub-0755_T1w	rater_02	IXI dataset - MRIQC derivatives	2.65	48.505	["noise-global","noise-local","processing","uncategorized"]	3.05	Background artefact	0	257
sub-0923_T1w	rater_02	IXI dataset - MRIQC derivatives	2.65	59.768	["noise-global","noise-local","processing"]	3.5		1	014
sub-0082_T1w	rater_02	IXI dataset - MRIQC derivatives	2.8	72.507	["noise-global","processing"]	3.05		0	014
sub-0057_T1w	rater_02	IXI dataset - MRIQC derivatives	2.45	65.216	["field-variation","processing","uncategorized"]	0.95	dropout	1	544
sub-0478_T1w	rater_02	IXI dataset - MRIQC derivatives	2.95	48.822	[]	3.5		0	214
sub-0929_T1w	rater_02	IXI dataset - MRIQC derivatives	2.5	52.364	["noise-global","noise-local","processing","uncategorized"]	2.3	Background artefact	1	516
sub-1226_T1w	rater_02	IXI dataset - MRIQC derivatives	1.4	46.647	["head-motion"]	3.5		1	577
sub-0059_T1w	rater_02	IXI dataset - MRIQC derivatives	3.45	54.561	["field-variation","processing"]	3.2		0	105
sub-0359_T1w	rater_02	IXI dataset - MRIQC derivatives	3.2	74.423	["noise-local","processing"]	3.3		1	538
sub-1150_T1w	rater_02	IXI dataset - MRIQC derivatives	3.0	67.314	["noise-local","uncategorized"]	3.0	Background artefact	0	452
sub-0617_T1w	rater_02	IXI dataset - MRIQC derivatives	3.55	64.749	[]	3.5		1	519
sub-0562_T1w	rater_02	IXI dataset - MRIQC derivatives	3.35	58.851	["noise-local","uncategorized"]	3.5	Background artefact	1	453
sub-0982_T1w	rater_02	IXI dataset - MRIQC derivatives	3.15	78.15	["noise-local","field-variation","uncategorized"]	3.0	Background artefact	0	253
sub-0716_T1w	rater_02	IXI dataset - MRIQC derivatives	1.45	42.844	["head-motion"]	3.5		0	636
sub-0904_T1w	rater_02	IXI dataset - MRIQC derivatives	2.65	94.512	["noise-global","noise-local","processing","uncategorized"]	1.75	Background artefact	0	353
sub-0184_T1w	rater_02	IXI dataset - MRIQC derivatives	2.8	76.577	["head-motion","processing"]	3.0	super slight head motion	1	136
sub-0396_T1w	rater_02	IXI dataset - MRIQC derivatives	2.7	96.84	["wrap-around"]	1.6	short fov, head tilted, light head motion	0	313
sub-1044_T1w	rater_02	IXI dataset - MRIQC derivatives	3.0	57.282	["noise-local","processing"]	3.5		1	362
sub-0621_T1w	rater_02	IXI dataset - MRIQC derivatives	2.85	87.261	["uncategorized"]	3.25	horizontal line, Background artefact	0	610
sub-0778_T1w	rater_02	IXI dataset - MRIQC derivatives	2.7	85.336	["noise-local","uncategorized"]	3.5	Background artefact	0	239
sub-0620_T1w	rater_02	IXI dataset - MRIQC derivatives	3.15	54.503	["field-variation","processing","uncategorized"]	3.5	dropout?	1	258
sub-0186_T1w	rater_02	IXI dataset - MRIQC derivatives	2.6	78.031	["noise-local","processing","uncategorized"]	2.95	drop out, Background artefact	0	661
sub-0852_T1w	rater_02	IXI dataset - MRIQC derivatives	3.5	124.946	["processing"]	3.5		0	601
sub-0499_T1w	rater_02	IXI dataset - MRIQC derivatives	3.6	67.22	["processing"]	3.15	smooth	1	637
sub-0862_T1w	rater_02	IXI dataset - MRIQC derivatives	2.9	82.503	["wrap-around","uncategorized"]	2.65	short fov, Background artefact	0	284
sub-1195_T1w	rater_02	IXI dataset - MRIQC derivatives	3.25	59.269	["field-variation","uncategorized"]	3.5	background noise	0	544
sub-0374_T1w	rater_02	IXI dataset - MRIQC derivatives	2.65	88.483	["noise-global","noise-local","uncategorized"]	3.15	horizontal line, background noise	1	443
sub-0737_T1w	rater_02	IXI dataset - MRIQC derivatives	3.6	35.732	["uncategorized"]	3.5	Background artefact	0	546
sub-0144_T1w	rater_02	IXI dataset - MRIQC derivatives	3.3	60.239	["processing"]	3.7	head tilded	1	313
sub-0725_T1w	rater_02	IXI dataset - MRIQC derivatives	3.45	57.513	["field-variation","processing"]	2.9	smooth	1	441
sub-1177_T1w	rater_02	IXI dataset - MRIQC derivatives	3.45	66.981	["noise-global","processing"]	3.25		0	176
sub-1046_T1w	rater_02	IXI dataset - MRIQC derivatives	3.4	76.284	[]	2.15		0	453
sub-0717_T1w	rater_02	IXI dataset - MRIQC derivatives	3.4	74.766	["processing"]	3.5		0	263
sub-0095_T1w	rater_02	IXI dataset - MRIQC derivatives	2.0	62.668	["head-motion","noise-global","noise-local","processing","uncategorized"]	2.85	Background artefact	0	072
sub-0166_T1w	rater_02	IXI dataset - MRIQC derivatives	2.4	55.473	["head-motion","noise-global","noise-local","processing"]	3.5		1	274
sub-0026_T1w	rater_02	IXI dataset - MRIQC derivatives	2.55	58.855	["noise-global","uncategorized"]	2.8	Background artefact	0	527
sub-0984_T1w	rater_02	IXI dataset - MRIQC derivatives	3.15	73.772	[]	3.5		0	362
sub-0767_T1w	rater_02	IXI dataset - MRIQC derivatives	3.05	55.486	["noise-global","field-variation"]	3.5		1	217
sub-0730_T1w	rater_02	IXI dataset - MRIQC derivatives	3.5	53.909	[]	2.15		1	612
sub-0464_T1w	rater_02	IXI dataset - MRIQC derivatives	3.5	50.116	[]	3.5		1	104
sub-0996_T1w	rater_02	IXI dataset - MRIQC derivatives	3.25	57.679	["noise-local","field-variation","processing"]	2.5		1	214
sub-0230_T1w	rater_02	IXI dataset - MRIQC derivatives	3.55	58.566	["processing"]	2.7		1	263
sub-1109_T1w	rater_04	IXI dataset - MRIQC derivatives	2.95	124.534	[]	3.5	blurry in general	0	525
sub-0432_T1w	rater_04	IXI dataset - MRIQC derivatives	3.75	185.112	[]	3.5		1	052
sub-1154_T1w	rater_04	IXI dataset - MRIQC derivatives	3.65	227.496	[]	3.5		1	522
sub-0983_T1w	rater_04	IXI dataset - MRIQC derivatives	3.25	66.679	[]	3.5		1	176
sub-0543_T1w	rater_04	IXI dataset - MRIQC derivatives	3.55	164.216	[]	3.5	in some cases I detect small black random dots on the brain. In this case for example in slices 83-86. In theory this dataset is composed of healthy subjects so I'm not sure it is related to quality or mini strokes they have...	1	559
sub-0255_T1w	rater_04	IXI dataset - MRIQC derivatives	4.0	65.669	[]	3.5		0	633
sub-0942_T1w	rater_04	IXI dataset - MRIQC derivatives	3.45	93.979	["inu"]	3.5	INU 65-67 upper right part? I'm not good at detecting this tbh...	1	515
sub-0738_T1w	rater_04	IXI dataset - MRIQC derivatives	3.4	106.443	[]	3.5	slight head motion signs in sagittal 46. A bit blurry?	0	384
sub-0912_T1w	rater_04	IXI dataset - MRIQC derivatives	3.4	100.248	["head-motion"]	3.5	slight signs of head motion in sagittal views	1	261
sub-0173_T1w	rater_04	IXI dataset - MRIQC derivatives	3.5	106.59	["head-motion"]	3.5	slight head motion curves in sagittal 47	0	335
sub-0171_T1w	rater_04	IXI dataset - MRIQC derivatives	3.4	141.306	[]	3.5	black dots again... 100-130. Also in sagittal views	1	631
sub-0938_T1w	rater_04	IXI dataset - MRIQC derivatives	3.45	219.86	["head-motion"]	3.5	noticeable head motion artifacts from slice 101 but it doesn't look to affect much the brain but outside the skull	0	167
sub-0083_T1w	rater_04	IXI dataset - MRIQC derivatives	3.55	63.843	[]	3.5		0	611
sub-0056_T1w	rater_04	IXI dataset - MRIQC derivatives	3.45	80.385	["head-motion"]	3.5	slight in sagittal 48, 64	0	277
sub-0140_T1w	rater_04	IXI dataset - MRIQC derivatives	1.95	75.097	[]	3.5	super blurry	1	226
sub-0965_T1w	rater_04	IXI dataset - MRIQC derivatives	3.5	81.005	[]	3.5		1	132
sub-0838_T1w	rater_04	IXI dataset - MRIQC derivatives	3.7	37.925	[]	3.5		1	484
sub-0302_T1w	rater_04	IXI dataset - MRIQC derivatives	3.55	42.141	[]	3.5		1	643
sub-0452_T1w	rater_04	IXI dataset - MRIQC derivatives	3.35	86.085	[]	3.5		0	206
sub-0580_T1w	rater_04	IXI dataset - MRIQC derivatives	3.55	39.999	[]	3.5		1	452
sub-0004_T1w	rater_04	IXI dataset - MRIQC derivatives	3.85	38.979	[]	3.5		1	256
sub-0525_T1w	rater_04	IXI dataset - MRIQC derivatives	3.45	69.853	[]	3.5		0	452
sub-0804_T1w	rater_04	IXI dataset - MRIQC derivatives	3.45	110.018	["inu"]	3.5	INU 83-84 left ventricle bottom part? the right a bit as well	0	515
sub-0039_T1w	rater_04	IXI dataset - MRIQC derivatives	3.55	97.074	[]	3.5	black dots 119-135	0	632
sub-0163_T1w	rater_04	IXI dataset - MRIQC derivatives	3.65	143.614	[]	3.5	left to right phase encoding noticeable in background images	0	519
sub-0867_T1w	rater_04	IXI dataset - MRIQC derivatives	3.75	35.796	[]	3.5		1	212
sub-0724_T1w	rater_04	IXI dataset - MRIQC derivatives	1.2	181.442	["head-motion"]	3.5	head motion artifacts around slice 79 (right upper part), especially noticeable around slice 109. Also in sagittal views	1	387
sub-0169_T1w	rater_04	IXI dataset - MRIQC derivatives	3.85	115.203	[]	3.5		0	212
sub-0653_T1w	rater_04	IXI dataset - MRIQC derivatives	3.55	57.685	["head-motion"]	3.5	slight signs of head motion in sagittal views	0	130
sub-0644_T1w	rater_04	IXI dataset - MRIQC derivatives	3.6	37.525	[]	3.5		1	095
sub-0624_T1w	rater_04	IXI dataset - MRIQC derivatives	3.65	34.324	[]	3.5		0	482
sub-0390_T1w	rater_04	IXI dataset - MRIQC derivatives	3.55	159.139	[]	3.5	slight head motion in sagittal	1	335
sub-0605_T1w	rater_04	IXI dataset - MRIQC derivatives	3.65	79.483	[]	3.5		1	296
sub-0669_T1w	rater_04	IXI dataset - MRIQC derivatives	3.75	50.289	[]	3.5		0	635
sub-1145_T1w	rater_04	IXI dataset - MRIQC derivatives	3.6	26.896	[]	3.5		1	159
sub-0883_T1w	rater_04	IXI dataset - MRIQC derivatives	3.65	22.798	[]	3.5		1	137
sub-0046_T1w	rater_04	IXI dataset - MRIQC derivatives	2.85	78.009	["head-motion"]	3.5	slight signs of head motion	1	353
sub-0539_T1w	rater_04	IXI dataset - MRIQC derivatives	3.45	111.751	[]	3.5	black dots 110-132	1	105
sub-0067_T1w	rater_04	IXI dataset - MRIQC derivatives	3.8	41.456	[]	3.5		1	080
sub-0419_T1w	rater_04	IXI dataset - MRIQC derivatives	3.45	56.423	[]	3.5	head motion curves in sagittal views	1	605
sub-0601_T1w	rater_04	IXI dataset - MRIQC derivatives	3.35	71.63	[]	3.5		1	034
sub-0032_T1w	rater_04	IXI dataset - MRIQC derivatives	3.65	30.525	[]	3.5		1	162
sub-0793_T1w	rater_04	IXI dataset - MRIQC derivatives	3.55	46.604	[]	3.5	black dots around #124	1	049
sub-0409_T1w	rater_04	IXI dataset - MRIQC derivatives	3.55	48.263	[]	3.5		0	565
sub-0554_T1w	rater_04	IXI dataset - MRIQC derivatives	3.9	20.447	[]	3.5		1	635
sub-0260_T1w	rater_04	IXI dataset - MRIQC derivatives	3.55	70.05	[]	3.5		0	328
sub-0741_T1w	rater_04	IXI dataset - MRIQC derivatives	3.75	40.51	[]	3.5		0	052
sub-1002_T1w	rater_04	IXI dataset - MRIQC derivatives	3.55	66.163	[]	3.5		1	603
sub-0316_T1w	rater_04	IXI dataset - MRIQC derivatives	1.9	81.045	["head-motion"]	3.5	head motion around #100	0	072
sub-1114_T1w	rater_04	IXI dataset - MRIQC derivatives	3.95	27.745	[]	3.5		1	218
sub-0040_T1w	rater_04	IXI dataset - MRIQC derivatives	3.4	50.885	[]	3.5		1	646
sub-0295_T1w	rater_04	IXI dataset - MRIQC derivatives	3.6	26.47	[]	3.5		0	051
sub-0285_T1w	rater_04	IXI dataset - MRIQC derivatives	3.7	25.948	[]	3.5		1	572
sub-0134_T1w	rater_04	IXI dataset - MRIQC derivatives	3.55	62.073	[]	3.5		0	638
sub-0088_T1w	rater_04	IXI dataset - MRIQC derivatives	1.35	464.389	[]	0.45	signal dropout 90 to 116, not sure it's signal dropout or the nature of this brain, but if it's signal dropout, I would exclude it	0	448
sub-0007_T1w	rater_04	IXI dataset - MRIQC derivatives	3.8	22.43	[]	3.5		1	262
sub-0954_T1w	rater_04	IXI dataset - MRIQC derivatives	3.85	34.144	[]	3.5		1	102
sub-0392_T1w	rater_04	IXI dataset - MRIQC derivatives	3.95	59.064	[]	3.5		0	608
sub-0595_T1w	rater_04	IXI dataset - MRIQC derivatives	2.95	44.547	[]	3.5	a bit blurry and not so well defined as others	0	213
sub-0995_T1w	rater_04	IXI dataset - MRIQC derivatives	3.1	55.547	[]	3.5	black dots around 93	0	257
sub-0606_T1w	rater_04	IXI dataset - MRIQC derivatives	2.6	339.414	[]	3.5	not well defined the high frequencies, not many values in the histogram (very homogeneous)	0	258
sub-0154_T1w	rater_04	IXI dataset - MRIQC derivatives	3.4	30.504	[]	3.5		1	255
sub-0448_T1w	rater_04	IXI dataset - MRIQC derivatives	3.55	129.411	[]	3.5		0	218
sub-0847_T1w	rater_04	IXI dataset - MRIQC derivatives	3.95	91.482	[]	3.5		0	163
sub-0776_T1w	rater_04	IXI dataset - MRIQC derivatives	3.95	17.256	[]	3.5		0	267
sub-0888_T1w	rater_04	IXI dataset - MRIQC derivatives	3.7	44.122	[]	3.5		1	508
sub-0178_T1w	rater_04	IXI dataset - MRIQC derivatives	3.4	47.82	[]	3.5		0	201
sub-0632_T1w	rater_04	IXI dataset - MRIQC derivatives	3.35	34.658	[]	3.5	black dots around 109	1	092
sub-0058_T1w	rater_04	IXI dataset - MRIQC derivatives	3.55	55.99	[]	3.5		0	484
sub-1172_T1w	rater_04	IXI dataset - MRIQC derivatives	3.45	34.816	[]	3.5	slight motion curves in sagittal views	1	277
sub-0728_T1w	rater_04	IXI dataset - MRIQC derivatives	3.95	36.83	[]	3.5		1	096
sub-1133_T1w	rater_04	IXI dataset - MRIQC derivatives	3.05	34.731	[]	3.5	not well defined, quite homogeneous	0	611
sub-0608_T1w	rater_04	IXI dataset - MRIQC derivatives	3.55	36.972	[]	3.5		1	356
sub-0999_T1w	rater_04	IXI dataset - MRIQC derivatives	3.8	66.342	[]	3.5		0	095
sub-0705_T1w	rater_04	IXI dataset - MRIQC derivatives	3.5	38.714	[]	3.5		0	566
sub-0813_T1w	rater_04	IXI dataset - MRIQC derivatives	3.85	38.623	[]	3.5		0	280
sub-0247_T1w	rater_04	IXI dataset - MRIQC derivatives	3.65	72.885	[]	3.5		1	638
sub-0803_T1w	rater_04	IXI dataset - MRIQC derivatives	4.0	25.268	[]	3.5		1	056
sub-1191_T1w	rater_04	IXI dataset - MRIQC derivatives	3.8	29.622	[]	3.5		1	148
sub-0507_T1w	rater_04	IXI dataset - MRIQC derivatives	3.25	4.015	[]	3.5		1	201
sub-0800_T1w	rater_04	IXI dataset - MRIQC derivatives	3.7	29.46	[]	3.5		0	148
sub-0320_T1w	rater_04	IXI dataset - MRIQC derivatives	3.5	79.944	[]	3.5	black dots around 119	1	396
sub-0552_T1w	rater_04	IXI dataset - MRIQC derivatives	2.95	48.165	[]	3.5	a bit blurry	1	386
sub-0797_T1w	rater_04	IXI dataset - MRIQC derivatives	3.3	20.536	[]	3.5		1	253
sub-0918_T1w	rater_04	IXI dataset - MRIQC derivatives	3.3	45.945	[]	3.5		0	609
sub-1120_T1w	rater_04	IXI dataset - MRIQC derivatives	3.5	19.317	[]	3.5		0	132
sub-0757_T1w	rater_04	IXI dataset - MRIQC derivatives	1.7	78.941	["head-motion"]	3.5		1	636
sub-0745_T1w	rater_04	IXI dataset - MRIQC derivatives	4.0	16.518	[]	3.5		0	511
sub-0155_T1w	rater_04	IXI dataset - MRIQC derivatives	3.25	31.401	[]	3.5		1	443
sub-1079_T1w	rater_04	IXI dataset - MRIQC derivatives	3.4	38.403	[]	3.5		0	174
sub-0762_T1w	rater_04	IXI dataset - MRIQC derivatives	2.85	22.348	[]	3.5		1	048
sub-0221_T1w	rater_04	IXI dataset - MRIQC derivatives	3.45	127.604	[]	3.5		0	436
sub-0651_T1w	rater_04	IXI dataset - MRIQC derivatives	1.15	113.76	["head-motion","ghost-aliasing"]	3.5		0	204
sub-0460_T1w	rater_04	IXI dataset - MRIQC derivatives	3.4	26.819	[]	3.5		1	538
sub-0922_T1w	rater_04	IXI dataset - MRIQC derivatives	3.4	27.476	[]	3.5		0	522
sub-0343_T1w	rater_04	IXI dataset - MRIQC derivatives	3.85	17.956	[]	3.5		1	546
sub-0437_T1w	rater_04	IXI dataset - MRIQC derivatives	3.55	24.207	[]	3.5		1	302
sub-1155_T1w	rater_04	IXI dataset - MRIQC derivatives	2.6	63.912	["head-motion"]	3.5	slight motion around slice 117	1	598
sub-0119_T1w	rater_04	IXI dataset - MRIQC derivatives	1.65	88.975	["head-motion"]	3.5	blurry	0	636
sub-0494_T1w	rater_04	IXI dataset - MRIQC derivatives	3.65	19.999	[]	3.5		0	033
sub-0035_T1w	rater_04	IXI dataset - MRIQC derivatives	3.8	42.128	[]	3.5		1	051
sub-0678_T1w	rater_04	IXI dataset - MRIQC derivatives	3.85	21.999	[]	3.5		0	441
sub-0479_T1w	rater_04	IXI dataset - MRIQC derivatives	3.4	70.708	[]	3.5	black dots around slice 126	0	566
sub-0017_T1w	rater_04	IXI dataset - MRIQC derivatives	3.35	33.141	[]	3.5		0	443
sub-0931_T1w	rater_04	IXI dataset - MRIQC derivatives	3.45	49.6	[]	3.5		1	295
sub-1012_T1w	rater_04	IXI dataset - MRIQC derivatives	3.55	44.953	[]	3.5		1	327
sub-0542_T1w	rater_04	IXI dataset - MRIQC derivatives	3.55	24.112	[]	3.5		1	267
sub-0204_T1w	rater_04	IXI dataset - MRIQC derivatives	3.55	19.026	[]	3.5		0	256
sub-0540_T1w	rater_04	IXI dataset - MRIQC derivatives	1.25	80.809	["head-motion","ghost-aliasing"]	3.5		1	204
sub-0248_T1w	rater_04	IXI dataset - MRIQC derivatives	3.7	19.605	[]	3.5		1	163
sub-0928_T1w	rater_04	IXI dataset - MRIQC derivatives	3.65	28.012	[]	3.5		1	363
sub-0960_T1w	rater_04	IXI dataset - MRIQC derivatives	3.55	16.639	[]	3.5		1	598
sub-0590_T1w	rater_04	IXI dataset - MRIQC derivatives	3.35	13.477	[]	3.5		0	253
sub-0410_T1w	rater_04	IXI dataset - MRIQC derivatives	3.35	154.154	[]	3.5		0	599
sub-0855_T1w	rater_04	IXI dataset - MRIQC derivatives	3.3	40.811	[]	3.5		1	257
sub-0492_T1w	rater_04	IXI dataset - MRIQC derivatives	3.6	45.849	[]	3.5		0	052
sub-0834_T1w	rater_04	IXI dataset - MRIQC derivatives	3.7	25.872	[]	3.5		0	221
sub-0030_T1w	rater_04	IXI dataset - MRIQC derivatives	3.6	16.692	[]	3.5		1	633
sub-0488_T1w	rater_04	IXI dataset - MRIQC derivatives	3.65	123.884	[]	3.5		1	451
sub-0679_T1w	rater_04	IXI dataset - MRIQC derivatives	3.5	81.603	[]	3.5		0	214
sub-1034_T1w	rater_04	IXI dataset - MRIQC derivatives	4.0	17.43	[]	3.5		0	485
sub-0935_T1w	rater_04	IXI dataset - MRIQC derivatives	3.7	47.826	[]	3.5		1	282
sub-0449_T1w	rater_04	IXI dataset - MRIQC derivatives	3.65	21.144	[]	3.5		0	136
sub-0642_T1w	rater_04	IXI dataset - MRIQC derivatives	3.7	25.415	[]	3.5		0	275
sub-0481_T1w	rater_04	IXI dataset - MRIQC derivatives	3.85	53.955	[]	3.5	black dots around slice 127	1	483
sub-1208_T1w	rater_04	IXI dataset - MRIQC derivatives	3.95	26.637	[]	3.5		1	180
sub-1082_T1w	rater_04	IXI dataset - MRIQC derivatives	3.35	56.521	[]	3.5	black dots around slice 120, very remarkable. In sagittal too	1	526
sub-1171_T1w	rater_04	IXI dataset - MRIQC derivatives	3.85	22.695	[]	3.5		1	211
sub-0518_T1w	rater_04	IXI dataset - MRIQC derivatives	3.8	29.405	[]	3.5		0	162
sub-0229_T1w	rater_04	IXI dataset - MRIQC derivatives	3.9	20.67	[]	3.5		0	634
sub-0910_T1w	rater_04	IXI dataset - MRIQC derivatives	1.7	44.547	["head-motion"]	3.5		1	316
sub-0395_T1w	rater_04	IXI dataset - MRIQC derivatives	3.3	15.952	[]	3.5		1	033
sub-0228_T1w	rater_04	IXI dataset - MRIQC derivatives	3.45	15.693	[]	3.5		1	195
sub-0966_T1w	rater_04	IXI dataset - MRIQC derivatives	3.35	55.85	[]	3.5		0	572
sub-0892_T1w	rater_04	IXI dataset - MRIQC derivatives	3.85	20.511	[]	3.5		0	180
sub-0497_T1w	rater_04	IXI dataset - MRIQC derivatives	3.7	33.02	[]	3.5		0	255
sub-1035_T1w	rater_04	IXI dataset - MRIQC derivatives	3.7	16.687	[]	3.5		1	093
sub-0756_T1w	rater_04	IXI dataset - MRIQC derivatives	3.6	14.024	[]	3.5		1	566
sub-1184_T1w	rater_04	IXI dataset - MRIQC derivatives	3.55	21.438	[]	3.5		0	385
sub-0689_T1w	rater_04	IXI dataset - MRIQC derivatives	3.55	45.705	[]	3.5		1	276
sub-0529_T1w	rater_04	IXI dataset - MRIQC derivatives	3.6	25.004	[]	3.5		1	437
sub-0755_T1w	rater_04	IXI dataset - MRIQC derivatives	3.55	22.768	[]	3.5		0	257
sub-0923_T1w	rater_04	IXI dataset - MRIQC derivatives	3.7	17.786	[]	3.5		1	014
sub-0082_T1w	rater_04	IXI dataset - MRIQC derivatives	3.05	40.314	[]	3.5	a bit blurry	0	014
sub-0057_T1w	rater_04	IXI dataset - MRIQC derivatives	3.05	20.546	[]	3.5		1	544
sub-0478_T1w	rater_04	IXI dataset - MRIQC derivatives	3.35	12.292	[]	3.5		0	214
sub-0929_T1w	rater_04	IXI dataset - MRIQC derivatives	3.65	15.503	[]	3.5		1	516
sub-1226_T1w	rater_04	IXI dataset - MRIQC derivatives	2.15	48.677	["head-motion"]	3.5		1	577
sub-0059_T1w	rater_04	IXI dataset - MRIQC derivatives	3.5	49.512	[]	3.5	black dots	0	105
sub-0359_T1w	rater_04	IXI dataset - MRIQC derivatives	3.3	106.166	[]	3.5	blurry	1	538
sub-1150_T1w	rater_04	IXI dataset - MRIQC derivatives	2.9	15.067	[]	3.5		0	452
sub-0617_T1w	rater_04	IXI dataset - MRIQC derivatives	3.55	18.478	[]	3.5		1	519
sub-0562_T1w	rater_04	IXI dataset - MRIQC derivatives	3.85	16.901	[]	3.5		1	453
sub-0982_T1w	rater_04	IXI dataset - MRIQC derivatives	3.65	21.391	[]	3.5		0	253
sub-0716_T1w	rater_04	IXI dataset - MRIQC derivatives	2.1	108.352	["head-motion"]	3.5		0	636
sub-0904_T1w	rater_04	IXI dataset - MRIQC derivatives	3.65	29.786	[]	3.5		0	353
sub-0184_T1w	rater_04	IXI dataset - MRIQC derivatives	3.55	23.65	[]	3.5		1	136
sub-0396_T1w	rater_04	IXI dataset - MRIQC derivatives	3.55	23.684	[]	3.5		0	313
sub-1044_T1w	rater_04	IXI dataset - MRIQC derivatives	3.55	17.03	[]	3.5		1	362
sub-0621_T1w	rater_04	IXI dataset - MRIQC derivatives	3.6	19.778	[]	3.5		0	610
sub-0778_T1w	rater_04	IXI dataset - MRIQC derivatives	3.4	58.198	[]	3.5	black dots	0	239
sub-0620_T1w	rater_04	IXI dataset - MRIQC derivatives	3.35	18.937	[]	3.5	blurry	1	258
sub-0186_T1w	rater_04	IXI dataset - MRIQC derivatives	3.7	61.572	[]	3.5		0	661
sub-0852_T1w	rater_04	IXI dataset - MRIQC derivatives	3.7	22.704	[]	3.5		0	601
sub-0499_T1w	rater_04	IXI dataset - MRIQC derivatives	3.75	64.377	[]	3.5		1	637
sub-0862_T1w	rater_04	IXI dataset - MRIQC derivatives	3.1	37.92	[]	3.5		0	284
sub-1195_T1w	rater_04	IXI dataset - MRIQC derivatives	3.45	68.428	[]	3.5		0	544
sub-0374_T1w	rater_04	IXI dataset - MRIQC derivatives	3.55	33.349	[]	3.5		1	443
sub-0737_T1w	rater_04	IXI dataset - MRIQC derivatives	3.65	20.452	[]	3.5		0	546
sub-0144_T1w	rater_04	IXI dataset - MRIQC derivatives	3.4	34.877	[]	3.5		1	313
sub-0725_T1w	rater_04	IXI dataset - MRIQC derivatives	3.55	17.397	[]	3.5		1	441
sub-1177_T1w	rater_04	IXI dataset - MRIQC derivatives	3.45	28.987	[]	3.5	blurry	0	176
sub-1046_T1w	rater_04	IXI dataset - MRIQC derivatives	3.5	20.995	[]	3.5		0	453
sub-0717_T1w	rater_04	IXI dataset - MRIQC derivatives	3.7	12.976	[]	3.5		0	263
sub-0095_T1w	rater_04	IXI dataset - MRIQC derivatives	2.45	60.838	["head-motion"]	3.5	slight motion around 106	0	072
sub-0166_T1w	rater_04	IXI dataset - MRIQC derivatives	3.5	28.727	[]	3.5		1	274
sub-0026_T1w	rater_04	IXI dataset - MRIQC derivatives	3.45	48.838	[]	3.5	black dots again	0	527
sub-0984_T1w	rater_04	IXI dataset - MRIQC derivatives	3.7	16.827	[]	3.5		0	362
sub-0767_T1w	rater_04	IXI dataset - MRIQC derivatives	3.65	17.693	[]	3.5		1	217
sub-0730_T1w	rater_04	IXI dataset - MRIQC derivatives	3.8	16.172	[]	3.5		1	612
sub-0464_T1w	rater_04	IXI dataset - MRIQC derivatives	3.9	15.974	[]	3.5		1	104
sub-0996_T1w	rater_04	IXI dataset - MRIQC derivatives	3.5	58.193	[]	3.5		1	214
sub-0230_T1w	rater_04	IXI dataset - MRIQC derivatives	3.6	14.462	[]	3.5		1	263
sub-1153_T1w	rater_04	IXI dataset - MRIQC derivatives	3.5	11.788	[]	3.5		1	632
sub-1238_T1w	rater_04	IXI dataset - MRIQC derivatives	3.15	18.06	[]	3.5	a bit blurry	0	278
sub-0978_T1w	rater_04	IXI dataset - MRIQC derivatives	3.35	20.406	[]	3.5		1	057
sub-0179_T1w	rater_04	IXI dataset - MRIQC derivatives	3.6	17.258	[]	3.5		1	033
sub-1024_T1w	rater_04	IXI dataset - MRIQC derivatives	3.65	14.409	[]	3.5		1	601
sub-0766_T1w	rater_04	IXI dataset - MRIQC derivatives	3.35	15.265	[]	3.5		1	525
sub-1128_T1w	rater_04	IXI dataset - MRIQC derivatives	3.25	17.777	[]	3.5		1	206
sub-0675_T1w	rater_04	IXI dataset - MRIQC derivatives	3.55	20.676	[]	3.5		1	633
sub-0243_T1w	rater_04	IXI dataset - MRIQC derivatives	3.55	22.883	[]	3.5		1	160
sub-0284_T1w	rater_04	IXI dataset - MRIQC derivatives	3.55	19.095	[]	3.5		0	282
sub-1093_T1w	rater_04	IXI dataset - MRIQC derivatives	3.65	17.081	[]	3.5		0	146
sub-1234_T1w	rater_04	IXI dataset - MRIQC derivatives	2.65	22.896	[]	3.5		1	175
sub-0588_T1w	rater_04	IXI dataset - MRIQC derivatives	3.6	18.805	[]	3.5		1	097
sub-1084_T1w	rater_04	IXI dataset - MRIQC derivatives	3.55	19.203	[]	3.5		1	440
sub-0218_T1w	rater_04	IXI dataset - MRIQC derivatives	3.7	17.668	[]	3.5		1	067
sub-0014_T1w	rater_04	IXI dataset - MRIQC derivatives	3.8	16.995	[]	3.5		0	080
sub-0649_T1w	rater_04	IXI dataset - MRIQC derivatives	3.5	69.87	[]	3.5		0	313
sub-0893_T1w	rater_04	IXI dataset - MRIQC derivatives	3.55	56.085	[]	3.5		1	094
sub-0842_T1w	rater_04	IXI dataset - MRIQC derivatives	3.55	19.041	[]	3.5		0	586
sub-1028_T1w	rater_04	IXI dataset - MRIQC derivatives	3.55	17.286	[]	3.5		1	052
sub-0906_T1w	rater_04	IXI dataset - MRIQC derivatives	3.65	22.078	[]	3.5		1	256
sub-0573_T1w	rater_04	IXI dataset - MRIQC derivatives	3.45	25.222	[]	3.5	black dots	0	445
sub-0071_T1w	rater_04	IXI dataset - MRIQC derivatives	3.45	20.213	[]	3.5	black dots	0	396
sub-0269_T1w	rater_04	IXI dataset - MRIQC derivatives	3.7	18.56	[]	3.5		0	059
sub-0214_T1w	rater_04	IXI dataset - MRIQC derivatives	3.25	91.488	[]	3.5	blurry	0	538
sub-0708_T1w	rater_04	IXI dataset - MRIQC derivatives	3.7	26.554	[]	3.5		0	260
sub-0549_T1w	rater_04	IXI dataset - MRIQC derivatives	3.6	49.192	[]	3.5	black dots	0	092
sub-0075_T1w	rater_04	IXI dataset - MRIQC derivatives	3.5	33.087	[]	3.5		0	609
sub-0378_T1w	rater_04	IXI dataset - MRIQC derivatives	3.6	19.974	[]	3.5		0	334
sub-0041_T1w	rater_04	IXI dataset - MRIQC derivatives	3.45	46.404	[]	3.5	black dots	0	483
sub-0687_T1w	rater_04	IXI dataset - MRIQC derivatives	3.4	24.553	[]	3.5		1	445
sub-0753_T1w	rater_04	IXI dataset - MRIQC derivatives	3.8	17.417	[]	3.5		1	614
sub-0623_T1w	rater_04	IXI dataset - MRIQC derivatives	3.55	36.2	[]	3.5		1	586
sub-0325_T1w	rater_04	IXI dataset - MRIQC derivatives	3.45	45.945	[]	3.5		1	482
sub-1021_T1w	rater_04	IXI dataset - MRIQC derivatives	3.5	20.102	[]	3.5		0	538
sub-1010_T1w	rater_04	IXI dataset - MRIQC derivatives	3.8	30.377	[]	3.5		1	567
sub-0599_T1w	rater_04	IXI dataset - MRIQC derivatives	3.6	57.745	["inu"]	1.8	INU 83-84 left ventricle lower part?	1	515
sub-1102_T1w	rater_04	IXI dataset - MRIQC derivatives	3.1	43.844	[]	3.5		1	013
sub-0843_T1w	rater_04	IXI dataset - MRIQC derivatives	3.3	18.575	[]	3.5		0	603
sub-0047_T1w	rater_04	IXI dataset - MRIQC derivatives	3.55	14.644	[]	3.5		1	661
sub-1235_T1w	rater_04	IXI dataset - MRIQC derivatives	3.3	99.512	[]	3.5	slight motion in sagittal views	1	383
sub-0581_T1w	rater_04	IXI dataset - MRIQC derivatives	3.55	37.971	[]	3.5		0	094
sub-0245_T1w	rater_04	IXI dataset - MRIQC derivatives	3.45	40.576	[]	3.5	black dots	1	354
sub-0182_T1w	rater_04	IXI dataset - MRIQC derivatives	3.4	49.145	["head-motion"]	3.5	slight motion around 97	0	295
sub-0018_T1w	rater_04	IXI dataset - MRIQC derivatives	3.5	24.879	[]	3.5	black dots	1	481
sub-0659_T1w	rater_04	IXI dataset - MRIQC derivatives	3.55	87.365	[]	3.5		0	357
sub-0341_T1w	rater_04	IXI dataset - MRIQC derivatives	3.55	55.381	[]	3.5		1	275
sub-0226_T1w	rater_04	IXI dataset - MRIQC derivatives	3.9	17.95	[]	3.5		1	012
sub-1214_T1w	rater_04	IXI dataset - MRIQC derivatives	3.7	16.578	[]	3.5		1	239
sub-1112_T1w	rater_04	IXI dataset - MRIQC derivatives	3.55	26.473	[]	3.5		0	056
sub-0572_T1w	rater_04	IXI dataset - MRIQC derivatives	3.85	17.406	[]	3.5		1	214
sub-0436_T1w	rater_04	IXI dataset - MRIQC derivatives	3.7	32.606	[]	3.5		0	242
sub-1218_T1w	rater_04	IXI dataset - MRIQC derivatives	3.8	16.586	[]	3.5		1	437
sub-0615_T1w	rater_04	IXI dataset - MRIQC derivatives	3.85	15.391	[]	3.5		0	437
sub-0626_T1w	rater_04	IXI dataset - MRIQC derivatives	3.35	18.283	[]	3.5		1	094
sub-0074_T1w	rater_04	IXI dataset - MRIQC derivatives	3.55	128.254	[]	3.5		1	599
sub-0091_T1w	rater_04	IXI dataset - MRIQC derivatives	3.45	63.364	[]	3.5	black dots	0	526
sub-0142_T1w	rater_04	IXI dataset - MRIQC derivatives	3.1	102.428	[]	3.5	the shape of the brain looks weird in some slices, especially at the end --> brain distortion?	1	521
sub-0267_T1w	rater_04	IXI dataset - MRIQC derivatives	3.7	21.492	[]	3.5		0	386
sub-0381_T1w	rater_04	IXI dataset - MRIQC derivatives	3.7	40.068	[]	3.5		0	248
sub-0121_T1w	rater_04	IXI dataset - MRIQC derivatives	3.55	23.94	[]	3.5		0	159
sub-0287_T1w	rater_04	IXI dataset - MRIQC derivatives	3.45	24.555	[]	3.5	black dots	0	481
sub-1215_T1w	rater_04	IXI dataset - MRIQC derivatives	3.7	41.67	[]	3.5		0	296
sub-0350_T1w	rater_04	IXI dataset - MRIQC derivatives	3.5	31.556	[]	3.5	black dots	1	126
sub-0037_T1w	rater_04	IXI dataset - MRIQC derivatives	3.05	46.658	[]	3.5	blurry, motion in sagittal	0	274
sub-0333_T1w	rater_04	IXI dataset - MRIQC derivatives	3.6	77.774	[]	3.5		1	465
sub-0297_T1w	rater_04	IXI dataset - MRIQC derivatives	2.45	53.695	["head-motion"]	3.5		1	636
sub-0281_T1w	rater_04	IXI dataset - MRIQC derivatives	3.55	47.314	[]	3.5		1	083
sub-0607_T1w	rater_04	IXI dataset - MRIQC derivatives	3.75	26.043	[]	3.5		1	522
sub-0887_T1w	rater_04	IXI dataset - MRIQC derivatives	3.6	97.332	[]	3.5		0	165
sub-0798_T1w	rater_04	IXI dataset - MRIQC derivatives	3.7	19.64	[]	3.5		1	173
sub-1054_T1w	rater_04	IXI dataset - MRIQC derivatives	3.6	86.761	[]	3.5		1	313
sub-0514_T1w	rater_04	IXI dataset - MRIQC derivatives	3.45	61.653	[]	3.5	some black dots	1	015
sub-0721_T1w	rater_04	IXI dataset - MRIQC derivatives	3.55	40.026	[]	3.5		0	067
sub-0974_T1w	rater_04	IXI dataset - MRIQC derivatives	3.55	28.139	[]	3.5		0	252
sub-0770_T1w	rater_04	IXI dataset - MRIQC derivatives	3.55	17.253	[]	3.5		0	126
sub-0043_T1w	rater_04	IXI dataset - MRIQC derivatives	3.55	37.081	[]	3.5	black dots in the final slices	1	527
sub-0272_T1w	rater_04	IXI dataset - MRIQC derivatives	3.55	23.709	[]	3.5		0	614
sub-0950_T1w	rater_04	IXI dataset - MRIQC derivatives	3.95	174.651	[]	3.5		1	614
sub-0850_T1w	rater_04	IXI dataset - MRIQC derivatives	3.85	30.799	[]	3.5		1	131
sub-0064_T1w	rater_04	IXI dataset - MRIQC derivatives	3.75	29.125	[]	3.5		0	131
sub-1129_T1w	rater_04	IXI dataset - MRIQC derivatives	3.6	51.79	[]	3.5	motion in sagittal	0	015
sub-1141_T1w	rater_04	IXI dataset - MRIQC derivatives	3.45	65.993	[]	3.5	motion in sagittal 47, 63	0	521
sub-0033_T1w	rater_04	IXI dataset - MRIQC derivatives	3.9	27.041	[]	3.5		0	438
sub-0384_T1w	rater_04	IXI dataset - MRIQC derivatives	3.85	17.693	[]	3.5		0	302
sub-1068_T1w	rater_04	IXI dataset - MRIQC derivatives	4.0	17.042	[]	3.5		1	221
sub-0799_T1w	rater_04	IXI dataset - MRIQC derivatives	3.85	27.651	[]	3.5		1	357
sub-0987_T1w	rater_04	IXI dataset - MRIQC derivatives	3.6	19.99	[]	3.5		1	051
sub-0412_T1w	rater_04	IXI dataset - MRIQC derivatives	3.4	28.044	[]	3.5		0	104
sub-0527_T1w	rater_04	IXI dataset - MRIQC derivatives	3.35	16.686	[]	3.5		1	146
sub-0115_T1w	rater_04	IXI dataset - MRIQC derivatives	3.7	13.952	[]	3.5		1	067
sub-0435_T1w	rater_04	IXI dataset - MRIQC derivatives	3.7	37.675	[]	3.5	black dots	1	092
sub-0925_T1w	rater_04	IXI dataset - MRIQC derivatives	3.4	288.622	[]	1.2	seems like the other image that I put signal dropout, but there is no part of the brain that has been removed, its gradual, so I won't count it as signal dropout this time :)	1	448
sub-0455_T1w	rater_04	IXI dataset - MRIQC derivatives	3.6	47.435	[]	3.5		0	610
sub-1224_T1w	rater_04	IXI dataset - MRIQC derivatives	3.6	74.521	[]	3.5		1	444
sub-1062_T1w	rater_04	IXI dataset - MRIQC derivatives	3.65	16.703	[]	3.5		1	613
sub-1059_T1w	rater_04	IXI dataset - MRIQC derivatives	3.6	20.147	[]	3.5		1	174
sub-0698_T1w	rater_04	IXI dataset - MRIQC derivatives	1.85	23.946	[]	3.5	blurry	0	226
sub-0439_T1w	rater_04	IXI dataset - MRIQC derivatives	3.9	17.405	[]	3.5		0	202
sub-0763_T1w	rater_04	IXI dataset - MRIQC derivatives	3.6	50.208	[]	3.5		0	096
sub-0366_T1w	rater_04	IXI dataset - MRIQC derivatives	3.7	26.216	[]	3.5		1	278
sub-0132_T1w	rater_04	IXI dataset - MRIQC derivatives	3.55	38.264	[]	3.5		1	568
sub-0259_T1w	rater_04	IXI dataset - MRIQC derivatives	3.65	15.968	[]	3.5		0	097
sub-0023_T1w	rater_04	IXI dataset - MRIQC derivatives	3.65	31.04	[]	3.5		1	485
sub-0465_T1w	rater_04	IXI dataset - MRIQC derivatives	3.55	17.551	[]	3.5		0	261
sub-1078_T1w	rater_04	IXI dataset - MRIQC derivatives	3.8	14.484	[]	3.5		1	611
sub-0557_T1w	rater_04	IXI dataset - MRIQC derivatives	3.5	102.579	[]	3.5	black dots, I also see some slight motion lines in axial 114	1	565
sub-0662_T1w	rater_04	IXI dataset - MRIQC derivatives	3.8	43.185	[]	3.5		0	559
sub-0930_T1w	rater_04	IXI dataset - MRIQC derivatives	3.85	27.044	[]	3.5		0	451
sub-0498_T1w	rater_04	IXI dataset - MRIQC derivatives	3.3	31.977	[]	3.5	a bit blurry, black dots	1	439
sub-0271_T1w	rater_04	IXI dataset - MRIQC derivatives	3.85	35.159	[]	3.5		0	051
sub-0431_T1w	rater_04	IXI dataset - MRIQC derivatives	3.9	26.012	[]	3.5		1	436
sub-0628_T1w	rater_04	IXI dataset - MRIQC derivatives	3.4	23.072	[]	3.5		0	646
sub-1188_T1w	rater_04	IXI dataset - MRIQC derivatives	3.95	48.391	[]	3.5		0	446
sub-0870_T1w	rater_04	IXI dataset - MRIQC derivatives	1.75	60.659	["head-motion"]	3.5		0	577
sub-1149_T1w	rater_04	IXI dataset - MRIQC derivatives	3.55	17.664	[]	3.5		1	202
sub-0209_T1w	rater_04	IXI dataset - MRIQC derivatives	3.8	15.868	[]	3.5		0	083
sub-0234_T1w	rater_04	IXI dataset - MRIQC derivatives	3.3	77.783	[]	3.5		1	338
sub-1090_T1w	rater_04	IXI dataset - MRIQC derivatives	1.6	120.586	["head-motion"]	3.5	in cases like this I doubt between excluding it or not, I guess it would depend on the application	0	316
sub-0491_T1w	rater_04	IXI dataset - MRIQC derivatives	3.5	28.196	[]	3.5		0	262
sub-0291_T1w	rater_04	IXI dataset - MRIQC derivatives	3.35	25.026	[]	3.5	blurry, black dots	0	049
sub-0959_T1w	rater_04	IXI dataset - MRIQC derivatives	3.9	15.231	[]	3.5		1	511
sub-0070_T1w	rater_04	IXI dataset - MRIQC derivatives	3.4	17.637	[]	3.5		1	384
sub-0600_T1w	rater_04	IXI dataset - MRIQC derivatives	3.9	18.824	[]	3.5		0	572
sub-0709_T1w	rater_04	IXI dataset - MRIQC derivatives	3.75	18.26	[]	3.5		1	253
sub-0596_T1w	rater_04	IXI dataset - MRIQC derivatives	3.45	146.543	[]	3.5		0	385
sub-0503_T1w	rater_04	IXI dataset - MRIQC derivatives	3.8	20.338	[]	3.5		0	102
sub-0997_T1w	rater_04	IXI dataset - MRIQC derivatives	3.75	30.396	[]	3.5		0	363
sub-0220_T1w	rater_04	IXI dataset - MRIQC derivatives	3.55	15.974	[]	3.5		0	327
sub-0531_T1w	rater_04	IXI dataset - MRIQC derivatives	3.9	28.224	[]	3.5		0	127
sub-0356_T1w	rater_04	IXI dataset - MRIQC derivatives	3.75	15.208	[]	3.5		0	356
sub-0512_T1w	rater_04	IXI dataset - MRIQC derivatives	3.4	46.424	[]	3.5		0	094
sub-0277_T1w	rater_04	IXI dataset - MRIQC derivatives	4.0	39.127	[]	3.5		0	633
sub-0399_T1w	rater_04	IXI dataset - MRIQC derivatives	3.7	41.309	[]	3.5		0	256
sub-0249_T1w	rater_04	IXI dataset - MRIQC derivatives	3.4	28.259	[]	3.5		0	067
sub-0153_T1w	rater_04	IXI dataset - MRIQC derivatives	3.5	14.909	[]	3.5		1	575
sub-0327_T1w	rater_04	IXI dataset - MRIQC derivatives	3.55	26.638	[]	3.5		0	568
sub-0236_T1w	rater_04	IXI dataset - MRIQC derivatives	3.4	17.213	[]	3.5		1	213
sub-0796_T1w	rater_04	IXI dataset - MRIQC derivatives	3.5	40.45	[]	3.5		0	093
sub-0969_T1w	rater_04	IXI dataset - MRIQC derivatives	3.6	33.327	[]	3.5		0	567
sub-0415_T1w	rater_04	IXI dataset - MRIQC derivatives	3.55	25.973	[]	3.5		1	537
sub-0676_T1w	rater_04	IXI dataset - MRIQC derivatives	3.55	27.53	[]	3.5		1	132
sub-0769_T1w	rater_04	IXI dataset - MRIQC derivatives	3.35	25.851	[]	3.5	a bit blurry	0	079
sub-0782_T1w	rater_04	IXI dataset - MRIQC derivatives	3.95	22.114	[]	3.5		1	212
sub-0555_T1w	rater_04	IXI dataset - MRIQC derivatives	3.9	28.505	[]	3.5		0	160
sub-0176_T1w	rater_04	IXI dataset - MRIQC derivatives	3.85	28.24	[]	3.5		0	443
sub-0784_T1w	rater_04	IXI dataset - MRIQC derivatives	3.5	45.646	[]	3.5		0	643
sub-0592_T1w	rater_04	IXI dataset - MRIQC derivatives	1.6	59.736	["head-motion"]	3.5		0	387
sub-0650_T1w	rater_04	IXI dataset - MRIQC derivatives	3.6	43.83	[]	3.5		0	338
sub-1008_T1w	rater_04	IXI dataset - MRIQC derivatives	3.5	33.234	[]	3.5		1	260
sub-0905_T1w	rater_04	IXI dataset - MRIQC derivatives	3.7	54.875	[]	3.5		1	284
sub-1187_T1w	rater_04	IXI dataset - MRIQC derivatives	3.55	25.448	[]	3.5		1	445
sub-0613_T1w	rater_04	IXI dataset - MRIQC derivatives	3.75	41.813	[]	3.5		0	598
sub-0733_T1w	rater_04	IXI dataset - MRIQC derivatives	3.0	36.482	[]	3.5	a bit blurry	0	600
sub-0616_T1w	rater_04	IXI dataset - MRIQC derivatives	3.6	26.824	[]	3.5	black dots	0	556
sub-0085_T1w	rater_04	IXI dataset - MRIQC derivatives	3.6	393.924	[]	3.5	motion artifacts in sagittal view	1	130
sub-1030_T1w	rater_04	IXI dataset - MRIQC derivatives	3.8	59.512	[]	3.5		1	610
sub-0440_T1w	rater_04	IXI dataset - MRIQC derivatives	3.5	16.89	[]	3.5		1	572
sub-0077_T1w	rater_04	IXI dataset - MRIQC derivatives	3.65	60.435	[]	3.5		1	608
sub-1116_T1w	rater_04	IXI dataset - MRIQC derivatives	3.45	161.196	[]	3.5	black dots	1	334
sub-1223_T1w	rater_04	IXI dataset - MRIQC derivatives	3.4	44.392	["head-motion"]	3.5	motion around slices 87	0	598
sub-0161_T1w	rater_04	IXI dataset - MRIQC derivatives	3.95	19.735	[]	3.5		1	150
sub-1190_T1w	rater_04	IXI dataset - MRIQC derivatives	3.85	33.286	[]	3.5		0	137
sub-1179_T1w	rater_04	IXI dataset - MRIQC derivatives	3.9	13.466	[]	3.5		1	518
sub-1168_T1w	rater_04	IXI dataset - MRIQC derivatives	3.4	25.12	[]	3.5		1	452
sub-0466_T1w	rater_04	IXI dataset - MRIQC derivatives	3.95	15.621	[]	3.5		0	034
sub-0558_T1w	rater_04	IXI dataset - MRIQC derivatives	3.95	24.476	[]	3.5		1	566
sub-0947_T1w	rater_04	IXI dataset - MRIQC derivatives	3.6	34.158	[]	3.5		0	335
sub-1091_T1w	rater_04	IXI dataset - MRIQC derivatives	3.75	17.827	[]	3.5		0	518
sub-0937_T1w	rater_04	IXI dataset - MRIQC derivatives	3.9	16.066	[]	3.5		0	444
sub-0957_T1w	rater_04	IXI dataset - MRIQC derivatives	3.5	34.084	[]	3.5		1	329
sub-0331_T1w	rater_04	IXI dataset - MRIQC derivatives	3.8	21.104	[]	3.5		1	609
sub-0457_T1w	rater_04	IXI dataset - MRIQC derivatives	3.95	12.161	[]	3.5		0	637
sub-0880_T1w	rater_04	IXI dataset - MRIQC derivatives	3.55	49.056	[]	3.5	black dots	0	631
sub-1189_T1w	rater_04	IXI dataset - MRIQC derivatives	3.7	16.081	[]	3.5		1	205
sub-0544_T1w	rater_04	IXI dataset - MRIQC derivatives	3.3	33.134	[]	3.5		1	328
sub-1097_T1w	rater_04	IXI dataset - MRIQC derivatives	3.25	39.16	[]	3.5		0	606
sub-0722_T1w	rater_04	IXI dataset - MRIQC derivatives	3.55	14.782	[]	3.5		0	150
sub-0792_T1w	rater_04	IXI dataset - MRIQC derivatives	3.45	16.489	[]	3.5		0	048
sub-1230_T1w	rater_04	IXI dataset - MRIQC derivatives	3.7	35.911	[]	3.5		0	201
sub-0550_T1w	rater_04	IXI dataset - MRIQC derivatives	3.6	16.266	[]	3.5		1	606
sub-0036_T1w	rater_04	IXI dataset - MRIQC derivatives	3.95	20.648	[]	3.5		0	128
sub-0386_T1w	rater_04	IXI dataset - MRIQC derivatives	3.95	20.933	[]	3.5		0	537
sub-0879_T1w	rater_04	IXI dataset - MRIQC derivatives	3.5	13.406	[]	3.5		1	039
sub-0640_T1w	rater_04	IXI dataset - MRIQC derivatives	3.5	13.854	[]	3.5		1	161
sub-1231_T1w	rater_04	IXI dataset - MRIQC derivatives	3.65	12.372	[]	3.5		1	609
sub-1048_T1w	rater_04	IXI dataset - MRIQC derivatives	3.65	21.178	[]	3.5	black dots	1	556
sub-0468_T1w	rater_04	IXI dataset - MRIQC derivatives	2.45	54.488	["head-motion"]	3.5		1	524
sub-0203_T1w	rater_04	IXI dataset - MRIQC derivatives	3.45	20.797	[]	3.5		0	130
sub-0554_T1w	rater_03	IXI dataset - MRIQC derivatives	2.55	65.35	["noneye-spillover","uncategorized"]	3.5		1	635
sub-0260_T1w	rater_03	IXI dataset - MRIQC derivatives	2.55	53.24	["eye-spillover","noneye-spillover","noise-local"]	1.85		0	328
sub-0741_T1w	rater_03	IXI dataset - MRIQC derivatives	3.45	50.842	["noneye-spillover"]	1.8		0	052
sub-1002_T1w	rater_03	IXI dataset - MRIQC derivatives	2.45	49.877	["eye-spillover","uncategorized"]	1.95	blurry	1	603
sub-0316_T1w	rater_03	IXI dataset - MRIQC derivatives	1.45	66.556	["head-motion","eye-spillover"]	2.1	blurry	0	072
sub-1114_T1w	rater_03	IXI dataset - MRIQC derivatives	3.3	52.596	["eye-spillover"]	3.5		1	218
sub-0040_T1w	rater_03	IXI dataset - MRIQC derivatives	2.45	82.589	["eye-spillover"]	1.9	blurry	1	646
sub-0295_T1w	rater_03	IXI dataset - MRIQC derivatives	3.45	59.023	["eye-spillover","noneye-spillover"]	3.5		0	051
sub-0285_T1w	rater_03	IXI dataset - MRIQC derivatives	3.05	59.893	["noneye-spillover"]	3.5		1	572
sub-0134_T1w	rater_03	IXI dataset - MRIQC derivatives	3.4	73.803	["eye-spillover"]	2.65		0	638
sub-0088_T1w	rater_03	IXI dataset - MRIQC derivatives	3.0	70.902	["eye-spillover","noneye-spillover"]	2.25	looks pathological	0	448
sub-0007_T1w	rater_03	IXI dataset - MRIQC derivatives	3.65	47.792	[]	2.15		1	262
sub-0954_T1w	rater_03	IXI dataset - MRIQC derivatives	2.85	56.558	["noneye-spillover","inu"]	3.5		1	102
sub-0392_T1w	rater_03	IXI dataset - MRIQC derivatives	3.15	49.278	["eye-spillover","wrap-around"]	3.5		0	608
sub-0595_T1w	rater_03	IXI dataset - MRIQC derivatives	2.55	59.376	["eye-spillover","noneye-spillover"]	1.8		0	213
sub-0995_T1w	rater_03	IXI dataset - MRIQC derivatives	2.55	89.341	["noneye-spillover"]	1.25	strange contrast and looks blurry at times.	0	257
sub-0606_T1w	rater_03	IXI dataset - MRIQC derivatives	2.8	54.837	["eye-spillover","noneye-spillover"]	3.5		0	258
sub-0154_T1w	rater_03	IXI dataset - MRIQC derivatives	3.1	68.311	["eye-spillover","noneye-spillover"]	3.5		1	255
sub-0448_T1w	rater_03	IXI dataset - MRIQC derivatives	3.45	57.086	["eye-spillover","noneye-spillover"]	3.5		0	218
sub-0847_T1w	rater_03	IXI dataset - MRIQC derivatives	3.45	38.865	["eye-spillover","noneye-spillover"]	3.5		0	163
sub-0776_T1w	rater_03	IXI dataset - MRIQC derivatives	3.65	50.648	[]	2.9		0	267
sub-0888_T1w	rater_03	IXI dataset - MRIQC derivatives	3.1	41.772	["eye-spillover","noneye-spillover"]	3.5		1	508
sub-0178_T1w	rater_03	IXI dataset - MRIQC derivatives	3.0	47.0	["eye-spillover","noneye-spillover","inu"]	3.5		0	201
sub-0632_T1w	rater_03	IXI dataset - MRIQC derivatives	3.45	60.564	["eye-spillover","noneye-spillover"]	3.5		1	092
sub-0058_T1w	rater_03	IXI dataset - MRIQC derivatives	2.65	69.369	["eye-spillover","noneye-spillover"]	3.5		0	484
sub-1172_T1w	rater_03	IXI dataset - MRIQC derivatives	2.4	112.123	["head-motion","noneye-spillover"]	3.5		1	277
sub-0728_T1w	rater_03	IXI dataset - MRIQC derivatives	3.35	46.116	["eye-spillover","inu"]	3.5		1	096
sub-1133_T1w	rater_03	IXI dataset - MRIQC derivatives	2.75	52.235	["eye-spillover","noneye-spillover","inu"]	3.5		0	611
sub-0608_T1w	rater_03	IXI dataset - MRIQC derivatives	3.05	50.9	["eye-spillover","noneye-spillover"]	3.5		1	356
sub-0999_T1w	rater_03	IXI dataset - MRIQC derivatives	3.3	60.167	["eye-spillover","noneye-spillover"]	3.5		0	095
sub-0705_T1w	rater_03	IXI dataset - MRIQC derivatives	3.35	43.421	["eye-spillover","noneye-spillover"]	3.5		0	566
sub-0813_T1w	rater_03	IXI dataset - MRIQC derivatives	2.8	64.696	["eye-spillover","noneye-spillover"]	3.5		0	280
sub-0247_T1w	rater_03	IXI dataset - MRIQC derivatives	2.9	106.989	["eye-spillover"]	3.5		1	638
sub-0803_T1w	rater_03	IXI dataset - MRIQC derivatives	3.35	39.74	["eye-spillover","noneye-spillover"]	3.5		1	056
sub-1191_T1w	rater_03	IXI dataset - MRIQC derivatives	3.2	23.998	["eye-spillover","noneye-spillover"]	3.5		1	148
sub-0507_T1w	rater_03	IXI dataset - MRIQC derivatives	2.75	39.875	["eye-spillover","noneye-spillover"]	3.5		1	201
sub-0800_T1w	rater_03	IXI dataset - MRIQC derivatives	3.3	29.825	["eye-spillover","noneye-spillover"]	3.5		0	148
sub-0320_T1w	rater_03	IXI dataset - MRIQC derivatives	3.45	46.936	[]	3.5		1	396
sub-0552_T1w	rater_03	IXI dataset - MRIQC derivatives	2.4	120.761	["head-motion","eye-spillover","noneye-spillover"]	3.5		1	386
sub-0797_T1w	rater_03	IXI dataset - MRIQC derivatives	3.45	28.252	["eye-spillover","noneye-spillover"]	3.5		1	253
sub-0918_T1w	rater_03	IXI dataset - MRIQC derivatives	3.0	67.368	["eye-spillover","noneye-spillover"]	3.5		0	609
sub-1120_T1w	rater_03	IXI dataset - MRIQC derivatives	2.75	44.482	["eye-spillover","noneye-spillover"]	3.5		0	132
sub-0757_T1w	rater_03	IXI dataset - MRIQC derivatives	1.4	35.944	["head-motion","eye-spillover","noneye-spillover"]	3.5		1	636
sub-0745_T1w	rater_03	IXI dataset - MRIQC derivatives	3.25	38.101	["eye-spillover","noneye-spillover"]	3.5		0	511
sub-0155_T1w	rater_03	IXI dataset - MRIQC derivatives	2.25	46.307	["head-motion","eye-spillover","noneye-spillover"]	3.5		1	443
sub-1079_T1w	rater_03	IXI dataset - MRIQC derivatives	2.9	51.212	["eye-spillover","noneye-spillover"]	3.5		0	174
sub-0762_T1w	rater_03	IXI dataset - MRIQC derivatives	2.35	70.531	["head-motion","noneye-spillover","wrap-around"]	3.5		1	048
sub-0221_T1w	rater_03	IXI dataset - MRIQC derivatives	3.4	45.31	["eye-spillover"]	3.5		0	436
sub-0651_T1w	rater_03	IXI dataset - MRIQC derivatives	1.35	46.284	["head-motion","eye-spillover","ghost-aliasing"]	3.5		0	204
sub-0460_T1w	rater_03	IXI dataset - MRIQC derivatives	2.55	64.054	["eye-spillover","noneye-spillover"]	3.5		1	538
sub-0922_T1w	rater_03	IXI dataset - MRIQC derivatives	3.4	51.215	["eye-spillover","noneye-spillover"]	3.5		0	522
sub-0343_T1w	rater_03	IXI dataset - MRIQC derivatives	3.4	109.082	["eye-spillover","noneye-spillover"]	3.5		1	546
sub-0437_T1w	rater_03	IXI dataset - MRIQC derivatives	3.7	84.863	[]	3.5		1	302
sub-1155_T1w	rater_03	IXI dataset - MRIQC derivatives	2.35	43.71	["head-motion","eye-spillover","noneye-spillover"]	3.5		1	598
sub-0119_T1w	rater_03	IXI dataset - MRIQC derivatives	1.15	37.739	["head-motion","eye-spillover","noneye-spillover"]	3.5		0	636
sub-0494_T1w	rater_03	IXI dataset - MRIQC derivatives	3.2	86.782	["eye-spillover","noneye-spillover"]	3.5		0	033
sub-0035_T1w	rater_03	IXI dataset - MRIQC derivatives	3.45	25.677	["eye-spillover","noneye-spillover"]	3.5		1	051
sub-0678_T1w	rater_03	IXI dataset - MRIQC derivatives	3.35	44.7	["eye-spillover","noneye-spillover"]	3.5		0	441
sub-0479_T1w	rater_03	IXI dataset - MRIQC derivatives	2.95	35.87	["eye-spillover","noneye-spillover"]	3.5		0	566
sub-0017_T1w	rater_03	IXI dataset - MRIQC derivatives	1.45	35.887	["head-motion","eye-spillover","noneye-spillover"]	3.5		0	443
sub-0931_T1w	rater_03	IXI dataset - MRIQC derivatives	2.05	38.233	["head-motion","eye-spillover","noneye-spillover"]	3.5		1	295
sub-1012_T1w	rater_03	IXI dataset - MRIQC derivatives	3.6	43.942	["eye-spillover"]	3.5		1	327
sub-1153_T1w	rater_02	IXI dataset - MRIQC derivatives	3.2	270.306	["processing","uncategorized"]	3.5	Background artefact	1	632
sub-1238_T1w	rater_02	IXI dataset - MRIQC derivatives	2.55	75.057	["processing","uncategorized"]	2.15	dropout,	0	278
sub-0978_T1w	rater_02	IXI dataset - MRIQC derivatives	2.95	120.602	["noise-local","field-variation","processing"]	3.5	local noise 60 61	1	057
sub-0179_T1w	rater_02	IXI dataset - MRIQC derivatives	2.9	52.804	["noise-global","noise-local","processing"]	2.4		1	033
sub-1024_T1w	rater_02	IXI dataset - MRIQC derivatives	2.8	136.234	["noise-local"]	3.5	bit of dropout	1	601
sub-0766_T1w	rater_02	IXI dataset - MRIQC derivatives	2.8	74.263	["noise-local","wrap-around","processing"]	3.2	drop out a bit, fov short	1	525
sub-1128_T1w	rater_02	IXI dataset - MRIQC derivatives	2.55	91.0	["noise-global","noise-local","processing"]	3.5		1	206
sub-0675_T1w	rater_02	IXI dataset - MRIQC derivatives	3.5	45.647	["processing"]	3.5		1	633
sub-0243_T1w	rater_02	IXI dataset - MRIQC derivatives	2.95	108.736	["noise-local","processing"]	3.5		1	160
sub-0284_T1w	rater_02	IXI dataset - MRIQC derivatives	2.45	68.303	["noise-global","noise-local","processing","uncategorized"]	1.85	dropout	0	282
sub-1093_T1w	rater_02	IXI dataset - MRIQC derivatives	3.15	82.973	["head-motion"]	2.95	slight motion artefact	0	146
sub-1234_T1w	rater_02	IXI dataset - MRIQC derivatives	1.55	63.395	["head-motion","noise-global","noise-local","processing","uncategorized"]	3.5	dropout, blurry	1	175
sub-0588_T1w	rater_02	IXI dataset - MRIQC derivatives	2.6	115.174	["noise-local","processing"]	3.5	huge horizontal band local noise 68-69	1	097
sub-1084_T1w	rater_02	IXI dataset - MRIQC derivatives	2.75	123.515	["noise-local","processing","uncategorized"]	3.5	background artefact	1	440
sub-0218_T1w	rater_02	IXI dataset - MRIQC derivatives	2.85	83.65	["wrap-around","field-variation","processing"]	2.55		1	067
sub-0014_T1w	rater_02	IXI dataset - MRIQC derivatives	2.45	78.727	["eye-spillover","noise-global","noise-local","field-variation","processing","uncategorized"]	3.5	background artefact	0	080
sub-0649_T1w	rater_02	IXI dataset - MRIQC derivatives	3.0	174.487	["head-motion","noise-local","wrap-around","processing","uncategorized"]	3.5	strongly tilded head, slight head motion 83 P-A	0	313
sub-0893_T1w	rater_02	IXI dataset - MRIQC derivatives	2.55	80.219	["noise-global","noise-local","uncategorized"]	1.9	dropout	1	094
sub-0842_T1w	rater_02	IXI dataset - MRIQC derivatives	3.5	70.721	["processing","uncategorized"]	3.5	horizontal line	0	586
sub-1028_T1w	rater_02	IXI dataset - MRIQC derivatives	3.35	92.17	["processing","uncategorized"]	2.85	slight background arfact	1	052
sub-0906_T1w	rater_02	IXI dataset - MRIQC derivatives	2.8	78.865	["noise-global","noise-local","processing"]	2.95		1	256
sub-0573_T1w	rater_02	IXI dataset - MRIQC derivatives	2.55	92.29	["head-motion","noise-global","noise-local","processing"]	2.85	motion artefact 72 73	0	445
sub-0071_T1w	rater_02	IXI dataset - MRIQC derivatives	3.25	101.963	["noise-local","field-variation","processing"]	3.5	small bckg artefact	0	396
sub-0269_T1w	rater_02	IXI dataset - MRIQC derivatives	3.15	64.862	["noise-local","processing"]	3.5		0	059
sub-0214_T1w	rater_02	IXI dataset - MRIQC derivatives	3.45	99.338	["noise-local","uncategorized"]	2.0	big background artefact	0	538
sub-0708_T1w	rater_02	IXI dataset - MRIQC derivatives	2.65	114.975	["eye-spillover","noise-global","noise-local","field-variation","uncategorized"]	3.5	background artefact	0	260
sub-0549_T1w	rater_02	IXI dataset - MRIQC derivatives	3.45	66.222	["noise-local"]	3.15		0	092
sub-0075_T1w	rater_02	IXI dataset - MRIQC derivatives	3.3	48.628	["noise-local","processing"]	3.5		0	609
sub-0378_T1w	rater_02	IXI dataset - MRIQC derivatives	2.55	56.477	["noise-local","field-variation","uncategorized"]	3.5	horizontal line, background artefact	0	334
sub-0041_T1w	rater_02	IXI dataset - MRIQC derivatives	3.55	85.869	["uncategorized"]	2.8	background artefact	0	483
sub-0687_T1w	rater_02	IXI dataset - MRIQC derivatives	3.0	92.234	["eye-spillover","noise-local"]	3.5	eye spilloiver 72	1	445
sub-0753_T1w	rater_02	IXI dataset - MRIQC derivatives	3.05	64.315	["noise-local","processing","uncategorized"]	3.5	noise horizontal line	1	614
sub-0623_T1w	rater_02	IXI dataset - MRIQC derivatives	3.55	51.246	["processing"]	3.5		1	586
sub-0325_T1w	rater_02	IXI dataset - MRIQC derivatives	3.15	59.29	["noise-local","field-variation","processing"]	3.1		1	482
sub-1021_T1w	rater_02	IXI dataset - MRIQC derivatives	2.8	61.101	["noise-local","field-variation","processing","uncategorized"]	3.5	background artefact	0	538
sub-1010_T1w	rater_02	IXI dataset - MRIQC derivatives	3.05	52.521	["noise-local","field-variation","processing"]	3.25	local noisr horizontal ine	1	567
sub-0599_T1w	rater_02	IXI dataset - MRIQC derivatives	3.0	46.343	["noise-local","field-variation","processing"]	3.2		1	515
sub-1102_T1w	rater_02	IXI dataset - MRIQC derivatives	3.0	68.405	["noise-local","processing"]	3.5		1	013
sub-0843_T1w	rater_02	IXI dataset - MRIQC derivatives	2.35	52.991	["noise-global","noise-local","wrap-around","processing","uncategorized"]	1.75	dropout	0	603
sub-0047_T1w	rater_02	IXI dataset - MRIQC derivatives	2.7	60.677	["noise-local","field-variation","processing","uncategorized"]	3.5	big dropout	1	661
sub-1235_T1w	rater_02	IXI dataset - MRIQC derivatives	1.4	58.846	["head-motion","noise-global","noise-local","wrap-around","processing","uncategorized"]	3.5	background artefact	1	383
sub-0581_T1w	rater_02	IXI dataset - MRIQC derivatives	2.05	47.963	["head-motion","noise-global","noise-local"]	1.8		0	094
sub-0245_T1w	rater_02	IXI dataset - MRIQC derivatives	2.55	47.492	["noise-global","noise-local"]	3.5		1	354
sub-0182_T1w	rater_02	IXI dataset - MRIQC derivatives	1.5	31.241	["head-motion","noise-global","noise-local","processing","uncategorized"]	2.5	background artefact	0	295
sub-0018_T1w	rater_02	IXI dataset - MRIQC derivatives	2.5	52.248	["noise-global","field-variation","processing","uncategorized"]	3.5	big drop out	1	481
sub-0659_T1w	rater_02	IXI dataset - MRIQC derivatives	2.45	48.915	["head-motion","noise-global","noise-local","uncategorized"]	2.85	background artefact	0	357
sub-0341_T1w	rater_02	IXI dataset - MRIQC derivatives	2.6	55.538	["noise-global","field-variation","processing"]	2.65		1	275
sub-0226_T1w	rater_02	IXI dataset - MRIQC derivatives	3.5	53.106	["uncategorized"]	3.5	background noise	1	012
sub-1214_T1w	rater_02	IXI dataset - MRIQC derivatives	3.0	42.123	["noise-global","processing","uncategorized"]	3.5	background artefact	1	239
sub-1112_T1w	rater_02	IXI dataset - MRIQC derivatives	3.2	66.947	["noise-global","noise-local"]	3.05		0	056
sub-0572_T1w	rater_02	IXI dataset - MRIQC derivatives	3.1	60.966	[]	3.5		1	214
sub-0436_T1w	rater_02	IXI dataset - MRIQC derivatives	3.1	58.939	["noise-local"]	3.5	local noise horizontal line	0	242
sub-1218_T1w	rater_02	IXI dataset - MRIQC derivatives	3.0	87.871	["head-motion","noise-local","processing","uncategorized"]	2.95	slight drop out, slight head motion artefact	1	437
sub-0615_T1w	rater_02	IXI dataset - MRIQC derivatives	2.65	92.475	["head-motion"]	3.1		0	437
sub-0626_T1w	rater_02	IXI dataset - MRIQC derivatives	2.45	75.921	["noise-global","noise-local","wrap-around","uncategorized"]	1.05	background moise	1	094
sub-0074_T1w	rater_02	IXI dataset - MRIQC derivatives	1.45	80.244	["head-motion","noise-global","noise-local","processing"]	3.5	horizontal line, blurry	1	599
sub-0091_T1w	rater_02	IXI dataset - MRIQC derivatives	2.5	51.928	["noise-global","noise-local","field-variation","processing","uncategorized"]	2.05	background artefact	0	526
sub-0142_T1w	rater_02	IXI dataset - MRIQC derivatives	2.65	41.798	["noise-global","noise-local","processing","uncategorized"]	3.5	dropout	1	521
sub-0267_T1w	rater_02	IXI dataset - MRIQC derivatives	2.75	49.736	["noise-global","processing"]	3.5		0	386
sub-0381_T1w	rater_02	IXI dataset - MRIQC derivatives	2.7	46.86	["noise-global","field-variation","processing","uncategorized"]	2.75	small background artefact	0	248
sub-0121_T1w	rater_02	IXI dataset - MRIQC derivatives	3.35	37.941	[]	3.5		0	159
sub-0287_T1w	rater_02	IXI dataset - MRIQC derivatives	2.55	60.368	["noise-global","uncategorized"]	3.5	dropout, background noise	0	481
sub-1215_T1w	rater_02	IXI dataset - MRIQC derivatives	2.8	59.716	["noise-global","processing","uncategorized"]	3.5	background noise	0	296
sub-0350_T1w	rater_02	IXI dataset - MRIQC derivatives	3.45	50.22	["field-variation"]	2.85		1	126
sub-0037_T1w	rater_02	IXI dataset - MRIQC derivatives	2.45	62.644	["head-motion","noise-local","field-variation","processing","uncategorized"]	3.5	big local noise, background noise	0	274
sub-0333_T1w	rater_02	IXI dataset - MRIQC derivatives	2.55	62.466	["head-motion","noise-global","field-variation","processing","uncategorized"]	2.65	background noise	1	465
sub-0297_T1w	rater_02	IXI dataset - MRIQC derivatives	1.05	42.805	["head-motion","noise-global","noise-local","wrap-around"]	3.5		1	636
sub-0281_T1w	rater_02	IXI dataset - MRIQC derivatives	3.25	52.087	[]	3.5		1	083
sub-0607_T1w	rater_02	IXI dataset - MRIQC derivatives	2.95	54.752	["field-variation","processing"]	2.95		1	522
sub-0887_T1w	rater_02	IXI dataset - MRIQC derivatives	3.05	67.735	["field-variation","processing"]	3.5		0	165
sub-0798_T1w	rater_02	IXI dataset - MRIQC derivatives	2.6	63.851	["noise-global","noise-local","processing","uncategorized"]	3.5	a bit of dropout, horizontal local noise	1	173
sub-1054_T1w	rater_02	IXI dataset - MRIQC derivatives	2.75	84.177	["field-variation","processing"]	3.5		1	313
sub-0514_T1w	rater_02	IXI dataset - MRIQC derivatives	2.35	53.766	["head-motion","noise-local","processing"]	3.5		1	015
sub-0721_T1w	rater_02	IXI dataset - MRIQC derivatives	2.9	49.742	["noise-global","noise-local","wrap-around","processing"]	3.5		0	067
sub-0974_T1w	rater_02	IXI dataset - MRIQC derivatives	2.55	49.58	["noise-local","processing","uncategorized"]	1.75	horitzontal lines, background noise	0	252
sub-0770_T1w	rater_02	IXI dataset - MRIQC derivatives	3.55	48.006	["processing"]	2.9		0	126
sub-0043_T1w	rater_02	IXI dataset - MRIQC derivatives	2.55	41.727	["head-motion"]	1.85		1	527
sub-0272_T1w	rater_02	IXI dataset - MRIQC derivatives	3.05	57.134	["noise-local","processing"]	3.5		0	614
sub-0950_T1w	rater_02	IXI dataset - MRIQC derivatives	2.75	47.896	["noise-local","wrap-around"]	3.5		1	614
sub-0850_T1w	rater_02	IXI dataset - MRIQC derivatives	3.1	66.636	["eye-spillover","noise-local"]	3.5	big local horizontal noise	1	131
sub-0064_T1w	rater_02	IXI dataset - MRIQC derivatives	3.05	72.871	["noise-local","uncategorized"]	2.9	background noise	0	131
sub-1129_T1w	rater_02	IXI dataset - MRIQC derivatives	2.4	47.489	["head-motion","noise-global"]	2.65		0	015
sub-1141_T1w	rater_02	IXI dataset - MRIQC derivatives	3.4	78.183	["noise-global","processing","uncategorized"]	3.5	dropout	0	521
sub-0033_T1w	rater_02	IXI dataset - MRIQC derivatives	3.1	59.936	["field-variation","processing","uncategorized"]	3.0	background artefact	0	438
sub-0384_T1w	rater_02	IXI dataset - MRIQC derivatives	3.5	44.377	["processing"]	3.3		0	302
sub-1068_T1w	rater_02	IXI dataset - MRIQC derivatives	3.55	35.864	["wrap-around"]	3.5		1	221
sub-0799_T1w	rater_02	IXI dataset - MRIQC derivatives	2.55	52.146	["head-motion","noise-global","noise-local","wrap-around","processing"]	3.5		1	357
sub-0987_T1w	rater_02	IXI dataset - MRIQC derivatives	2.95	48.803	["processing"]	2.7		1	051
sub-0412_T1w	rater_02	IXI dataset - MRIQC derivatives	3.1	57.179	["field-variation","processing"]	2.0		0	104
sub-0527_T1w	rater_02	IXI dataset - MRIQC derivatives	2.45	48.464	["head-motion","field-variation","processing"]	3.5		1	146
sub-0435_T1w	rater_02	IXI dataset - MRIQC derivatives	3.2	73.045	["wrap-around"]	3.5		1	092
sub-0925_T1w	rater_02	IXI dataset - MRIQC derivatives	1.3	56.205	["uncategorized"]	3.5	suscipicious darl sport 98	1	448
sub-0455_T1w	rater_02	IXI dataset - MRIQC derivatives	2.85	41.594	["noise-global","noise-local","uncategorized"]	3.5	background noise	0	610
sub-1224_T1w	rater_02	IXI dataset - MRIQC derivatives	2.95	44.524	["noise-global"]	3.5		1	444
sub-1062_T1w	rater_02	IXI dataset - MRIQC derivatives	3.65	33.6	["noise-local"]	3.15		1	613
sub-1059_T1w	rater_02	IXI dataset - MRIQC derivatives	3.15	36.078	["noise-global","processing"]	3.5		1	174
sub-0698_T1w	rater_02	IXI dataset - MRIQC derivatives	1.4	40.729	["noise-global","processing","uncategorized"]	3.5	Too blurry	0	226
sub-0439_T1w	rater_02	IXI dataset - MRIQC derivatives	2.85	41.775	["noise-global","processing","uncategorized"]	2.95	background noise	0	202
sub-0763_T1w	rater_02	IXI dataset - MRIQC derivatives	3.0	37.817	["processing"]	3.5		0	096
sub-0366_T1w	rater_02	IXI dataset - MRIQC derivatives	2.9	35.301	["noise-global","noise-local","uncategorized"]	3.5	dropout	1	278
sub-0132_T1w	rater_02	IXI dataset - MRIQC derivatives	2.75	48.776	["head-motion","noise-local","processing","uncategorized"]	2.8	background noise	1	568
sub-0259_T1w	rater_02	IXI dataset - MRIQC derivatives	3.15	49.122	["noise-local"]	3.15		0	097
sub-0023_T1w	rater_02	IXI dataset - MRIQC derivatives	3.25	43.779	["noise-local","processing"]	2.95		1	485
sub-0465_T1w	rater_02	IXI dataset - MRIQC derivatives	1.8	42.447	["head-motion","noise-global","noise-local","processing","uncategorized"]	2.9	background noise	0	261
sub-1078_T1w	rater_02	IXI dataset - MRIQC derivatives	2.9	38.328	["noise-local"]	2.25		1	611
sub-0557_T1w	rater_02	IXI dataset - MRIQC derivatives	2.9	43.396	["noise-local"]	3.5		1	565
sub-0662_T1w	rater_02	IXI dataset - MRIQC derivatives	3.05	56.224	["noise-local","field-variation","processing","uncategorized"]	3.05	background noise	0	559
sub-0930_T1w	rater_02	IXI dataset - MRIQC derivatives	3.55	48.288	["uncategorized"]	3.25	background noise	0	451
sub-0498_T1w	rater_02	IXI dataset - MRIQC derivatives	3.75	44.14	[]	3.5		1	439
sub-0271_T1w	rater_02	IXI dataset - MRIQC derivatives	3.75	59.223	[]	3.1		0	051
sub-0431_T1w	rater_02	IXI dataset - MRIQC derivatives	3.6	38.082	["noise-local","field-variation"]	3.5		1	436
sub-0628_T1w	rater_02	IXI dataset - MRIQC derivatives	3.5	75.6	["uncategorized"]	2.9	background noise	0	646
sub-1188_T1w	rater_02	IXI dataset - MRIQC derivatives	3.55	48.787	["processing"]	3.05		0	446
sub-0870_T1w	rater_02	IXI dataset - MRIQC derivatives	1.45	37.649	["head-motion","noise-global","noise-local","processing"]	3.5		0	577
sub-1149_T1w	rater_02	IXI dataset - MRIQC derivatives	3.25	43.784	["noise-local","processing"]	2.8		1	202
sub-0209_T1w	rater_02	IXI dataset - MRIQC derivatives	3.25	41.083	["noise-local"]	3.15		0	083
sub-0234_T1w	rater_02	IXI dataset - MRIQC derivatives	2.85	45.429	["noise-global","processing","uncategorized"]	3.0	background noise	1	338
sub-1090_T1w	rater_02	IXI dataset - MRIQC derivatives	1.45	29.823	["head-motion","noise-global"]	3.5		0	316
sub-0491_T1w	rater_02	IXI dataset - MRIQC derivatives	3.85	31.482	[]	3.65		0	262
sub-0291_T1w	rater_02	IXI dataset - MRIQC derivatives	3.55	35.256	[]	3.3		0	049
sub-0959_T1w	rater_02	IXI dataset - MRIQC derivatives	3.5	43.974	["noise-local","processing"]	3.2		1	511
sub-0070_T1w	rater_02	IXI dataset - MRIQC derivatives	3.15	33.165	["noise-global","noise-local","processing"]	3.5		1	384
sub-0600_T1w	rater_02	IXI dataset - MRIQC derivatives	3.25	38.791	["noise-local","field-variation"]	3.1		0	572
sub-0709_T1w	rater_02	IXI dataset - MRIQC derivatives	3.5	42.286	["noise-local"]	2.4		1	253
sub-0596_T1w	rater_02	IXI dataset - MRIQC derivatives	3.3	51.359	[]	2.0	background noise	0	385
sub-0503_T1w	rater_02	IXI dataset - MRIQC derivatives	3.55	44.304	["noise-local"]	3.5		0	102
sub-0997_T1w	rater_02	IXI dataset - MRIQC derivatives	3.1	37.713	["noise-global","noise-local","processing","uncategorized"]	3.05	background noise	0	363
sub-0220_T1w	rater_02	IXI dataset - MRIQC derivatives	3.8	38.275	[]	2.8		0	327
sub-0531_T1w	rater_02	IXI dataset - MRIQC derivatives	3.05	40.696	["noise-local","processing"]	3.5		0	127
sub-0356_T1w	rater_02	IXI dataset - MRIQC derivatives	3.15	44.396	["noise-global","noise-local","processing","uncategorized"]	3.05	background noise	0	356
sub-0512_T1w	rater_02	IXI dataset - MRIQC derivatives	2.25	42.408	["head-motion","noise-global","noise-local","processing"]	1.85		0	094
sub-0277_T1w	rater_02	IXI dataset - MRIQC derivatives	3.5	59.092	["noise-local","processing"]	3.0	horizontal band noise	0	633
sub-0399_T1w	rater_02	IXI dataset - MRIQC derivatives	3.05	56.43	["noise-local"]	2.95	horizontal line noise	0	256
sub-0249_T1w	rater_02	IXI dataset - MRIQC derivatives	3.55	119.967	["noise-global","noise-local","processing"]	3.5		0	067
sub-0153_T1w	rater_02	IXI dataset - MRIQC derivatives	3.45	57.404	["processing"]	3.3		1	575
sub-0327_T1w	rater_02	IXI dataset - MRIQC derivatives	2.5	64.154	["head-motion","noise-global","noise-local"]	1.9		0	568
sub-0236_T1w	rater_02	IXI dataset - MRIQC derivatives	3.2	61.775	["wrap-around","field-variation","processing","uncategorized"]	3.0	background noise	1	213
sub-0796_T1w	rater_02	IXI dataset - MRIQC derivatives	3.2	66.597	["head-motion","noise-local"]	2.55		0	093
sub-0969_T1w	rater_02	IXI dataset - MRIQC derivatives	3.4	57.534	["noise-local","processing"]	3.15		0	567
sub-0415_T1w	rater_02	IXI dataset - MRIQC derivatives	3.5	52.795	["processing"]	3.5		1	537
sub-0676_T1w	rater_02	IXI dataset - MRIQC derivatives	3.1	57.674	["head-motion","noise-local","processing"]	3.05		1	132
sub-0769_T1w	rater_02	IXI dataset - MRIQC derivatives	3.05	55.979	["noise-global","noise-local","uncategorized"]	2.95	background noise	0	079
sub-0782_T1w	rater_02	IXI dataset - MRIQC derivatives	3.55	54.529	["field-variation","processing"]	2.95		1	212
sub-0555_T1w	rater_02	IXI dataset - MRIQC derivatives	3.65	43.051	["field-variation","processing"]	3.15		0	160
sub-0176_T1w	rater_02	IXI dataset - MRIQC derivatives	1.8	42.934	["head-motion","noise-global","noise-local","processing","uncategorized"]	3.5	background noise	0	443
sub-0784_T1w	rater_02	IXI dataset - MRIQC derivatives	3.3	46.574	["processing"]	2.95		0	643
sub-0592_T1w	rater_02	IXI dataset - MRIQC derivatives	1.45	37.191	["noise-global","noise-local"]	3.05		0	387
sub-0650_T1w	rater_02	IXI dataset - MRIQC derivatives	2.45	57.852	["noise-global","noise-local","processing","uncategorized"]	2.85	background noise	0	338
sub-0905_T1w	rater_02	IXI dataset - MRIQC derivatives	3.1	55.936	["noise-local","uncategorized"]	2.65	background noise	1	284
sub-1187_T1w	rater_02	IXI dataset - MRIQC derivatives	2.55	52.859	["head-motion","noise-local"]	3.05		1	445
sub-0613_T1w	rater_02	IXI dataset - MRIQC derivatives	2.6	40.25	["head-motion","noise-global","noise-local","processing","uncategorized"]	1.65	background noise	0	598
sub-0733_T1w	rater_02	IXI dataset - MRIQC derivatives	2.9	46.238	["noise-local","uncategorized"]	3.0	horizontal band line noise, background noise	0	600
sub-1008_T1w	rater_02	IXI dataset - MRIQC derivatives	2.95	38.958	["noise-local","processing"]	2.9		1	260
sub-0616_T1w	rater_02	IXI dataset - MRIQC derivatives	2.7	709.212	["head-motion","noise-global","noise-local","wrap-around","processing"]	2.9	light head motion	0	556
sub-0085_T1w	rater_02	IXI dataset - MRIQC derivatives	2.8	145.374	["head-motion","noise-global","noise-local","processing"]	3.15		1	130
sub-1030_T1w	rater_02	IXI dataset - MRIQC derivatives	3.25	49.505	["noise-local","field-variation"]	3.5	horizontal line	1	610
sub-0440_T1w	rater_02	IXI dataset - MRIQC derivatives	3.1	60.736	["noise-local","processing"]	2.85		1	572
sub-0077_T1w	rater_02	IXI dataset - MRIQC derivatives	3.1	75.377	["noise-local","processing"]	3.5		1	608
sub-1116_T1w	rater_02	IXI dataset - MRIQC derivatives	3.5	50.295	["noise-global","noise-local"]	3.5		1	334
sub-1223_T1w	rater_02	IXI dataset - MRIQC derivatives	2.55	77.848	["noise-global","noise-local","field-variation","processing","uncategorized"]	1.75	background noise	0	598
sub-0161_T1w	rater_02	IXI dataset - MRIQC derivatives	2.75	63.44	["noise-global","noise-local","processing"]	3.05		1	150
sub-1190_T1w	rater_02	IXI dataset - MRIQC derivatives	3.3	75.38	["noise-local","processing"]	2.95		0	137
sub-1179_T1w	rater_02	IXI dataset - MRIQC derivatives	3.4	47.827	["noise-local","processing"]	2.45		1	518
sub-1168_T1w	rater_02	IXI dataset - MRIQC derivatives	2.8	53.929	["noise-global","noise-local","processing","uncategorized"]	2.95	background noise	1	452
sub-0466_T1w	rater_02	IXI dataset - MRIQC derivatives	3.1	59.864	["noise-local","processing"]	3.0		0	034
sub-0558_T1w	rater_02	IXI dataset - MRIQC derivatives	3.25	74.493	["noise-local","uncategorized"]	2.9	background noise	1	566
sub-0947_T1w	rater_02	IXI dataset - MRIQC derivatives	3.4	47.841	["head-motion","wrap-around"]	3.5		0	335
sub-1091_T1w	rater_02	IXI dataset - MRIQC derivatives	3.5	44.972	["noise-local","processing"]	3.5		0	518
sub-0937_T1w	rater_02	IXI dataset - MRIQC derivatives	3.25	52.162	["noise-local","processing","uncategorized"]	2.85	background noise	0	444
sub-0957_T1w	rater_02	IXI dataset - MRIQC derivatives	2.55	47.547	["head-motion","noise-global","noise-local","processing","uncategorized"]	2.95	background noise	1	329
sub-0331_T1w	rater_02	IXI dataset - MRIQC derivatives	3.5	43.577	["processing"]	3.3		1	609
sub-0457_T1w	rater_02	IXI dataset - MRIQC derivatives	3.0	46.335	["noise-local","field-variation","processing","uncategorized"]	3.5	dropout?	0	637
sub-0880_T1w	rater_02	IXI dataset - MRIQC derivatives	3.4	41.837	["noise-local","processing"]	3.15		0	631
sub-1189_T1w	rater_02	IXI dataset - MRIQC derivatives	3.6	49.704	["processing"]	2.65		1	205
sub-0544_T1w	rater_02	IXI dataset - MRIQC derivatives	3.25	53.666	["noise-global","noise-local","processing"]	3.5		1	328
sub-1097_T1w	rater_02	IXI dataset - MRIQC derivatives	3.6	46.836	["noise-local","field-variation","processing","uncategorized"]	3.2	background noise	0	606
sub-0722_T1w	rater_02	IXI dataset - MRIQC derivatives	3.55	38.459	[]	3.5		0	150
sub-0792_T1w	rater_02	IXI dataset - MRIQC derivatives	3.4	72.232	["noise-local","wrap-around","field-variation"]	3.1		0	048
sub-1230_T1w	rater_02	IXI dataset - MRIQC derivatives	2.85	61.53	["noise-global","em-perturbation","field-variation","processing","uncategorized"]	3.15	dropout?, background noise	0	201
sub-0550_T1w	rater_02	IXI dataset - MRIQC derivatives	3.55	39.516	[]	3.1		1	606
sub-0036_T1w	rater_02	IXI dataset - MRIQC derivatives	3.05	66.937	["noise-global","noise-local","processing","uncategorized"]	2.5	dropout	0	128
sub-0386_T1w	rater_02	IXI dataset - MRIQC derivatives	3.55	44.025	["noise-local","processing","uncategorized"]	3.2	background noise	0	537
sub-0879_T1w	rater_02	IXI dataset - MRIQC derivatives	3.45	70.138	["noise-local","processing","uncategorized"]	3.0	dropout?	1	039
sub-0640_T1w	rater_02	IXI dataset - MRIQC derivatives	3.2	46.118	["noise-global","noise-local","processing","uncategorized"]	3.5	background noise	1	161
sub-1231_T1w	rater_02	IXI dataset - MRIQC derivatives	3.85	32.529	[]	3.5		1	609
sub-1048_T1w	rater_02	IXI dataset - MRIQC derivatives	2.7	69.133	["noise-local","wrap-around","field-variation","processing","uncategorized"]	3.5	dropout?	1	556
sub-0468_T1w	rater_02	IXI dataset - MRIQC derivatives	1.5	64.906	["head-motion","noise-global","noise-local","processing"]	3.5	head motion artefact: exclusion	1	524
sub-0203_T1w	rater_02	IXI dataset - MRIQC derivatives	3.3	58.576	["head-motion","uncategorized"]	3.2	background noise	0	130
sub-0115_T1w	rater_02	IXI dataset - MRIQC derivatives	3.55	39.112	["wrap-around"]	3.5		1	067
sub-0542_T1w	rater_03	IXI dataset - MRIQC derivatives	3.8	27.883	[]	3.5		1	267
sub-0204_T1w	rater_03	IXI dataset - MRIQC derivatives	3.3	40.567	["eye-spillover"]	3.5		0	256
sub-0540_T1w	rater_03	IXI dataset - MRIQC derivatives	1.45	41.299	["head-motion","eye-spillover","noneye-spillover","ghost-aliasing"]	3.5		1	204
sub-0248_T1w	rater_03	IXI dataset - MRIQC derivatives	3.3	36.184	["eye-spillover"]	3.5		1	163
sub-0928_T1w	rater_03	IXI dataset - MRIQC derivatives	3.45	43.928	[]	3.5		1	363
sub-0960_T1w	rater_03	IXI dataset - MRIQC derivatives	2.25	45.288	["head-motion","eye-spillover","noneye-spillover"]	3.5		1	598
sub-0590_T1w	rater_03	IXI dataset - MRIQC derivatives	3.3	41.233	["eye-spillover","noneye-spillover"]	3.5		0	253
sub-0410_T1w	rater_03	IXI dataset - MRIQC derivatives	2.8	40.702	["eye-spillover"]	3.5		0	599
sub-0855_T1w	rater_03	IXI dataset - MRIQC derivatives	2.25	43.696	["eye-spillover"]	1.9	Looks patho + blurry	1	257
sub-0492_T1w	rater_03	IXI dataset - MRIQC derivatives	3.25	40.318	["noneye-spillover"]	3.5		0	052
sub-0834_T1w	rater_03	IXI dataset - MRIQC derivatives	3.35	89.221	["eye-spillover","wrap-around"]	3.5		0	221
sub-0030_T1w	rater_03	IXI dataset - MRIQC derivatives	3.8	70.857	[]	3.5		1	633
sub-0488_T1w	rater_03	IXI dataset - MRIQC derivatives	3.3	45.646	["noneye-spillover"]	3.5		1	451
sub-0679_T1w	rater_03	IXI dataset - MRIQC derivatives	3.1	36.24	["eye-spillover","noneye-spillover"]	3.5		0	214
sub-1034_T1w	rater_03	IXI dataset - MRIQC derivatives	2.7	118.4	["noneye-spillover"]	3.5		0	485
sub-0935_T1w	rater_03	IXI dataset - MRIQC derivatives	3.25	26.48	["noneye-spillover"]	3.5		1	282
sub-0449_T1w	rater_03	IXI dataset - MRIQC derivatives	3.3	33.457	["eye-spillover","wrap-around"]	3.5		0	136
sub-0642_T1w	rater_03	IXI dataset - MRIQC derivatives	3.2	55.522	["noneye-spillover","wrap-around"]	3.5		0	275
sub-0481_T1w	rater_03	IXI dataset - MRIQC derivatives	3.7	43.108	[]	3.5		1	483
sub-1208_T1w	rater_03	IXI dataset - MRIQC derivatives	3.35	42.302	["eye-spillover"]	3.5		1	180
sub-1082_T1w	rater_03	IXI dataset - MRIQC derivatives	2.6	45.548	["noneye-spillover"]	2.2	blurry?	1	526
sub-1171_T1w	rater_03	IXI dataset - MRIQC derivatives	2.95	52.279	["eye-spillover","noneye-spillover","wrap-around"]	3.5		1	211
sub-0518_T1w	rater_03	IXI dataset - MRIQC derivatives	3.0	40.857	["eye-spillover"]	3.5		0	162
sub-0229_T1w	rater_03	IXI dataset - MRIQC derivatives	2.35	50.355	["head-motion","noneye-spillover"]	3.5		0	634
sub-0910_T1w	rater_03	IXI dataset - MRIQC derivatives	1.35	35.853	["head-motion","eye-spillover","noneye-spillover"]	3.5		1	316
sub-0395_T1w	rater_03	IXI dataset - MRIQC derivatives	3.0	75.971	["eye-spillover"]	3.5		1	033
sub-0228_T1w	rater_03	IXI dataset - MRIQC derivatives	3.4	26.902	["eye-spillover","noneye-spillover"]	3.5		1	195
sub-0966_T1w	rater_03	IXI dataset - MRIQC derivatives	3.4	33.102	["noneye-spillover"]	3.5		0	572
sub-0892_T1w	rater_03	IXI dataset - MRIQC derivatives	3.4	22.254	["eye-spillover"]	3.5		0	180
sub-0497_T1w	rater_03	IXI dataset - MRIQC derivatives	3.35	50.049	["eye-spillover","noneye-spillover"]	3.5		0	255
sub-1035_T1w	rater_03	IXI dataset - MRIQC derivatives	3.4	32.378	["noneye-spillover"]	3.5		1	093
sub-0756_T1w	rater_03	IXI dataset - MRIQC derivatives	2.95	34.127	["eye-spillover"]	3.5		1	566
sub-1184_T1w	rater_03	IXI dataset - MRIQC derivatives	2.45	41.509	["eye-spillover","noneye-spillover"]	3.5		0	385
sub-0689_T1w	rater_03	IXI dataset - MRIQC derivatives	3.35	47.145	["eye-spillover"]	3.5		1	276
sub-0529_T1w	rater_03	IXI dataset - MRIQC derivatives	3.4	35.297	["eye-spillover"]	3.5		1	437
sub-0755_T1w	rater_03	IXI dataset - MRIQC derivatives	2.6	49.8	["eye-spillover"]	3.5	looks blurry	0	257
sub-0923_T1w	rater_03	IXI dataset - MRIQC derivatives	2.6	41.51	["eye-spillover","noneye-spillover"]	3.5	blurry	1	014
sub-0082_T1w	rater_03	IXI dataset - MRIQC derivatives	2.75	42.683	["noneye-spillover"]	3.5	blurry	0	014
sub-0057_T1w	rater_03	IXI dataset - MRIQC derivatives	2.4	75.549	["eye-spillover","noneye-spillover"]	2.1	blurry	1	544
sub-0478_T1w	rater_03	IXI dataset - MRIQC derivatives	2.95	60.234	["noneye-spillover"]	3.5		0	214
sub-0929_T1w	rater_03	IXI dataset - MRIQC derivatives	2.65	75.196	[]	3.5		1	516
sub-1226_T1w	rater_03	IXI dataset - MRIQC derivatives	1.6	41.586	["head-motion","noneye-spillover"]	3.5		1	577
sub-0059_T1w	rater_03	IXI dataset - MRIQC derivatives	2.95	29.715	["eye-spillover","noneye-spillover"]	3.5		0	105
sub-0359_T1w	rater_03	IXI dataset - MRIQC derivatives	2.45	27.315	["eye-spillover","noneye-spillover"]	3.5		1	538
sub-1150_T1w	rater_03	IXI dataset - MRIQC derivatives	2.65	42.26	[]	3.5	blurry	0	452
sub-0617_T1w	rater_03	IXI dataset - MRIQC derivatives	3.35	26.271	["eye-spillover"]	3.5		1	519
sub-0562_T1w	rater_03	IXI dataset - MRIQC derivatives	2.75	63.397	["eye-spillover"]	3.5		1	453
sub-0982_T1w	rater_03	IXI dataset - MRIQC derivatives	3.3	28.248	["eye-spillover","noneye-spillover"]	3.5		0	253
sub-0716_T1w	rater_03	IXI dataset - MRIQC derivatives	1.45	49.752	["head-motion","noneye-spillover"]	3.5		0	636
sub-0904_T1w	rater_03	IXI dataset - MRIQC derivatives	1.8	20.024	["eye-spillover","noneye-spillover"]	3.5		0	353
sub-0184_T1w	rater_03	IXI dataset - MRIQC derivatives	3.5	24.855	["wrap-around"]	3.5		1	136
sub-0396_T1w	rater_03	IXI dataset - MRIQC derivatives	2.75	55.904	["eye-spillover"]	3.5		0	313
sub-1044_T1w	rater_03	IXI dataset - MRIQC derivatives	3.55	83.32	[]	3.5		1	362
sub-0621_T1w	rater_03	IXI dataset - MRIQC derivatives	3.3	21.767	["eye-spillover","noneye-spillover"]	3.5		0	610
sub-0778_T1w	rater_03	IXI dataset - MRIQC derivatives	2.55	34.338	[]	2.25	blurry	0	239
sub-0620_T1w	rater_03	IXI dataset - MRIQC derivatives	2.7	42.923	["noneye-spillover"]	3.5		1	258
sub-0186_T1w	rater_03	IXI dataset - MRIQC derivatives	3.05	40.588	["noneye-spillover"]	3.5		0	661
sub-0852_T1w	rater_03	IXI dataset - MRIQC derivatives	3.4	37.121	["eye-spillover"]	3.5		0	601
sub-0499_T1w	rater_03	IXI dataset - MRIQC derivatives	3.3	54.208	["eye-spillover"]	3.5		1	637
sub-0862_T1w	rater_03	IXI dataset - MRIQC derivatives	2.6	38.29	["head-motion","eye-spillover","noneye-spillover"]	3.5		0	284
sub-1195_T1w	rater_03	IXI dataset - MRIQC derivatives	2.55	58.734	["eye-spillover","noneye-spillover"]	3.5	blurry+big noise	0	544
sub-0374_T1w	rater_03	IXI dataset - MRIQC derivatives	2.4	37.039	["eye-spillover","noneye-spillover","noise-global"]	3.5		1	443
sub-0737_T1w	rater_03	IXI dataset - MRIQC derivatives	2.95	39.315	["noneye-spillover"]	3.5		0	546
sub-0144_T1w	rater_03	IXI dataset - MRIQC derivatives	2.45	26.522	["head-motion","eye-spillover"]	3.5		1	313
sub-0725_T1w	rater_03	IXI dataset - MRIQC derivatives	3.2	46.611	["noneye-spillover"]	3.5		1	441
sub-0302_T1w	rater_01	IXI dataset - MRIQC derivatives	3.6	42.918	[]	3.5		1	643
sub-0452_T1w	rater_01	IXI dataset - MRIQC derivatives	3.45	89.462	["eye-spillover"]	3.5	some eye spill over	0	206
sub-0580_T1w	rater_01	IXI dataset - MRIQC derivatives	3.4	58.914	["inu"]	3.5	light IIH	1	452
sub-0004_T1w	rater_01	IXI dataset - MRIQC derivatives	3.55	96.043	[]	3.5	some IIH	1	256
sub-0525_T1w	rater_01	IXI dataset - MRIQC derivatives	3.25	50.113	["head-motion"]	3.5		0	452
sub-0804_T1w	rater_01	IXI dataset - MRIQC derivatives	2.85	64.144	["uncategorized"]	3.5	artifacts in background image	0	515
sub-0039_T1w	rater_01	IXI dataset - MRIQC derivatives	2.3	104.939	["wrap-around"]	3.5	Wrong FoV or big head. May miss part of the frontal cortex (slices 107-122)	0	632
sub-0163_T1w	rater_01	IXI dataset - MRIQC derivatives	3.35	49.303	["uncategorized"]	3.5	some artifacts in GB image, frontal part (near eyes regions)	0	519
sub-0867_T1w	rater_01	IXI dataset - MRIQC derivatives	2.6	58.917	["wrap-around"]	3.5	FoV may be problematic in rontal regions	1	212
sub-0724_T1w	rater_01	IXI dataset - MRIQC derivatives	2.45	27.6	["head-motion","noise-global"]	3.5		1	387
sub-0169_T1w	rater_01	IXI dataset - MRIQC derivatives	2.45	76.578	["head-motion","wrap-around","ghost-aliasing"]	3.5	Aliasing in BG image (outside the brain) - tight FoV	0	212
sub-0653_T1w	rater_01	IXI dataset - MRIQC derivatives	2.55	70.635	["head-motion","inu"]	3.5		0	130
sub-0644_T1w	rater_01	IXI dataset - MRIQC derivatives	3.35	48.369	["uncategorized"]	3.5	artiacts in BG mage (eyes region)	1	095
sub-0624_T1w	rater_01	IXI dataset - MRIQC derivatives	1.5	193.743	["uncategorized"]	1.9	Weird anatomy. Polymicrogyria?	0	482
sub-0390_T1w	rater_01	IXI dataset - MRIQC derivatives	2.8	73.825	["ghost-aliasing"]	3.5	ghost in BG image	1	335
sub-0605_T1w	rater_01	IXI dataset - MRIQC derivatives	3.35	58.707	["inu"]	3.5		1	296
sub-0669_T1w	rater_01	IXI dataset - MRIQC derivatives	3.25	74.096	["wrap-around","uncategorized"]	3.5	tight FoV , Artifacts on BG image (eyes region)	0	635
sub-1145_T1w	rater_01	IXI dataset - MRIQC derivatives	3.0	45.83	["eye-spillover","inu"]	3.5		1	159
sub-0883_T1w	rater_01	IXI dataset - MRIQC derivatives	3.2	53.18	["head-motion","inu"]	3.5	artifacts in BG image	1	137
sub-0046_T1w	rater_01	IXI dataset - MRIQC derivatives	2.55	26.693	["head-motion"]	3.5		1	353
sub-0539_T1w	rater_01	IXI dataset - MRIQC derivatives	2.4	136.335	["inu"]	1.85	Some dark patches in WM (slices 114-136)	1	105
sub-0067_T1w	rater_01	IXI dataset - MRIQC derivatives	3.05	43.379	["head-motion","inu"]	3.5	artifacts in BG image	1	080
sub-0419_T1w	rater_01	IXI dataset - MRIQC derivatives	2.7	30.297	["head-motion"]	3.5		1	605
sub-0601_T1w	rater_01	IXI dataset - MRIQC derivatives	3.45	80.013	["inu","uncategorized"]	3.5	motion artifacts in BG	1	034
sub-0032_T1w	rater_01	IXI dataset - MRIQC derivatives	3.6	25.15	[]	3.5		1	162
sub-0793_T1w	rater_01	IXI dataset - MRIQC derivatives	3.5	47.075	["head-motion"]	3.5	slight motion and small artifacts n BG	1	049
sub-0409_T1w	rater_01	IXI dataset - MRIQC derivatives	2.6	29.071	["head-motion","inu"]	3.5	strong artifacts in BG	0	565
sub-0554_T1w	rater_01	IXI dataset - MRIQC derivatives	3.25	54.803	["noise-global"]	3.5	some global noise in eyes region	1	635
sub-0260_T1w	rater_01	IXI dataset - MRIQC derivatives	2.65	52.78	["head-motion","noise-global"]	3.5	Frontal regions noisy. Artifacts in BG	0	328
sub-0741_T1w	rater_01	IXI dataset - MRIQC derivatives	3.35	29.322	["inu"]	3.5		0	052
sub-1002_T1w	rater_01	IXI dataset - MRIQC derivatives	2.85	61.964	["head-motion","inu"]	3.5	noise and IIH in eyes region	1	603
sub-0316_T1w	rater_01	IXI dataset - MRIQC derivatives	2.45	25.878	["head-motion","noise-global"]	3.5		0	072
sub-1114_T1w	rater_01	IXI dataset - MRIQC derivatives	3.6	24.121	[]	3.5		1	218
sub-0040_T1w	rater_01	IXI dataset - MRIQC derivatives	3.4	33.602	["noise-global","inu"]	3.5		1	646
sub-0295_T1w	rater_01	IXI dataset - MRIQC derivatives	3.55	42.885	[]	3.5		0	051
sub-0285_T1w	rater_01	IXI dataset - MRIQC derivatives	3.45	66.848	["wrap-around","inu"]	3.5	tight F0V (may be porbleamtic) otherwise, good qualty	1	572
sub-0134_T1w	rater_01	IXI dataset - MRIQC derivatives	3.3	46.774	["uncategorized"]	3.5	BG image atifacts	0	638
sub-0088_T1w	rater_01	IXI dataset - MRIQC derivatives	1.3	91.263	["uncategorized"]	3.5	lesion/seizure (?) in left temporal/occipital (slices 90-120)	0	448
sub-0007_T1w	rater_01	IXI dataset - MRIQC derivatives	3.5	34.487	[]	3.5		1	262
sub-0954_T1w	rater_01	IXI dataset - MRIQC derivatives	1.5	92.709	["ghost-other"]	3.5	horiontal artifacts crossing the brain (slices46-50)	1	102
sub-0392_T1w	rater_01	IXI dataset - MRIQC derivatives	3.95	29.464	[]	3.5		0	608
sub-0595_T1w	rater_01	IXI dataset - MRIQC derivatives	2.75	39.738	["head-motion","ghost-aliasing","inu"]	3.5	ghosting in BG image	0	213
sub-0995_T1w	rater_01	IXI dataset - MRIQC derivatives	1.4	84.316	["uncategorized"]	1.9	artifacts in BG image. weird anatomy (too much CSF?)	0	257
sub-0606_T1w	rater_01	IXI dataset - MRIQC derivatives	2.9	38.496	["head-motion","noise-global","inu"]	3.5	BG image artifacts	0	258
sub-0154_T1w	rater_01	IXI dataset - MRIQC derivatives	3.6	41.286	[]	3.5	few artifacts in BG image	1	255
sub-0448_T1w	rater_01	IXI dataset - MRIQC derivatives	3.55	45.193	[]	3.5	some artifacts in BG image	0	218
sub-0847_T1w	rater_01	IXI dataset - MRIQC derivatives	3.0	48.967	["head-motion","inu"]	3.5	artifacts in frnta(eyes) region	0	163
sub-0776_T1w	rater_01	IXI dataset - MRIQC derivatives	3.55	34.202	[]	3.5		0	267
sub-0888_T1w	rater_01	IXI dataset - MRIQC derivatives	2.95	71.974	["wrap-around"]	3.5	tight F0V (may be missing some frontal cortex)	1	508
sub-0178_T1w	rater_01	IXI dataset - MRIQC derivatives	3.0	38.503	["inu"]	3.5	global artifacts in BG image	0	201
sub-0632_T1w	rater_01	IXI dataset - MRIQC derivatives	3.55	44.1	[]	3.5		1	092
sub-0058_T1w	rater_01	IXI dataset - MRIQC derivatives	3.05	75.241	["uncategorized"]	3.5	strong artifats in BG image (outside the brain)	0	484
sub-1172_T1w	rater_01	IXI dataset - MRIQC derivatives	3.15	50.627	["noise-global","inu"]	3.5		1	277
sub-0728_T1w	rater_01	IXI dataset - MRIQC derivatives	3.55	33.54	[]	3.5		1	096
sub-1133_T1w	rater_01	IXI dataset - MRIQC derivatives	3.0	58.303	["wrap-around"]	3.5	small FoV or big head (thigh in frontal and occipital regions)	0	611
sub-0608_T1w	rater_01	IXI dataset - MRIQC derivatives	3.15	41.778	["uncategorized"]	3.5	artifacts in BG image	1	356
sub-0999_T1w	rater_01	IXI dataset - MRIQC derivatives	3.75	48.411	[]	3.5		0	095
sub-0705_T1w	rater_01	IXI dataset - MRIQC derivatives	3.0	51.712	["noise-global","inu"]	3.5	artifacts in BG image	0	566
sub-0813_T1w	rater_01	IXI dataset - MRIQC derivatives	3.05	69.303	[]	3.5	artifacts in frontal/eyes region	0	280
sub-0247_T1w	rater_01	IXI dataset - MRIQC derivatives	3.55	30.098	[]	3.5		1	638
sub-0803_T1w	rater_01	IXI dataset - MRIQC derivatives	3.0	46.281	["wrap-around"]	3.5	tight FoV	1	056
sub-1191_T1w	rater_01	IXI dataset - MRIQC derivatives	3.6	37.151	[]	3.5		1	148
sub-0507_T1w	rater_01	IXI dataset - MRIQC derivatives	3.1	28.172	["inu"]	3.5		1	201
sub-0800_T1w	rater_01	IXI dataset - MRIQC derivatives	3.55	31.39	[]	3.5		0	148
sub-0320_T1w	rater_01	IXI dataset - MRIQC derivatives	3.55	42.731	[]	3.5		1	396
sub-0552_T1w	rater_01	IXI dataset - MRIQC derivatives	3.35	42.704	["head-motion","inu"]	3.5		1	386
sub-0797_T1w	rater_01	IXI dataset - MRIQC derivatives	3.0	259.455	["inu"]	3.5		1	253
sub-0918_T1w	rater_01	IXI dataset - MRIQC derivatives	3.55	38.649	[]	3.5		0	609
sub-1120_T1w	rater_01	IXI dataset - MRIQC derivatives	3.35	50.429	[]	3.5	slight frontal artifacts (motion?)	0	132
sub-0757_T1w	rater_01	IXI dataset - MRIQC derivatives	2.4	26.656	["head-motion","noise-global"]	3.5		1	636
sub-0745_T1w	rater_01	IXI dataset - MRIQC derivatives	4.0	31.466	[]	3.5		0	511
sub-0155_T1w	rater_01	IXI dataset - MRIQC derivatives	2.35	42.43	["head-motion","noise-global","ghost-other"]	3.5		1	443
sub-1079_T1w	rater_01	IXI dataset - MRIQC derivatives	3.3	38.476	[]	3.5	artifacts in BG image	0	174
sub-0762_T1w	rater_01	IXI dataset - MRIQC derivatives	2.95	45.269	["head-motion","noise-global"]	3.5		1	048
sub-0221_T1w	rater_01	IXI dataset - MRIQC derivatives	3.35	51.064	[]	3.5	few artifacts in BG image	0	436
sub-0651_T1w	rater_01	IXI dataset - MRIQC derivatives	1.25	19.461	["head-motion","ghost-aliasing"]	3.5		0	204
sub-0460_T1w	rater_01	IXI dataset - MRIQC derivatives	3.0	50.595	["uncategorized"]	3.5	BG image artifacts, motion artifacts in lower slices	1	538
sub-0922_T1w	rater_01	IXI dataset - MRIQC derivatives	3.6	48.912	[]	3.5		0	522
sub-0343_T1w	rater_01	IXI dataset - MRIQC derivatives	3.2	43.795	["head-motion","inu"]	3.5	slight motion	1	546
sub-0437_T1w	rater_01	IXI dataset - MRIQC derivatives	3.3	61.851	["inu"]	3.5		1	302
sub-1155_T1w	rater_01	IXI dataset - MRIQC derivatives	3.0	30.231	["head-motion"]	3.5		1	598
sub-0119_T1w	rater_01	IXI dataset - MRIQC derivatives	1.45	22.038	["head-motion"]	3.5		0	636
sub-0494_T1w	rater_01	IXI dataset - MRIQC derivatives	3.4	36.747	["head-motion","inu"]	3.5		0	033
sub-0035_T1w	rater_01	IXI dataset - MRIQC derivatives	3.4	43.627	["inu"]	3.5		1	051
sub-0678_T1w	rater_01	IXI dataset - MRIQC derivatives	3.45	51.019	["noise-global","inu"]	3.5		0	441
sub-0479_T1w	rater_01	IXI dataset - MRIQC derivatives	3.35	44.165	["uncategorized"]	3.5	Artifacts in BG image	0	566
sub-0017_T1w	rater_01	IXI dataset - MRIQC derivatives	1.65	31.304	["head-motion","noise-global","ghost-aliasing"]	3.5		0	443
sub-0931_T1w	rater_01	IXI dataset - MRIQC derivatives	3.1	43.697	["uncategorized"]	3.5	artifacts in BG image	1	295
sub-1012_T1w	rater_01	IXI dataset - MRIQC derivatives	3.6	34.891	[]	3.5		1	327
sub-0542_T1w	rater_01	IXI dataset - MRIQC derivatives	3.4	36.489	["inu"]	3.5	slight frontal artifacts	1	267
sub-0204_T1w	rater_01	IXI dataset - MRIQC derivatives	2.85	38.065	["head-motion"]	3.5		0	256
sub-0540_T1w	rater_01	IXI dataset - MRIQC derivatives	2.35	23.646	["head-motion","noise-global","ghost-aliasing"]	3.5		1	204
sub-0248_T1w	rater_01	IXI dataset - MRIQC derivatives	3.2	53.243	["uncategorized"]	3.5	frontal artifacts (eye region)	1	163
sub-0928_T1w	rater_01	IXI dataset - MRIQC derivatives	2.85	21.889	["head-motion"]	3.5		1	363
sub-0960_T1w	rater_01	IXI dataset - MRIQC derivatives	2.55	31.518	["head-motion","noise-global","inu"]	3.5		1	598
sub-0590_T1w	rater_01	IXI dataset - MRIQC derivatives	3.3	31.664	["inu"]	3.5		0	253
sub-0410_T1w	rater_01	IXI dataset - MRIQC derivatives	2.65	36.578	["head-motion","uncategorized"]	3.5	artifacts in BG image	0	599
sub-0855_T1w	rater_01	IXI dataset - MRIQC derivatives	2.95	49.313	["head-motion","uncategorized"]	3.5	artifacts in BG	1	257
sub-0492_T1w	rater_01	IXI dataset - MRIQC derivatives	3.35	29.385	["inu"]	3.5		0	052
sub-0834_T1w	rater_01	IXI dataset - MRIQC derivatives	3.45	32.597	[]	3.5	artifacts in BG image (eyes region)	0	221
sub-0030_T1w	rater_01	IXI dataset - MRIQC derivatives	3.6	23.249	[]	3.5		1	633
sub-0488_T1w	rater_01	IXI dataset - MRIQC derivatives	3.55	42.917	[]	3.5	slight artifacts in BG image	1	451
sub-0679_T1w	rater_01	IXI dataset - MRIQC derivatives	3.5	35.966	[]	3.5	few artifactas in BG	0	214
sub-1034_T1w	rater_01	IXI dataset - MRIQC derivatives	3.0	42.751	["head-motion","uncategorized"]	3.5	artifacts in BG image	0	485
sub-0935_T1w	rater_01	IXI dataset - MRIQC derivatives	3.0	29.031	["noise-global"]	3.5		1	282
sub-0449_T1w	rater_01	IXI dataset - MRIQC derivatives	3.0	45.657	["head-motion","uncategorized"]	3.5	small motion and artifacts in BG image	0	136
sub-1177_T1w	rater_03	IXI dataset - MRIQC derivatives	3.5	66.309	["eye-spillover","noneye-spillover"]	3.5		0	176
sub-1046_T1w	rater_03	IXI dataset - MRIQC derivatives	3.55	38.657	["eye-spillover"]	3.5		0	453
sub-0717_T1w	rater_03	IXI dataset - MRIQC derivatives	3.4	39.192	["eye-spillover","noneye-spillover"]	3.5		0	263
sub-0095_T1w	rater_03	IXI dataset - MRIQC derivatives	2.45	30.452	["head-motion","eye-spillover","noneye-spillover"]	3.5		0	072
sub-0166_T1w	rater_03	IXI dataset - MRIQC derivatives	2.6	50.249	["noneye-spillover"]	3.5	blurry	1	274
sub-0026_T1w	rater_03	IXI dataset - MRIQC derivatives	3.0	54.032	["eye-spillover"]	3.5		0	527
sub-0984_T1w	rater_03	IXI dataset - MRIQC derivatives	3.3	40.696	["noneye-spillover"]	3.5		0	362
sub-0767_T1w	rater_03	IXI dataset - MRIQC derivatives	3.0	54.742	["eye-spillover","noneye-spillover"]	3.5		1	217
sub-0730_T1w	rater_03	IXI dataset - MRIQC derivatives	3.0	72.818	["eye-spillover"]	3.5		1	612
sub-0464_T1w	rater_03	IXI dataset - MRIQC derivatives	3.3	30.225	["eye-spillover","noneye-spillover"]	3.5		1	104
sub-0996_T1w	rater_03	IXI dataset - MRIQC derivatives	2.85	50.27	["noneye-spillover"]	3.5		1	214
sub-0230_T1w	rater_03	IXI dataset - MRIQC derivatives	3.2	48.343	["eye-spillover","noneye-spillover"]	3.5		1	263
sub-1153_T1w	rater_03	IXI dataset - MRIQC derivatives	3.15	37.237	["eye-spillover","noneye-spillover"]	3.5		1	632
sub-1238_T1w	rater_03	IXI dataset - MRIQC derivatives	3.6	43.825	[]	3.5		0	278
sub-0978_T1w	rater_03	IXI dataset - MRIQC derivatives	3.75	41.071	[]	3.5		1	057
sub-0179_T1w	rater_03	IXI dataset - MRIQC derivatives	3.25	44.283	["eye-spillover"]	3.5		1	033
sub-1024_T1w	rater_03	IXI dataset - MRIQC derivatives	3.3	41.853	["eye-spillover"]	3.5		1	601
sub-0766_T1w	rater_03	IXI dataset - MRIQC derivatives	2.75	39.044	["eye-spillover"]	3.5	blurry	1	525
sub-1128_T1w	rater_03	IXI dataset - MRIQC derivatives	2.4	47.767	["eye-spillover","noneye-spillover"]	3.5	very blurry	1	206
sub-0675_T1w	rater_03	IXI dataset - MRIQC derivatives	3.7	42.446	[]	3.5		1	633
sub-0243_T1w	rater_03	IXI dataset - MRIQC derivatives	3.0	73.464	["eye-spillover","noneye-spillover"]	3.5		1	160
sub-0284_T1w	rater_03	IXI dataset - MRIQC derivatives	3.1	65.322	["eye-spillover","noneye-spillover"]	3.5		0	282
sub-1093_T1w	rater_03	IXI dataset - MRIQC derivatives	3.15	36.092	["eye-spillover","noneye-spillover"]	3.5		0	146
sub-1234_T1w	rater_03	IXI dataset - MRIQC derivatives	1.2	44.103	["head-motion","noneye-spillover"]	3.5		1	175
sub-0588_T1w	rater_03	IXI dataset - MRIQC derivatives	3.0	55.245	["eye-spillover"]	3.5		1	097
sub-1084_T1w	rater_03	IXI dataset - MRIQC derivatives	3.0	38.836	["noneye-spillover"]	3.5		1	440
sub-0218_T1w	rater_03	IXI dataset - MRIQC derivatives	3.1	42.94	["eye-spillover","noneye-spillover"]	3.5		1	067
sub-0014_T1w	rater_03	IXI dataset - MRIQC derivatives	2.9	41.897	["eye-spillover","noneye-spillover"]	3.5		0	080
sub-0649_T1w	rater_03	IXI dataset - MRIQC derivatives	2.45	67.558	["head-motion","eye-spillover"]	3.5		0	313
sub-0893_T1w	rater_03	IXI dataset - MRIQC derivatives	2.6	47.75	["eye-spillover","noneye-spillover"]	3.5	blury	1	094
sub-0842_T1w	rater_03	IXI dataset - MRIQC derivatives	3.45	39.537	["eye-spillover","noneye-spillover"]	3.5		0	586
sub-1028_T1w	rater_03	IXI dataset - MRIQC derivatives	3.5	35.84	["noneye-spillover"]	3.5		1	052
sub-0906_T1w	rater_03	IXI dataset - MRIQC derivatives	2.6	59.195	["head-motion","eye-spillover"]	3.5	partly blurry	1	256
sub-0573_T1w	rater_03	IXI dataset - MRIQC derivatives	2.75	52.804	["eye-spillover","noneye-spillover"]	3.5		0	445
sub-0071_T1w	rater_03	IXI dataset - MRIQC derivatives	3.0	66.154	["noneye-spillover"]	3.5		0	396
sub-0269_T1w	rater_03	IXI dataset - MRIQC derivatives	3.15	61.905	["eye-spillover","noneye-spillover","wrap-around"]	3.5		0	059
sub-0214_T1w	rater_03	IXI dataset - MRIQC derivatives	2.05	51.933	["noneye-spillover"]	3.5	very blurry	0	538
sub-0708_T1w	rater_03	IXI dataset - MRIQC derivatives	3.05	55.481	["eye-spillover"]	3.5		0	260
sub-0549_T1w	rater_03	IXI dataset - MRIQC derivatives	3.45	36.812	["eye-spillover","noneye-spillover"]	3.5		0	092
sub-0075_T1w	rater_03	IXI dataset - MRIQC derivatives	3.4	46.604	["eye-spillover","noneye-spillover"]	3.5		0	609
sub-0378_T1w	rater_03	IXI dataset - MRIQC derivatives	2.55	60.172	["eye-spillover","noneye-spillover"]	3.5	blurry	0	334
sub-0041_T1w	rater_03	IXI dataset - MRIQC derivatives	3.1	48.088	["noneye-spillover"]	3.5		0	483
sub-0687_T1w	rater_03	IXI dataset - MRIQC derivatives	2.6	48.617	["head-motion","eye-spillover"]	3.5		1	445
sub-0753_T1w	rater_03	IXI dataset - MRIQC derivatives	2.85	78.082	["noneye-spillover"]	3.5		1	614
sub-0623_T1w	rater_03	IXI dataset - MRIQC derivatives	3.45	32.915	[]	3.5		1	586
sub-0325_T1w	rater_03	IXI dataset - MRIQC derivatives	3.4	45.253	["eye-spillover","noneye-spillover"]	3.5		1	482
sub-1021_T1w	rater_03	IXI dataset - MRIQC derivatives	2.35	71.977	["eye-spillover","noneye-spillover","uncategorized"]	3.5	strange noise artifacts + blurry	0	538
sub-1010_T1w	rater_03	IXI dataset - MRIQC derivatives	3.35	29.251	["eye-spillover"]	3.5		1	567
sub-0599_T1w	rater_03	IXI dataset - MRIQC derivatives	3.0	29.028	["eye-spillover","noneye-spillover"]	3.5		1	515
sub-1102_T1w	rater_03	IXI dataset - MRIQC derivatives	3.0	38.785	["eye-spillover","noneye-spillover","wrap-around"]	3.5		1	013
sub-0843_T1w	rater_03	IXI dataset - MRIQC derivatives	2.65	30.088	["eye-spillover","noneye-spillover"]	3.5		0	603
sub-0047_T1w	rater_03	IXI dataset - MRIQC derivatives	2.9	49.245	["eye-spillover","noneye-spillover"]	3.5		1	661
sub-1235_T1w	rater_03	IXI dataset - MRIQC derivatives	2.4	31.694	["noneye-spillover"]	3.5	very blurry	1	383
sub-0581_T1w	rater_03	IXI dataset - MRIQC derivatives	2.55	47.459	["eye-spillover","noneye-spillover"]	3.5	blurry	0	094
sub-0245_T1w	rater_03	IXI dataset - MRIQC derivatives	2.9	159.044	["eye-spillover","noneye-spillover"]	3.5		1	354
sub-0182_T1w	rater_03	IXI dataset - MRIQC derivatives	2.65	27.663	["head-motion","eye-spillover","noneye-spillover"]	3.5		0	295
sub-0018_T1w	rater_03	IXI dataset - MRIQC derivatives	3.4	27.776	["eye-spillover"]	3.5		1	481
sub-0659_T1w	rater_03	IXI dataset - MRIQC derivatives	2.6	33.98	["head-motion","noneye-spillover"]	3.5	blurry	0	357
sub-0341_T1w	rater_03	IXI dataset - MRIQC derivatives	3.8	59.996	[]	3.5		1	275
sub-0226_T1w	rater_03	IXI dataset - MRIQC derivatives	2.75	41.335	["eye-spillover","noneye-spillover","inu"]	3.5		1	012
sub-1214_T1w	rater_03	IXI dataset - MRIQC derivatives	2.55	39.641	[]	3.5	blurry	1	239
sub-1112_T1w	rater_03	IXI dataset - MRIQC derivatives	3.2	28.24	["eye-spillover","noneye-spillover"]	3.5		0	056
sub-0572_T1w	rater_03	IXI dataset - MRIQC derivatives	2.95	37.11	["eye-spillover","noneye-spillover"]	3.5		1	214
sub-0436_T1w	rater_03	IXI dataset - MRIQC derivatives	3.15	36.106	["eye-spillover","noneye-spillover"]	3.5		0	242
sub-1218_T1w	rater_03	IXI dataset - MRIQC derivatives	3.25	29.256	["eye-spillover"]	3.5		1	437
sub-0615_T1w	rater_03	IXI dataset - MRIQC derivatives	3.15	35.409	["eye-spillover","noneye-spillover"]	3.5		0	437
sub-0626_T1w	rater_03	IXI dataset - MRIQC derivatives	2.65	30.982	["eye-spillover","noneye-spillover"]	3.5	blurry	1	094
sub-0074_T1w	rater_03	IXI dataset - MRIQC derivatives	3.15	71.609	["eye-spillover"]	3.5		1	599
sub-0091_T1w	rater_03	IXI dataset - MRIQC derivatives	3.3	34.537	["eye-spillover","noneye-spillover"]	3.5		0	526
sub-0142_T1w	rater_03	IXI dataset - MRIQC derivatives	2.75	39.504	["eye-spillover","noneye-spillover"]	3.5		1	521
sub-0267_T1w	rater_03	IXI dataset - MRIQC derivatives	2.7	39.969	["eye-spillover","noneye-spillover"]	3.5		0	386
sub-0381_T1w	rater_03	IXI dataset - MRIQC derivatives	2.7	41.203	["eye-spillover","noneye-spillover"]	3.5		0	248
sub-0121_T1w	rater_03	IXI dataset - MRIQC derivatives	3.45	31.38	["eye-spillover","noneye-spillover"]	3.5		0	159
sub-0287_T1w	rater_03	IXI dataset - MRIQC derivatives	2.95	64.542	["eye-spillover","noneye-spillover"]	3.5		0	481
sub-1215_T1w	rater_03	IXI dataset - MRIQC derivatives	2.9	37.734	["eye-spillover","noneye-spillover"]	3.5		0	296
sub-0350_T1w	rater_03	IXI dataset - MRIQC derivatives	3.95	43.454	[]	3.5		1	126
sub-0037_T1w	rater_03	IXI dataset - MRIQC derivatives	2.7	41.787	["eye-spillover","noneye-spillover"]	3.5		0	274
sub-0333_T1w	rater_03	IXI dataset - MRIQC derivatives	2.9	62.101	["eye-spillover","noneye-spillover","wrap-around"]	3.5		1	465
sub-0297_T1w	rater_03	IXI dataset - MRIQC derivatives	1.45	51.973	["head-motion","eye-spillover","noneye-spillover"]	3.5		1	636
sub-0281_T1w	rater_03	IXI dataset - MRIQC derivatives	3.4	40.043	["eye-spillover"]	3.5		1	083
sub-0607_T1w	rater_03	IXI dataset - MRIQC derivatives	3.3	38.29	["noneye-spillover","inu"]	3.5		1	522
sub-0887_T1w	rater_03	IXI dataset - MRIQC derivatives	3.25	82.848	["eye-spillover","wrap-around"]	3.5		0	165
sub-0798_T1w	rater_03	IXI dataset - MRIQC derivatives	3.0	50.388	["eye-spillover","noneye-spillover","inu"]	3.5		1	173
sub-1054_T1w	rater_03	IXI dataset - MRIQC derivatives	3.3	32.619	["eye-spillover"]	3.5		1	313
sub-0514_T1w	rater_03	IXI dataset - MRIQC derivatives	2.4	105.19900000000001	["head-motion","eye-spillover","noneye-spillover"]	3.5	blurry	1	015
sub-0721_T1w	rater_03	IXI dataset - MRIQC derivatives	3.05	46.562	["eye-spillover","wrap-around"]	3.5		0	067
sub-0974_T1w	rater_03	IXI dataset - MRIQC derivatives	2.5	49.674	["eye-spillover","noneye-spillover","uncategorized"]	3.5		0	252
sub-0770_T1w	rater_03	IXI dataset - MRIQC derivatives	3.55	34.4	["eye-spillover","wrap-around"]	3.5		0	126
sub-0043_T1w	rater_03	IXI dataset - MRIQC derivatives	3.35	53.706	["eye-spillover","noneye-spillover","wrap-around"]	3.5		1	527
sub-0272_T1w	rater_03	IXI dataset - MRIQC derivatives	3.3	81.886	["head-motion","eye-spillover","noneye-spillover"]	3.5		0	614
sub-0950_T1w	rater_03	IXI dataset - MRIQC derivatives	3.0	60.26	["eye-spillover","noneye-spillover"]	3.5		1	614
sub-0850_T1w	rater_03	IXI dataset - MRIQC derivatives	2.9	56.179	["eye-spillover"]	3.5		1	131
sub-0064_T1w	rater_03	IXI dataset - MRIQC derivatives	2.9	79.767	["eye-spillover","noneye-spillover"]	3.5		0	131
sub-1129_T1w	rater_03	IXI dataset - MRIQC derivatives	2.6	43.421	["eye-spillover","noneye-spillover"]	3.5	blurry	0	015
sub-1141_T1w	rater_03	IXI dataset - MRIQC derivatives	2.6	69.188	["eye-spillover","noneye-spillover"]	3.5	blurry	0	521
sub-0033_T1w	rater_03	IXI dataset - MRIQC derivatives	2.95	64.882	["eye-spillover","noneye-spillover"]	3.5		0	438
sub-0384_T1w	rater_03	IXI dataset - MRIQC derivatives	3.7	57.312	[]	3.5		0	302
sub-1068_T1w	rater_03	IXI dataset - MRIQC derivatives	3.45	35.816	["eye-spillover","wrap-around"]	3.5		1	221
sub-0799_T1w	rater_03	IXI dataset - MRIQC derivatives	2.75	41.26	["eye-spillover","noneye-spillover"]	3.5		1	357
sub-0987_T1w	rater_03	IXI dataset - MRIQC derivatives	3.45	27.718	["eye-spillover","noneye-spillover"]	3.5		1	051
sub-0412_T1w	rater_03	IXI dataset - MRIQC derivatives	2.55	44.734	["head-motion","eye-spillover","noneye-spillover"]	3.5		0	104
sub-0527_T1w	rater_03	IXI dataset - MRIQC derivatives	3.35	45.34	["eye-spillover","noneye-spillover"]	3.5		1	146
sub-0115_T1w	rater_03	IXI dataset - MRIQC derivatives	3.3	50.563	["eye-spillover","noneye-spillover"]	3.5		1	067
sub-0435_T1w	rater_03	IXI dataset - MRIQC derivatives	3.25	83.468	["eye-spillover","noneye-spillover"]	3.5		1	092
sub-0925_T1w	rater_03	IXI dataset - MRIQC derivatives	3.15	56.957	["noneye-spillover"]	3.5		1	448
sub-0455_T1w	rater_03	IXI dataset - MRIQC derivatives	3.2	96.475	["eye-spillover","noneye-spillover"]	3.5		0	610
sub-1224_T1w	rater_03	IXI dataset - MRIQC derivatives	2.85	41.8	["eye-spillover","noneye-spillover"]	3.5		1	444
sub-1062_T1w	rater_03	IXI dataset - MRIQC derivatives	3.7	32.149	[]	3.5		1	613
sub-1059_T1w	rater_03	IXI dataset - MRIQC derivatives	2.8	57.007	["eye-spillover","noneye-spillover"]	3.5		1	174
sub-0698_T1w	rater_03	IXI dataset - MRIQC derivatives	1.15	37.248	["head-motion","eye-spillover","noneye-spillover"]	3.5		0	226
sub-0439_T1w	rater_03	IXI dataset - MRIQC derivatives	2.75	51.437	["eye-spillover"]	3.5	blurry	0	202
sub-0763_T1w	rater_03	IXI dataset - MRIQC derivatives	3.2	42.4	["eye-spillover","wrap-around"]	3.5		0	096
sub-0366_T1w	rater_03	IXI dataset - MRIQC derivatives	2.95	54.972	["noneye-spillover"]	3.5		1	278
sub-0132_T1w	rater_03	IXI dataset - MRIQC derivatives	2.5	38.979	["head-motion","eye-spillover","noneye-spillover"]	3.5		1	568
sub-0259_T1w	rater_03	IXI dataset - MRIQC derivatives	2.8	76.814	["eye-spillover","noneye-spillover"]	3.5		0	097
sub-0023_T1w	rater_03	IXI dataset - MRIQC derivatives	2.85	62.936	["eye-spillover","noneye-spillover"]	3.5		1	485
sub-0465_T1w	rater_03	IXI dataset - MRIQC derivatives	2.6	51.393	["head-motion","eye-spillover","noneye-spillover"]	3.5		0	261
sub-1078_T1w	rater_03	IXI dataset - MRIQC derivatives	3.0	51.469	["head-motion","eye-spillover","noneye-spillover"]	3.5		1	611
sub-0557_T1w	rater_03	IXI dataset - MRIQC derivatives	2.7	116.875	["eye-spillover","noneye-spillover","processing"]	3.5	I had forgotten that we could select when defacing happened. I think that it does whenever I don't see the whole image in the noise map.	1	565
sub-0662_T1w	rater_03	IXI dataset - MRIQC derivatives	2.8	43.084	["eye-spillover","noneye-spillover"]	3.5		0	559
sub-0930_T1w	rater_03	IXI dataset - MRIQC derivatives	3.0	63.077	["eye-spillover","noneye-spillover"]	3.5		0	451
sub-0498_T1w	rater_03	IXI dataset - MRIQC derivatives	2.9	46.346	["eye-spillover","noneye-spillover","processing"]	3.5		1	439
sub-0271_T1w	rater_03	IXI dataset - MRIQC derivatives	3.0	92.927	["eye-spillover","noneye-spillover"]	3.5		0	051
sub-0431_T1w	rater_03	IXI dataset - MRIQC derivatives	3.45	35.253	["noneye-spillover","processing"]	3.5		1	436
sub-0628_T1w	rater_03	IXI dataset - MRIQC derivatives	2.55	59.873	["eye-spillover","noneye-spillover"]	3.5	blurry	0	646
sub-1188_T1w	rater_03	IXI dataset - MRIQC derivatives	3.0	57.928	["eye-spillover","noneye-spillover"]	3.5		0	446
sub-0870_T1w	rater_03	IXI dataset - MRIQC derivatives	1.7	23.109	["head-motion","eye-spillover","noneye-spillover"]	3.5		0	577
sub-1149_T1w	rater_03	IXI dataset - MRIQC derivatives	2.95	46.653	["eye-spillover","noneye-spillover","processing"]	3.5		1	202
sub-0209_T1w	rater_03	IXI dataset - MRIQC derivatives	2.95	36.575	["eye-spillover","noneye-spillover","wrap-around"]	3.5		0	083
sub-0234_T1w	rater_03	IXI dataset - MRIQC derivatives	2.6	51.523	["head-motion","eye-spillover","noneye-spillover"]	3.5	blurry	1	338
sub-1090_T1w	rater_03	IXI dataset - MRIQC derivatives	1.45	37.825	["head-motion","eye-spillover","noneye-spillover"]	3.5		0	316
sub-0491_T1w	rater_03	IXI dataset - MRIQC derivatives	3.45	50.262	["eye-spillover","noneye-spillover"]	3.5		0	262
sub-0291_T1w	rater_03	IXI dataset - MRIQC derivatives	3.5	32.249	["eye-spillover","noneye-spillover"]	3.5		0	049
sub-0959_T1w	rater_03	IXI dataset - MRIQC derivatives	3.3	58.221	["eye-spillover","noneye-spillover"]	3.5		1	511
sub-0070_T1w	rater_03	IXI dataset - MRIQC derivatives	2.4	38.198	["noneye-spillover"]	3.5	very blurry	1	384
sub-0600_T1w	rater_03	IXI dataset - MRIQC derivatives	3.25	60.929	["eye-spillover","noneye-spillover"]	3.5		0	572
sub-0709_T1w	rater_03	IXI dataset - MRIQC derivatives	3.05	48.881	["eye-spillover","noneye-spillover"]	3.5		1	253
sub-0596_T1w	rater_03	IXI dataset - MRIQC derivatives	2.7	32.776	["head-motion","eye-spillover","noneye-spillover"]	3.5		0	385
sub-0503_T1w	rater_03	IXI dataset - MRIQC derivatives	2.8	79.277	["eye-spillover","noneye-spillover"]	3.5		0	102
sub-0997_T1w	rater_03	IXI dataset - MRIQC derivatives	2.7	50.995	["head-motion","eye-spillover"]	3.5		0	363
sub-0220_T1w	rater_03	IXI dataset - MRIQC derivatives	3.55	33.719	["eye-spillover"]	3.5		0	327
sub-0531_T1w	rater_03	IXI dataset - MRIQC derivatives	2.55	55.039	["eye-spillover","noneye-spillover"]	3.5	blurry	0	127
sub-0356_T1w	rater_03	IXI dataset - MRIQC derivatives	3.35	36.361	["eye-spillover"]	3.5		0	356
sub-0512_T1w	rater_03	IXI dataset - MRIQC derivatives	3.0	52.733	["eye-spillover"]	3.5		0	094
sub-0277_T1w	rater_03	IXI dataset - MRIQC derivatives	3.95	25.228	[]	3.5		0	633
sub-0399_T1w	rater_03	IXI dataset - MRIQC derivatives	2.75	103.45	["eye-spillover","noise-local"]	3.5		0	256
sub-0249_T1w	rater_03	IXI dataset - MRIQC derivatives	2.75	22.982	["eye-spillover","noise-local"]	3.5		0	067
sub-0153_T1w	rater_03	IXI dataset - MRIQC derivatives	2.85	44.681	["eye-spillover","noneye-spillover"]	3.5		1	575
sub-0327_T1w	rater_03	IXI dataset - MRIQC derivatives	2.4	34.024	["head-motion","eye-spillover","noneye-spillover"]	3.5		0	568
sub-0236_T1w	rater_03	IXI dataset - MRIQC derivatives	3.05	52.924	["eye-spillover","noneye-spillover"]	3.5		1	213
sub-0796_T1w	rater_03	IXI dataset - MRIQC derivatives	3.45	33.264	["eye-spillover","noneye-spillover"]	3.5		0	093
sub-0969_T1w	rater_03	IXI dataset - MRIQC derivatives	3.25	42.702	["eye-spillover","noneye-spillover"]	3.5		0	567
sub-0415_T1w	rater_03	IXI dataset - MRIQC derivatives	3.3	47.492	["eye-spillover","noneye-spillover"]	3.5		1	537
sub-0676_T1w	rater_03	IXI dataset - MRIQC derivatives	2.95	63.182	["eye-spillover","noneye-spillover"]	3.5		1	132
sub-0769_T1w	rater_03	IXI dataset - MRIQC derivatives	3.0	48.48	["eye-spillover","noneye-spillover"]	3.5		0	079
sub-0782_T1w	rater_03	IXI dataset - MRIQC derivatives	3.0	45.88	["eye-spillover","noneye-spillover"]	3.5		1	212
sub-0555_T1w	rater_03	IXI dataset - MRIQC derivatives	3.05	62.799	["eye-spillover","noneye-spillover"]	3.5		0	160
sub-0176_T1w	rater_03	IXI dataset - MRIQC derivatives	2.1	33.68	["head-motion","eye-spillover","noneye-spillover","noise-global"]	3.5		0	443
sub-0784_T1w	rater_03	IXI dataset - MRIQC derivatives	2.55	33.853	["head-motion","eye-spillover"]	3.5		0	643
sub-0592_T1w	rater_03	IXI dataset - MRIQC derivatives	1.55	43.042	["head-motion","eye-spillover","noneye-spillover"]	3.5		0	387
sub-0650_T1w	rater_03	IXI dataset - MRIQC derivatives	2.45	43.617	["head-motion","eye-spillover","noneye-spillover"]	3.5	blurry	0	338
sub-1008_T1w	rater_03	IXI dataset - MRIQC derivatives	2.65	62.911	["eye-spillover"]	3.5		1	260
sub-0905_T1w	rater_03	IXI dataset - MRIQC derivatives	2.85	50.851	["noneye-spillover"]	3.5		1	284
sub-1187_T1w	rater_03	IXI dataset - MRIQC derivatives	3.0	59.845	["eye-spillover"]	3.5		1	445
sub-0613_T1w	rater_03	IXI dataset - MRIQC derivatives	1.9	26.789	["head-motion","eye-spillover","noneye-spillover"]	3.5		0	598
sub-0733_T1w	rater_03	IXI dataset - MRIQC derivatives	2.75	40.515	["head-motion","eye-spillover","noneye-spillover"]	3.5		0	600
sub-0616_T1w	rater_03	IXI dataset - MRIQC derivatives	2.95	41.892	["eye-spillover"]	3.5		0	556
sub-0085_T1w	rater_03	IXI dataset - MRIQC derivatives	2.8	29.258	["head-motion","eye-spillover"]	3.5		1	130
sub-1030_T1w	rater_03	IXI dataset - MRIQC derivatives	3.3	87.226	["eye-spillover"]	3.5		1	610
sub-0440_T1w	rater_03	IXI dataset - MRIQC derivatives	3.05	61.077	["noneye-spillover"]	3.5		1	572
sub-0077_T1w	rater_03	IXI dataset - MRIQC derivatives	3.7	26.507	[]	3.5		1	608
sub-1116_T1w	rater_03	IXI dataset - MRIQC derivatives	2.8	66.537	["eye-spillover"]	3.5		1	334
sub-1223_T1w	rater_03	IXI dataset - MRIQC derivatives	1.45	54.27	["head-motion","eye-spillover","noneye-spillover"]	3.5		0	598
sub-0161_T1w	rater_03	IXI dataset - MRIQC derivatives	2.95	73.41	["eye-spillover","noneye-spillover"]	3.5		1	150
sub-1190_T1w	rater_03	IXI dataset - MRIQC derivatives	3.0	30.156	["eye-spillover","noneye-spillover"]	3.5		0	137
sub-1179_T1w	rater_03	IXI dataset - MRIQC derivatives	2.95	75.22	["eye-spillover","noneye-spillover","processing"]	3.5		1	518
sub-1168_T1w	rater_03	IXI dataset - MRIQC derivatives	2.55	57.006	["eye-spillover","noneye-spillover"]	3.5	blurry	1	452
sub-0466_T1w	rater_03	IXI dataset - MRIQC derivatives	2.9	44.529	["eye-spillover","noneye-spillover"]	3.5		0	034
sub-0558_T1w	rater_03	IXI dataset - MRIQC derivatives	3.1	43.817	["eye-spillover","noneye-spillover"]	3.5		1	566
sub-0947_T1w	rater_03	IXI dataset - MRIQC derivatives	3.6	99.518	["eye-spillover"]	3.5		0	335
sub-1091_T1w	rater_03	IXI dataset - MRIQC derivatives	3.0	31.101	["eye-spillover","noneye-spillover"]	3.5		0	518
sub-0937_T1w	rater_03	IXI dataset - MRIQC derivatives	3.0	56.01	["eye-spillover","noneye-spillover"]	3.5		0	444
sub-0957_T1w	rater_03	IXI dataset - MRIQC derivatives	2.55	26.571	["eye-spillover","noneye-spillover"]	3.5	blurry	1	329
sub-0331_T1w	rater_03	IXI dataset - MRIQC derivatives	3.55	29.175	["eye-spillover"]	3.5		1	609
sub-0457_T1w	rater_03	IXI dataset - MRIQC derivatives	3.1	49.283	["eye-spillover","noneye-spillover"]	3.5		0	637
sub-0880_T1w	rater_03	IXI dataset - MRIQC derivatives	2.7	51.536	["head-motion","eye-spillover","noneye-spillover"]	3.5		0	631
sub-1189_T1w	rater_03	IXI dataset - MRIQC derivatives	3.3	29.415	["eye-spillover","inu","processing"]	3.5		1	205
sub-0544_T1w	rater_03	IXI dataset - MRIQC derivatives	2.6	67.938	["eye-spillover","noneye-spillover","field-variation","processing"]	3.5		1	328
sub-1097_T1w	rater_03	IXI dataset - MRIQC derivatives	2.95	44.908	["eye-spillover"]	3.5		0	606
sub-0722_T1w	rater_03	IXI dataset - MRIQC derivatives	3.35	58.378	["eye-spillover","noneye-spillover"]	3.5		0	150
sub-0792_T1w	rater_03	IXI dataset - MRIQC derivatives	2.4	46.994	["head-motion","eye-spillover","wrap-around"]	3.5		0	048
sub-1230_T1w	rater_03	IXI dataset - MRIQC derivatives	2.55	57.125	["eye-spillover","noneye-spillover"]	3.5	blurry	0	201
sub-0550_T1w	rater_03	IXI dataset - MRIQC derivatives	2.95	28.254	["processing"]	3.5		1	606
sub-0036_T1w	rater_03	IXI dataset - MRIQC derivatives	3.0	44.524	["eye-spillover","noneye-spillover"]	3.5		0	128
sub-0386_T1w	rater_03	IXI dataset - MRIQC derivatives	3.25	22.175	["eye-spillover","noneye-spillover"]	3.5		0	537
sub-0879_T1w	rater_03	IXI dataset - MRIQC derivatives	3.65	34.603	["eye-spillover"]	3.5		1	039
sub-0640_T1w	rater_03	IXI dataset - MRIQC derivatives	3.35	28.831	[]	3.5		1	161
sub-1231_T1w	rater_03	IXI dataset - MRIQC derivatives	3.5	22.668	["eye-spillover","processing"]	3.5		1	609
sub-1048_T1w	rater_03	IXI dataset - MRIQC derivatives	3.0	33.343	["eye-spillover","processing"]	3.5		1	556
sub-0468_T1w	rater_03	IXI dataset - MRIQC derivatives	1.5	36.543	["head-motion","eye-spillover","noneye-spillover","processing"]	3.5		1	524
sub-0203_T1w	rater_03	IXI dataset - MRIQC derivatives	3.2	34.036	["eye-spillover","noneye-spillover"]	3.5		0	130
sub-0642_T1w	rater_01	IXI dataset - MRIQC derivatives	3.45	197.185	["head-motion"]	3.5	slight movement	0	275
sub-0481_T1w	rater_01	IXI dataset - MRIQC derivatives	4.0	19.6	[]	3.5		1	483
sub-1208_T1w	rater_01	IXI dataset - MRIQC derivatives	3.9	31.539	[]	3.5		1	180
sub-1082_T1w	rater_01	IXI dataset - MRIQC derivatives	3.45	58.622	[]	3.5	some small artifacts in eyes region	1	526
sub-1171_T1w	rater_01	IXI dataset - MRIQC derivatives	3.45	52.699	[]	3.5	artifacts in eyes region in BG image	1	211
sub-0518_T1w	rater_01	IXI dataset - MRIQC derivatives	3.0	63.927	[]	3.5	tight FoV. May loose some cortex (slices 88-106)	0	162
sub-0229_T1w	rater_01	IXI dataset - MRIQC derivatives	2.95	59.15	["head-motion"]	3.5		0	634
sub-0910_T1w	rater_01	IXI dataset - MRIQC derivatives	2.5	413.552	["head-motion","noise-global","inu"]	3.5		1	316
sub-0395_T1w	rater_01	IXI dataset - MRIQC derivatives	3.3	65.634	["head-motion","noise-global"]	3.5		1	033
sub-0228_T1w	rater_01	IXI dataset - MRIQC derivatives	3.4	46.514	["noise-global"]	3.5		1	195
sub-0966_T1w	rater_01	IXI dataset - MRIQC derivatives	3.15	44.314	[]	3.5	aartifacts in BG image	0	572
sub-0892_T1w	rater_01	IXI dataset - MRIQC derivatives	3.45	46.801	[]	3.5	artifacts/noise in BG image near eyes and ears	0	180
sub-0497_T1w	rater_01	IXI dataset - MRIQC derivatives	3.4	56.825	[]	3.5	noise in BG image	0	255
sub-1035_T1w	rater_01	IXI dataset - MRIQC derivatives	3.1	78.879	["head-motion","wrap-around"]	3.5	tight FoV (may miss some frontal cortex)	1	093
sub-0756_T1w	rater_01	IXI dataset - MRIQC derivatives	3.1	37.719	["head-motion","noise-global"]	3.5		1	566
sub-1184_T1w	rater_01	IXI dataset - MRIQC derivatives	2.8	42.411	["noise-global","inu"]	3.5	strong artifacts in BG image	0	385
sub-0689_T1w	rater_01	IXI dataset - MRIQC derivatives	3.2	50.458	["wrap-around","uncategorized"]	3.5		1	276
sub-0529_T1w	rater_01	IXI dataset - MRIQC derivatives	3.5	38.229	[]	3.5		1	437
sub-0755_T1w	rater_01	IXI dataset - MRIQC derivatives	2.6	54.615	["uncategorized"]	3.5	overall blurry with low WM/GM contrast	0	257
sub-0923_T1w	rater_01	IXI dataset - MRIQC derivatives	3.2	52.034	["head-motion","inu","uncategorized"]	3.5	BG noise	1	014
sub-0082_T1w	rater_01	IXI dataset - MRIQC derivatives	2.5	51.748	["head-motion","uncategorized"]	3.5	artifacts in BG	0	014
sub-0057_T1w	rater_01	IXI dataset - MRIQC derivatives	2.45	49.645	["head-motion","inu","uncategorized"]	3.5	BG image noise	1	544
sub-0478_T1w	rater_01	IXI dataset - MRIQC derivatives	3.4	53.092	["noise-global"]	3.5		0	214
sub-0929_T1w	rater_01	IXI dataset - MRIQC derivatives	2.7	40.325	["head-motion","noise-global","inu"]	3.5		1	516
sub-1226_T1w	rater_01	IXI dataset - MRIQC derivatives	2.4	27.987	["head-motion"]	3.5		1	577
sub-0059_T1w	rater_01	IXI dataset - MRIQC derivatives	3.25	164.239	["inu","uncategorized"]	3.5	hyperintensities outside brain (skull/skin) slides 123-140	0	105
sub-0359_T1w	rater_01	IXI dataset - MRIQC derivatives	3.15	38.018	["uncategorized"]	3.5	noise and artifacts in BG image	1	538
sub-1150_T1w	rater_01	IXI dataset - MRIQC derivatives	2.95	45.274	["head-motion","inu"]	3.5		0	452
sub-0617_T1w	rater_01	IXI dataset - MRIQC derivatives	3.55	25.718	[]	3.5		1	519
sub-0562_T1w	rater_01	IXI dataset - MRIQC derivatives	3.45	58.679	["inu"]	3.5	BG image artifacts near ayes	1	453
sub-0982_T1w	rater_01	IXI dataset - MRIQC derivatives	3.1	38.073	["inu"]	3.5		0	253
sub-0716_T1w	rater_01	IXI dataset - MRIQC derivatives	1.55	18.793	["head-motion","inu"]	3.5		0	636
sub-0904_T1w	rater_01	IXI dataset - MRIQC derivatives	2.45	28.523	["head-motion"]	3.5		0	353
sub-0184_T1w	rater_01	IXI dataset - MRIQC derivatives	2.9	31.297	["inu"]	3.5		1	136
sub-0396_T1w	rater_01	IXI dataset - MRIQC derivatives	2.55	42.546	["head-motion","noise-global","inu"]	3.5		0	313
sub-1044_T1w	rater_01	IXI dataset - MRIQC derivatives	3.25	42.175	["wrap-around","inu"]	3.5	tight FoV	1	362
sub-0621_T1w	rater_01	IXI dataset - MRIQC derivatives	3.4	40.933	["inu"]	3.5		0	610
sub-0778_T1w	rater_01	IXI dataset - MRIQC derivatives	3.3	41.686	["inu"]	3.5		0	239
sub-0620_T1w	rater_01	IXI dataset - MRIQC derivatives	2.9	57.562	["head-motion","wrap-around","inu"]	3.5	nosie/artifacts in BG near eyes and ears	1	258
sub-0186_T1w	rater_01	IXI dataset - MRIQC derivatives	3.45	30.231	["inu"]	3.5		0	661
sub-0852_T1w	rater_01	IXI dataset - MRIQC derivatives	3.6	31.987	[]	3.5		0	601
sub-0499_T1w	rater_01	IXI dataset - MRIQC derivatives	3.4	44.758	["wrap-around"]	3.5	tiight FoV	1	637
sub-0862_T1w	rater_01	IXI dataset - MRIQC derivatives	3.05	36.132	["noise-global","inu"]	3.5		0	284
sub-1195_T1w	rater_01	IXI dataset - MRIQC derivatives	2.45	56.726	[]	3.5	strong noise in BG image	0	544
sub-0374_T1w	rater_01	IXI dataset - MRIQC derivatives	2.35	32.845	["head-motion","noise-global","uncategorized"]	3.5	strong artifacts in BG image, poor WM/GM contrast	1	443
sub-0737_T1w	rater_01	IXI dataset - MRIQC derivatives	3.05	55.222	["noise-global","inu"]	3.5		0	546
sub-0144_T1w	rater_01	IXI dataset - MRIQC derivatives	3.45	24.935	["head-motion","inu"]	3.5		1	313
sub-0725_T1w	rater_01	IXI dataset - MRIQC derivatives	3.45	51.9	[]	3.5		1	441
sub-1177_T1w	rater_01	IXI dataset - MRIQC derivatives	2.45	44.775	["inu","uncategorized"]	3.5	overall blurry - low WM/GM contasrt	0	176
sub-1046_T1w	rater_01	IXI dataset - MRIQC derivatives	2.65	41.76	["wrap-around","inu"]	3.5	tight FoV. May miss some posterior cortex	0	453
sub-0717_T1w	rater_01	IXI dataset - MRIQC derivatives	3.35	37.812	["uncategorized"]	3.5	noise in BG image	0	263
sub-0095_T1w	rater_01	IXI dataset - MRIQC derivatives	2.45	34.297	["head-motion"]	3.5	poor contrast	0	072
sub-0166_T1w	rater_01	IXI dataset - MRIQC derivatives	2.35	39.303	["head-motion","inu"]	3.5	low contrast	1	274
sub-0026_T1w	rater_01	IXI dataset - MRIQC derivatives	3.35	34.706	["inu","uncategorized"]	3.5	noise in BG	0	527
sub-0984_T1w	rater_01	IXI dataset - MRIQC derivatives	3.4	40.571	["wrap-around"]	3.5		0	362
sub-0767_T1w	rater_01	IXI dataset - MRIQC derivatives	3.55	70.031	[]	3.5		1	217
sub-0730_T1w	rater_01	IXI dataset - MRIQC derivatives	2.4	64.017	["wrap-around","inu"]	3.5	cut psoterior cortex slides 65-77	1	612
sub-0464_T1w	rater_01	IXI dataset - MRIQC derivatives	2.45	83.824	["uncategorized"]	3.5	noise between skull and brain. Brain extraction may fail	1	104
sub-0996_T1w	rater_01	IXI dataset - MRIQC derivatives	3.0	32.997	["noise-global","uncategorized"]	3.5	artifacts in BG image	1	214
sub-0230_T1w	rater_01	IXI dataset - MRIQC derivatives	3.5	40.428	["inu"]	3.5		1	263
sub-1153_T1w	rater_01	IXI dataset - MRIQC derivatives	2.75	35.619	["head-motion","noise-global","inu"]	3.5		1	632
sub-1238_T1w	rater_01	IXI dataset - MRIQC derivatives	3.05	48.098	["head-motion","noise-global","inu"]	3.5	slight artifact near eyes	0	278
sub-0978_T1w	rater_01	IXI dataset - MRIQC derivatives	3.5	49.572	[]	3.5	slight IIH	1	057
sub-0179_T1w	rater_01	IXI dataset - MRIQC derivatives	3.4	35.541	["head-motion"]	3.5		1	033
sub-1024_T1w	rater_01	IXI dataset - MRIQC derivatives	3.45	52.648	["wrap-around"]	3.5	tight FoV posterior part	1	601
sub-0766_T1w	rater_01	IXI dataset - MRIQC derivatives	2.65	55.906	["head-motion","inu","uncategorized"]	3.5	overall slightly blurry with poor contrast in some regions	1	525
sub-1128_T1w	rater_01	IXI dataset - MRIQC derivatives	2.4	27.104	["head-motion","noise-global","uncategorized"]	3.5	poor contrast	1	206
sub-0675_T1w	rater_01	IXI dataset - MRIQC derivatives	3.6	37.893	[]	3.5		1	633
sub-0243_T1w	rater_01	IXI dataset - MRIQC derivatives	3.4	63.626	["head-motion","uncategorized"]	3.5	some motion or spillover near eyes	1	160
sub-0284_T1w	rater_01	IXI dataset - MRIQC derivatives	2.7	48.603	["head-motion","eye-spillover","inu"]	3.5		0	282
sub-1093_T1w	rater_01	IXI dataset - MRIQC derivatives	3.5	44.686	["head-motion","inu"]	3.5	slight artifacts	0	146
sub-1234_T1w	rater_01	IXI dataset - MRIQC derivatives	1.2	47.727	["head-motion","noise-global","inu","uncategorized"]	3.5	extra-large ventricles. Hydrocephaly(?)	1	175
sub-0588_T1w	rater_01	IXI dataset - MRIQC derivatives	3.0	38.789	["head-motion","inu","uncategorized"]	3.5	arifacts eyes region in BG iamge	1	097
sub-1084_T1w	rater_01	IXI dataset - MRIQC derivatives	3.45	41.346	["head-motion","inu"]	3.5		1	440
sub-0218_T1w	rater_01	IXI dataset - MRIQC derivatives	3.0	34.072	["head-motion","eye-spillover","inu"]	3.5		1	067
sub-0014_T1w	rater_01	IXI dataset - MRIQC derivatives	3.6	37.256	[]	3.5		0	080
sub-0649_T1w	rater_01	IXI dataset - MRIQC derivatives	3.0	29.493	["head-motion","noneye-spillover","noise-global","inu"]	3.5		0	313
sub-0893_T1w	rater_01	IXI dataset - MRIQC derivatives	2.45	30.526	["noise-global"]	3.5	poor contrast overall	1	094
sub-0842_T1w	rater_01	IXI dataset - MRIQC derivatives	3.7	31.03	[]	3.5		0	586
sub-1028_T1w	rater_01	IXI dataset - MRIQC derivatives	3.65	28.133	[]	3.5		1	052
sub-0906_T1w	rater_01	IXI dataset - MRIQC derivatives	3.65	21.258	[]	3.5		1	256
sub-0573_T1w	rater_01	IXI dataset - MRIQC derivatives	3.55	21.611	["head-motion"]	3.5		0	445
sub-0071_T1w	rater_01	IXI dataset - MRIQC derivatives	3.55	565.693	[]	3.5		0	396
sub-0269_T1w	rater_01	IXI dataset - MRIQC derivatives	3.3	104.477	["head-motion"]	3.5	some motion and artifacts in frontal regions	0	059
sub-0214_T1w	rater_01	IXI dataset - MRIQC derivatives	2.35	43.414	["head-motion","noise-global"]	3.5	poor contraststrng noise nad stifacts in BG image	0	538
sub-0708_T1w	rater_01	IXI dataset - MRIQC derivatives	2.95	77.739	["noise-global"]	3.5	song artifacts in BG image outside the brain (Braces).	0	260
sub-0549_T1w	rater_01	IXI dataset - MRIQC derivatives	3.75	29.111	[]	3.5		0	092
sub-0075_T1w	rater_01	IXI dataset - MRIQC derivatives	3.8	4.868	[]	3.5		0	609
sub-0378_T1w	rater_01	IXI dataset - MRIQC derivatives	2.95	97.588	["uncategorized"]	3.5	noise in BG image	0	334
sub-0041_T1w	rater_01	IXI dataset - MRIQC derivatives	3.6	250.388	[]	3.5		0	483
sub-0687_T1w	rater_01	IXI dataset - MRIQC derivatives	2.95	32.079	["head-motion","eye-spillover","inu"]	3.5		1	445
sub-0753_T1w	rater_01	IXI dataset - MRIQC derivatives	3.55	28.955	[]	3.5		1	614
sub-0623_T1w	rater_01	IXI dataset - MRIQC derivatives	3.55	34.642	[]	3.5		1	586
sub-0325_T1w	rater_01	IXI dataset - MRIQC derivatives	2.85	46.023	["head-motion","inu"]	3.5		1	482
sub-1021_T1w	rater_01	IXI dataset - MRIQC derivatives	2.45	37.567	["head-motion","noise-global"]	3.5	overall blurry	0	538
sub-1010_T1w	rater_01	IXI dataset - MRIQC derivatives	3.0	49.456	["head-motion","inu"]	3.5		1	567
sub-0599_T1w	rater_01	IXI dataset - MRIQC derivatives	3.35	40.844	["inu"]	3.5		1	515
sub-1102_T1w	rater_01	IXI dataset - MRIQC derivatives	2.55	49.291	["head-motion","ghost-aliasing","inu","uncategorized"]	3.5	aliasing ghost outside the brain in BG image	1	013
sub-0843_T1w	rater_01	IXI dataset - MRIQC derivatives	2.4	29.206	["head-motion","noise-global","inu","uncategorized"]	3.5		0	603
sub-0047_T1w	rater_01	IXI dataset - MRIQC derivatives	3.45	28.513	["uncategorized"]	3.5	noise in BG image	1	661
sub-1235_T1w	rater_01	IXI dataset - MRIQC derivatives	2.65	37.248	["inu","uncategorized"]	3.5	overall poor contrast	1	383
sub-0581_T1w	rater_01	IXI dataset - MRIQC derivatives	1.95	26.623	["head-motion","inu"]	3.5	noisy BG image	0	094
sub-0245_T1w	rater_01	IXI dataset - MRIQC derivatives	3.0	38.954	["head-motion","wrap-around"]	3.5	tight FoV frontal	1	354
sub-0182_T1w	rater_01	IXI dataset - MRIQC derivatives	3.3	38.689	["head-motion","uncategorized"]	3.5	noisy BG iamge	0	295
sub-0018_T1w	rater_01	IXI dataset - MRIQC derivatives	3.05	64.331	["head-motion","uncategorized"]	3.5	noisy BG image	1	481
sub-0659_T1w	rater_01	IXI dataset - MRIQC derivatives	3.0	47.177	["head-motion","inu","uncategorized"]	3.5	artifacts in BG image, braces(?)	0	357
sub-0341_T1w	rater_01	IXI dataset - MRIQC derivatives	3.55	41.756	["noise-global"]	3.5		1	275
sub-0226_T1w	rater_01	IXI dataset - MRIQC derivatives	3.4	34.788	["inu","uncategorized"]	3.5	noisy BG image	1	012
sub-1214_T1w	rater_01	IXI dataset - MRIQC derivatives	3.3	36.36	["noise-global","inu"]	3.5		1	239
sub-1112_T1w	rater_01	IXI dataset - MRIQC derivatives	3.5	49.53	[]	3.5	some motion and noise in eyes regions. Otherwise, goo contrast	0	056
sub-0572_T1w	rater_01	IXI dataset - MRIQC derivatives	3.45	33.759	["uncategorized"]	3.5	noise in BG image	1	214
sub-0436_T1w	rater_01	IXI dataset - MRIQC derivatives	2.95	59.39	["wrap-around","uncategorized"]	3.5	tight FoV (frontal), artifacts in BG image	0	242
sub-1218_T1w	rater_01	IXI dataset - MRIQC derivatives	4.0	48.072	[]	3.5		1	437
sub-0615_T1w	rater_01	IXI dataset - MRIQC derivatives	3.3	55.806	["uncategorized"]	3.5	artifacts in BG image (frontal regions)	0	437
sub-0626_T1w	rater_01	IXI dataset - MRIQC derivatives	2.35	42.16	["head-motion","uncategorized"]	3.5	frontal artifacts	1	094
sub-0074_T1w	rater_01	IXI dataset - MRIQC derivatives	2.9	44.205	["head-motion","eye-spillover","inu"]	3.5		1	599
sub-0091_T1w	rater_01	IXI dataset - MRIQC derivatives	3.05	42.761	["head-motion","inu","uncategorized"]	3.5	noisy BG image	0	526
sub-0142_T1w	rater_01	IXI dataset - MRIQC derivatives	3.45	54.929	["wrap-around"]	3.5	tight FoV (posterior)	1	521
sub-0267_T1w	rater_01	IXI dataset - MRIQC derivatives	2.65	37.282	["head-motion","inu","uncategorized"]	3.5	overall blurry, noise artifact in BG image	0	386
sub-0381_T1w	rater_01	IXI dataset - MRIQC derivatives	2.95	35.818	["wrap-around","field-variation"]	3.5		0	248
sub-0121_T1w	rater_01	IXI dataset - MRIQC derivatives	3.25	50.161	["wrap-around","inu"]	3.5	tight FoV (frontal)	0	159
sub-0287_T1w	rater_01	IXI dataset - MRIQC derivatives	2.65	33.774	["uncategorized"]	3.5	noisy BG image	0	481
sub-1215_T1w	rater_01	IXI dataset - MRIQC derivatives	2.55	37.282	["head-motion","noise-global","inu","uncategorized"]	3.5	noisy BG image	0	296
sub-0350_T1w	rater_01	IXI dataset - MRIQC derivatives	3.55	52.541	["head-motion"]	3.5	slight motion (frontal)	1	126
sub-0037_T1w	rater_01	IXI dataset - MRIQC derivatives	2.55	67.566	["head-motion","inu"]	3.5	Overall blurry	0	274
sub-0333_T1w	rater_01	IXI dataset - MRIQC derivatives	2.6	65.753	["head-motion","uncategorized"]	1.45	weird anatomy(?)	1	465
sub-0297_T1w	rater_01	IXI dataset - MRIQC derivatives	2.45	29.806	["head-motion"]	3.5	overall blurry with poor contrast	1	636
sub-0281_T1w	rater_01	IXI dataset - MRIQC derivatives	3.55	78.527	[]	3.5	sliht motion and little artifacts in frontal regions in BG image	1	083
sub-0607_T1w	rater_01	IXI dataset - MRIQC derivatives	3.6	36.814	[]	3.5		1	522
sub-0887_T1w	rater_01	IXI dataset - MRIQC derivatives	3.6	41.909	[]	3.5	few light artifacts in BG image	0	165
sub-0798_T1w	rater_01	IXI dataset - MRIQC derivatives	3.0	34.875	["head-motion","noise-global","inu"]	3.5		1	173
sub-1054_T1w	rater_01	IXI dataset - MRIQC derivatives	3.45	40.13	["head-motion","inu"]	3.5		1	313
sub-0514_T1w	rater_01	IXI dataset - MRIQC derivatives	3.0	32.047	["head-motion","inu"]	3.5		1	015
sub-0721_T1w	rater_01	IXI dataset - MRIQC derivatives	3.55	46.411	[]	3.5	slight artifacts in BG iamge	0	067
sub-0974_T1w	rater_01	IXI dataset - MRIQC derivatives	1.2	46.998	["head-motion","noise-global"]	3.5	noisy BG iamge	0	252
sub-0770_T1w	rater_01	IXI dataset - MRIQC derivatives	4.0	26.809	[]	3.5		0	126
sub-0043_T1w	rater_01	IXI dataset - MRIQC derivatives	3.85	43.726	[]	3.5		1	527
sub-0272_T1w	rater_01	IXI dataset - MRIQC derivatives	3.6	55.34	[]	3.5		0	614
sub-0950_T1w	rater_01	IXI dataset - MRIQC derivatives	3.7	43.742	[]	3.5		1	614
sub-0850_T1w	rater_01	IXI dataset - MRIQC derivatives	3.0	41.52	["head-motion"]	3.5	noise near eyes regions , some spillover(?)	1	131
sub-0064_T1w	rater_01	IXI dataset - MRIQC derivatives	2.8	70.162	["wrap-around","uncategorized"]	3.5	tight FoV (frontal), noise in BG image near eyes region	0	131
sub-1129_T1w	rater_01	IXI dataset - MRIQC derivatives	2.85	78.703	["noise-global","wrap-around"]	3.5	tight FoV and overall noise	0	015
sub-1141_T1w	rater_01	IXI dataset - MRIQC derivatives	3.05	87.969	["inu","uncategorized"]	3.5	poor contrast	0	521
sub-0033_T1w	rater_01	IXI dataset - MRIQC derivatives	3.3	59.387	["inu"]	3.5	noise near eyes and ears in BG image	0	438
sub-0384_T1w	rater_01	IXI dataset - MRIQC derivatives	3.6	59.701	[]	3.5		0	302
sub-1068_T1w	rater_01	IXI dataset - MRIQC derivatives	3.25	35.329	["inu"]	3.5	noise in BG image near eyes	1	221
sub-0799_T1w	rater_01	IXI dataset - MRIQC derivatives	3.35	45.278	["inu"]	3.5	noise near eyes in BG image	1	357
sub-0987_T1w	rater_01	IXI dataset - MRIQC derivatives	3.45	46.749	["inu"]	3.5	noise in BG image near eye	1	051
sub-0412_T1w	rater_01	IXI dataset - MRIQC derivatives	3.35	67.385	["wrap-around","inu"]	3.5	tight F0V, Noise in BG image near eyes and ears	0	104
sub-0527_T1w	rater_01	IXI dataset - MRIQC derivatives	3.4	61.637	["inu"]	3.5		1	146
sub-0115_T1w	rater_01	IXI dataset - MRIQC derivatives	3.3	47.307	["inu"]	3.5		1	067
sub-0435_T1w	rater_01	IXI dataset - MRIQC derivatives	3.4	69.724	["wrap-around","inu"]	3.5	tight FoV (frontal) - slices 86-104	1	092
sub-0925_T1w	rater_01	IXI dataset - MRIQC derivatives	1.2	122.434	["uncategorized"]	3.5	extra-large ventricles and hypointensity on left temporal (slices 89-120) Siyure/edema(?)	1	448
sub-0455_T1w	rater_01	IXI dataset - MRIQC derivatives	3.35	80.086	["head-motion","inu","uncategorized"]	3.5	slight motion artifacts, noise in BG image / artifacts near eyes	0	610
sub-1224_T1w	rater_01	IXI dataset - MRIQC derivatives	3.3	77.718	["uncategorized"]	3.5	some noise in BG image	1	444
sub-1062_T1w	rater_01	IXI dataset - MRIQC derivatives	3.55	61.009	[]	3.5		1	613
sub-1059_T1w	rater_01	IXI dataset - MRIQC derivatives	3.3	35.238	["uncategorized"]	3.5	noisy BG image	1	174
sub-0698_T1w	rater_01	IXI dataset - MRIQC derivatives	1.4	22.925	["head-motion"]	3.5		0	226
sub-0439_T1w	rater_01	IXI dataset - MRIQC derivatives	3.4	39.834	[]	3.5	noisy BG image near eyes	0	202
sub-0763_T1w	rater_01	IXI dataset - MRIQC derivatives	3.75	29.878	[]	3.5		0	096
sub-0366_T1w	rater_01	IXI dataset - MRIQC derivatives	3.2	47.951	["wrap-around","inu"]	3.5	tight FoV frontal. May miss some cortex	1	278
sub-0132_T1w	rater_01	IXI dataset - MRIQC derivatives	3.15	38.736	["head-motion","inu"]	3.5	noise in BG	1	568
sub-0259_T1w	rater_01	IXI dataset - MRIQC derivatives	3.1	46.805	["head-motion","inu"]	3.5	noise in overall BG image	0	097
sub-0023_T1w	rater_01	IXI dataset - MRIQC derivatives	3.45	37.814	["uncategorized"]	3.5	noise in BG	1	485
sub-0465_T1w	rater_01	IXI dataset - MRIQC derivatives	2.9	51.861	["head-motion","wrap-around","inu","uncategorized"]	3.5	artifact in BG image (outside the brain), tight FoV	0	261
sub-1078_T1w	rater_01	IXI dataset - MRIQC derivatives	2.7	34.647	["head-motion","wrap-around","inu"]	3.5	tight FoV	1	611
sub-0557_T1w	rater_01	IXI dataset - MRIQC derivatives	3.25	33.74	[]	3.5	noisy BG image	1	565
sub-0662_T1w	rater_01	IXI dataset - MRIQC derivatives	3.1	54.102	["uncategorized"]	3.5	noisy BG image with artifacts outside the brain	0	559
sub-0930_T1w	rater_01	IXI dataset - MRIQC derivatives	3.3	44.059	["uncategorized"]	3.5	artifacts in BG image	0	451
sub-0498_T1w	rater_01	IXI dataset - MRIQC derivatives	3.7	41.114	[]	3.5		1	439
sub-0271_T1w	rater_01	IXI dataset - MRIQC derivatives	3.6	27.76	[]	3.5		0	051
sub-0431_T1w	rater_01	IXI dataset - MRIQC derivatives	3.65	41.435	[]	3.5		1	436
sub-0628_T1w	rater_01	IXI dataset - MRIQC derivatives	3.3	43.821	["uncategorized"]	3.5	artifacts in BG image outside the brain, noise in BG image	0	646
sub-1188_T1w	rater_01	IXI dataset - MRIQC derivatives	3.4	52.546	["uncategorized"]	3.5	artifacts in Bg image outside the brain., noisy BG	0	446
sub-0870_T1w	rater_01	IXI dataset - MRIQC derivatives	2.45	29.15	["head-motion","inu"]	3.5		0	577
sub-1149_T1w	rater_01	IXI dataset - MRIQC derivatives	3.2	35.784	["wrap-around","inu"]	3.5	tight FoV	1	202
sub-0209_T1w	rater_01	IXI dataset - MRIQC derivatives	2.75	42.582	[]	3.5	tight FoV, noisy BG	0	083
sub-0234_T1w	rater_01	IXI dataset - MRIQC derivatives	2.85	35.89	["head-motion","inu"]	3.5		1	338
sub-1090_T1w	rater_01	IXI dataset - MRIQC derivatives	2.4	19.904	["head-motion","noise-global","inu"]	3.5		0	316
sub-0491_T1w	rater_01	IXI dataset - MRIQC derivatives	3.6	34.339	[]	3.5		0	262
sub-0291_T1w	rater_01	IXI dataset - MRIQC derivatives	3.55	24.955	[]	3.5		0	049
sub-0959_T1w	rater_01	IXI dataset - MRIQC derivatives	3.15	30.504	["head-motion"]	3.5	noise in BG	1	511
sub-0070_T1w	rater_01	IXI dataset - MRIQC derivatives	2.6	30.368	["noise-global","inu"]	3.5		1	384
sub-0600_T1w	rater_01	IXI dataset - MRIQC derivatives	3.2	37.785	["uncategorized"]	3.5	noisy BG image	0	572
sub-0709_T1w	rater_01	IXI dataset - MRIQC derivatives	3.45	42.832	["inu"]	3.5		1	253
sub-0596_T1w	rater_01	IXI dataset - MRIQC derivatives	2.9	50.77	["uncategorized"]	3.5	noisy BG image with artifacts outside the brain	0	385
sub-0503_T1w	rater_01	IXI dataset - MRIQC derivatives	3.0	37.89	[]	3.5	artifacts/noise in BG image	0	102
sub-0997_T1w	rater_01	IXI dataset - MRIQC derivatives	2.6	30.458	["head-motion","wrap-around","field-variation"]	3.5		0	363
sub-0220_T1w	rater_01	IXI dataset - MRIQC derivatives	4.0	23.605	[]	3.5		0	327
sub-0531_T1w	rater_01	IXI dataset - MRIQC derivatives	3.4	40.527	["uncategorized"]	3.5	noise in BG image (near eyes and ears)	0	127
sub-0356_T1w	rater_01	IXI dataset - MRIQC derivatives	3.2	36.661	["head-motion","uncategorized"]	3.5	artifacts in BG image outside the brain, noise in BG	0	356
sub-0512_T1w	rater_01	IXI dataset - MRIQC derivatives	2.65	27.906	["uncategorized"]	3.5	noisy BG image with artifacts	0	094
sub-0277_T1w	rater_01	IXI dataset - MRIQC derivatives	3.9	23.344	[]	3.5		0	633
sub-0399_T1w	rater_01	IXI dataset - MRIQC derivatives	2.45	105.285	["inu","uncategorized"]	3.5	hyperintensities in frontal cortex (slices 65-94)	0	256
sub-0249_T1w	rater_01	IXI dataset - MRIQC derivatives	3.5	34.473	["inu"]	3.5		0	067
sub-0153_T1w	rater_01	IXI dataset - MRIQC derivatives	3.45	50.898	["uncategorized"]	3.5	some noise in BG image near eyes regions	1	575
sub-0327_T1w	rater_01	IXI dataset - MRIQC derivatives	3.05	27.536	["head-motion","inu","uncategorized"]	3.5	noise in BG image	0	568
sub-0236_T1w	rater_01	IXI dataset - MRIQC derivatives	2.8	34.048	["head-motion","ghost-aliasing","inu"]	3.5	aliasing in BG image, noise in BG image	1	213
sub-0796_T1w	rater_01	IXI dataset - MRIQC derivatives	3.3	37.518	["uncategorized"]	3.5	noise in BG image	0	093
sub-0969_T1w	rater_01	IXI dataset - MRIQC derivatives	3.55	32.021	[]	3.5		0	567
sub-0415_T1w	rater_01	IXI dataset - MRIQC derivatives	3.45	36.597	[]	3.5	noise in BG iamge	1	537
sub-0676_T1w	rater_01	IXI dataset - MRIQC derivatives	3.3	30.937	["uncategorized"]	3.5	noise in BG image	1	132
sub-0769_T1w	rater_01	IXI dataset - MRIQC derivatives	3.6	201.596	[]	3.5		0	079
sub-0782_T1w	rater_01	IXI dataset - MRIQC derivatives	3.7	47.132	[]	3.5		1	212
sub-0555_T1w	rater_01	IXI dataset - MRIQC derivatives	3.35	40.378	["uncategorized"]	3.5	some noise in BG image	0	160
sub-0176_T1w	rater_01	IXI dataset - MRIQC derivatives	1.55	62.233	["head-motion","ghost-aliasing","inu","uncategorized"]	3.5	noisy BG image, overall blurry	0	443
sub-0784_T1w	rater_01	IXI dataset - MRIQC derivatives	3.6	31.477	["head-motion"]	3.5		0	643
sub-0592_T1w	rater_01	IXI dataset - MRIQC derivatives	2.65	23.898	["head-motion"]	3.5		0	387
sub-0650_T1w	rater_01	IXI dataset - MRIQC derivatives	3.1	32.965	["head-motion","inu"]	3.5	noisy BG image	0	338
sub-1008_T1w	rater_01	IXI dataset - MRIQC derivatives	3.35	43.335	["uncategorized"]	3.5	noise in BG image near eyes	1	260
sub-0905_T1w	rater_01	IXI dataset - MRIQC derivatives	3.35	31.511	["uncategorized"]	3.5	noise in BG	1	284
sub-1187_T1w	rater_01	IXI dataset - MRIQC derivatives	3.55	33.14	["head-motion"]	3.5		1	445
sub-0613_T1w	rater_01	IXI dataset - MRIQC derivatives	2.7	43.864	["head-motion","uncategorized"]	3.5	noisy BG image with artifacts outside the brain	0	598
sub-0733_T1w	rater_01	IXI dataset - MRIQC derivatives	3.0	49.741	["head-motion","inu","uncategorized"]	3.5	artifacts in BG image outside the rbain	0	600
sub-0616_T1w	rater_01	IXI dataset - MRIQC derivatives	3.6	59.745	[]	3.5	artifacts outside the brain in BG	0	556
sub-0085_T1w	rater_01	IXI dataset - MRIQC derivatives	3.45	543.672	["uncategorized"]	3.5	noise in BG image	1	130
sub-1030_T1w	rater_01	IXI dataset - MRIQC derivatives	3.55	31.642	[]	3.5		1	610
sub-0440_T1w	rater_01	IXI dataset - MRIQC derivatives	3.65	25.342	[]	3.5		1	572
sub-0077_T1w	rater_01	IXI dataset - MRIQC derivatives	4.0	21.377	[]	3.5		1	608
sub-1116_T1w	rater_01	IXI dataset - MRIQC derivatives	3.15	31.164	["noise-global","uncategorized"]	3.5	noise in BG image	1	334
sub-1223_T1w	rater_01	IXI dataset - MRIQC derivatives	2.95	29.67	["head-motion","noise-global","inu"]	3.5	noisy BG image	0	598
sub-0161_T1w	rater_01	IXI dataset - MRIQC derivatives	3.3	34.695	["noise-global"]	3.5	noise in BG image	1	150
sub-1190_T1w	rater_01	IXI dataset - MRIQC derivatives	2.95	38.085	["head-motion","noise-global","uncategorized"]	2.4	noisy BG imae	0	137
sub-1179_T1w	rater_01	IXI dataset - MRIQC derivatives	3.65	29.027	[]	3.5		1	518
sub-1168_T1w	rater_01	IXI dataset - MRIQC derivatives	3.3	25.739	["head-motion","inu"]	3.5		1	452
sub-0466_T1w	rater_01	IXI dataset - MRIQC derivatives	2.95	35.763	["head-motion","noise-global","inu"]	3.5		0	034
sub-0558_T1w	rater_01	IXI dataset - MRIQC derivatives	3.05	37.508	["head-motion","noise-global","inu"]	3.5	noisy BG image with artifacts outside the brain	1	566
sub-0947_T1w	rater_01	IXI dataset - MRIQC derivatives	3.55	20.574	[]	3.5		0	335
sub-1091_T1w	rater_01	IXI dataset - MRIQC derivatives	3.45	27.075	["noise-global","uncategorized"]	3.5	noisy BG image	0	518
sub-0937_T1w	rater_01	IXI dataset - MRIQC derivatives	2.9	28.203	["inu"]	3.5	noise BG	0	444
sub-0957_T1w	rater_01	IXI dataset - MRIQC derivatives	2.45	31.235	["head-motion","noise-global","inu"]	3.5	overall blurry , BG noise	1	329
sub-0331_T1w	rater_01	IXI dataset - MRIQC derivatives	4.0	16.58	[]	3.5		1	609
sub-0457_T1w	rater_01	IXI dataset - MRIQC derivatives	3.45	24.561	["noise-global","inu"]	3.5		0	637
sub-0880_T1w	rater_01	IXI dataset - MRIQC derivatives	3.1	30.249	["head-motion","noise-global","inu"]	3.5	noisy BG image	0	631
sub-1189_T1w	rater_01	IXI dataset - MRIQC derivatives	3.5	23.785	["inu"]	3.5		1	205
sub-0544_T1w	rater_01	IXI dataset - MRIQC derivatives	3.25	30.652	["head-motion","inu"]	3.5	noise in BG image	1	328
sub-1097_T1w	rater_01	IXI dataset - MRIQC derivatives	3.25	28.419	["head-motion","inu"]	3.5		0	606
sub-0722_T1w	rater_01	IXI dataset - MRIQC derivatives	3.4	37.043	["inu"]	3.5	noise in BG image near eyes	0	150
sub-0792_T1w	rater_01	IXI dataset - MRIQC derivatives	2.95	28.077	["head-motion","noise-global","inu"]	3.5		0	048
sub-1230_T1w	rater_01	IXI dataset - MRIQC derivatives	3.2	39.519	["head-motion","inu"]	3.5	noisy BG image (near eyes and ears)	0	201
sub-0550_T1w	rater_01	IXI dataset - MRIQC derivatives	2.75	48.14	["noise-global","inu","uncategorized"]	3.5	poor WM/GM contrast in some regions	1	606
sub-0036_T1w	rater_01	IXI dataset - MRIQC derivatives	3.25	37.046	["noise-global","inu"]	3.5		0	128
sub-0386_T1w	rater_01	IXI dataset - MRIQC derivatives	3.4	35.217	["uncategorized"]	3.5	artifacts in BG image (otherwise excellent)	0	537
sub-0879_T1w	rater_01	IXI dataset - MRIQC derivatives	2.95	52.552	["ghost-aliasing","uncategorized"]	3.5	aliasing outside the brain in BG image, noise in BG near eyes and ears	1	039
sub-0640_T1w	rater_01	IXI dataset - MRIQC derivatives	3.55	46.298	["inu"]	3.5		1	161
sub-1231_T1w	rater_01	IXI dataset - MRIQC derivatives	4.0	23.575	[]	3.5		1	609
sub-1048_T1w	rater_01	IXI dataset - MRIQC derivatives	3.45	43.994	["inu"]	3.5	low WM/GM contrast in frontal regions	1	556
sub-0468_T1w	rater_01	IXI dataset - MRIQC derivatives	2.85	31.218	["head-motion","inu"]	3.5	BG noise	1	524
sub-0203_T1w	rater_01	IXI dataset - MRIQC derivatives	3.45	40.147	[]	3.5	noise in BG image	0	130
