# Supplementary material for: Removing facial features from structural MRI images biases visual quality assessment
Source: PLoS Biol. 2025 Apr 30;23(4):e3003149. doi: 10.1371/journal.pbio.3003149 (PMC12143891; doi:10.1371/journal.pbio.3003149)
Supplement: S2 Data — (CSV) [file pbio.3003149.s002.csv]

bids_name	sub	defaced	site	cjv	cnr	efc	fber	fwhm_avg	fwhm_x	fwhm_y	fwhm_z	icvs_csf	icvs_gm	icvs_wm	inu_med	inu_range	qi_1	qi_2	rpve_csf	rpve_gm	rpve_wm	snr_csf	snr_gm	snr_total	snr_wm	snrd_csf	snrd_gm	snrd_total	snrd_wm	summary_bg_k	summary_bg_mad	summary_bg_mean	summary_bg_median	summary_bg_n	summary_bg_p05	summary_bg_p95	summary_bg_stdv	summary_csf_k	summary_csf_mad	summary_csf_mean	summary_csf_median	summary_csf_n	summary_csf_p05	summary_csf_p95	summary_csf_stdv	summary_gm_k	summary_gm_mad	summary_gm_mean	summary_gm_median
sub-0001_T1w	177	1	1	0.635114734143616	1.6188322900900542	0.6832393734079751	-1.0	4.240132218840273	3.47242865652082	4.962026666666668	4.285941333333333	0.2623345128081141	0.3756618122545206	0.3620036749373653	0.2742335796356201	0.0546119153499603	0.0	0.0016500796451015	6.015914949946218	5.927066336688257	6.002521997634015	2.2787470166851924	6.933383132929401	8.400275965876004	15.98869774801342	89.12244938575672	153.84644526186702	145.93676055423015	194.8413870150667	60.76509371371838	0.0	0.7486591532502809	0.0	2849359.0	0.0	4.605748131871224	3.2680192869948064	-0.6096909791821692	161.9718396850741	450.6664106455784	444.5698384288698	422882.9725988108	142.93939327262342	777.1509110312909	195.09375526624723	-0.641442250475607	80.16650075475421	768.7344414040132	767.4327824730426
sub-0002_T1w	579	1	1	0.6749731068203365	1.3523270747956189	0.6640145739838823	-1.0	4.262446263247415	3.506165456408908	5.0448640000000005	4.236309333333334	0.2650020173181651	0.3714429231071475	0.3635550595746874	0.3166916966438293	0.0698634266853332	0.0	0.0022109123620541	6.696577263668123	6.568543617759321	6.632907436551547	2.106868464143365	6.135900420622566	6.810004887361203	12.18724577731768	40.21164395353174	81.00760886071895	74.46494123678355	102.17557089609996	5373.789687213314	0.0	1.560562041496654	0.0	3237536.0	0.0	10.450703624635937	6.1462592384398285	-0.5994110047102499	161.34824962967437	400.7979808732982	377.25149776786566	385084.5017014734	143.09632689133286	730.3340556286275	179.05769361422134	0.2433460097864608	73.22728252423683	762.4847055020512	759.9848891682923
sub-0003_T1w	627	1	1	0.8371993145876119	1.0600009473526224	0.6746201943647974	-1.0	4.292906013161816	3.512552385497118	5.043466987321662	4.322698666666667	0.2664178198174805	0.3538364538178964	0.3797457263646231	0.3713847696781158	0.098694971203804	0.0	0.0017473641671465	7.234422703887693	7.086350817552164	7.14767408685297	2.0981639921387982	5.283233929812598	6.419449409658365	11.876950307023698	22.61855133217577	50.88905080126434	45.351265322362366	62.54619383364698	5769.14024871915	0.0	1.1682532143233408	0.0	3300610.0	0.0	8.41015675663948	9.848481361712498	-0.4535862663316843	138.55684444118646	372.1046770912925	340.01832477003336	358843.2238276675	159.79297837615013	683.6487040445209	162.05494531105623	1.4210558870912378	75.0133247811096	759.7635613980947	765.0007972866297
sub-0004_T1w	256	1	0	0.7456791046306707	1.440570796720656	0.6466036290155205	-1.0	5.152780130380306	4.426159057807584	5.761077333333334	5.271103999999999	0.2399379637857311	0.386024372051002	0.3740376641632668	0.3326801359653473	0.1543204933404922	0.0	0.0010611109524252	5.965060571207292	5.86720441199756	5.940069071812846	2.3497660898391484	8.361075663529737	9.498277398051195	17.7839904407847	66.48679065666772	95.5813691676406	92.19123053784942	114.50553178923992	3525.370303284975	0.0	1.0782519495963123	0.0	2870764.0	0.0	7.925721600651741	5.509603590670803	-0.3187988851365184	144.6992317623445	536.7909781585781	559.1444171536714	389028.4564774847	96.20098622329532	895.3017054274678	237.95717409022296	-0.716590687746153	71.14441665774825	806.3987183011823	803.8256686199456
sub-0005_T1w	543	1	2	0.9225657976678154	0.9250181864627862	0.6372921491155379	11137.16910776673	5.721107553757939	5.785895746649452	5.829574131619816	5.547852783004551	0.2579643287911657	0.3571227021338982	0.3849129690749358	0.4759269058704376	0.2681822657585144	0.0	0.003663044433246	6.561979060173251	6.406875511038924	6.490591272100724	3.370490700856162	6.598901696791097	7.969409005866649	13.938834619952686	20.61196421208524	31.49723390872536	29.56034526607499	36.57183767741438	1628.952457568411	0.0	3.770447287132048	0.0	2708099.0	0.0	21.064985156059265	17.286693871619672	1.0521915296532454	125.88091342704185	564.0769447571871	543.8756195306778	370612.1918368754	349.18586814403534	843.0688209533691	161.3637105241155	10.909549059516076	61.33106010094299	830.4365100638114	831.0987458229065
sub-0006_T1w	40	0	1	0.6262368751295089	1.5753366776008837	0.6362572573457879	-1.0	4.26599870777907	3.562762631879845	4.988128951410094	4.247104540047269	0.2692667801633057	0.3753072751736422	0.355425944663052	0.2953531742095947	0.0553731083869934	0.0	0.0005377224792035	7.751405522494574	7.64764948286828	7.712116215936982	2.046779592034638	6.571858351631846	7.361391390351868	13.46553622738912	76.56331810609075	152.12437867567408	141.2826994355864	195.16040152499443	24.838173389384284	0.0	0.9390655851014766	0.0	3032158.0	0.0	8.22277146577835	3.2480241189200547	-0.5557154014859793	167.5715202248246	400.4827400709777	379.584318369627	338487.9993815231	119.98688301444054	734.8282242715359	185.4541442276916	-0.475285217859255	78.64380875536848	756.0499767766078	754.1996613442898
sub-0007_T1w	262	1	0	0.582277264738617	1.7497781423508842	0.6078641013584788	-1.0	5.092744341382595	4.3502540264114895	5.720704	5.207274997736295	0.2654397756002652	0.3840677195346088	0.3504925048651259	0.350162923336029	0.1412961959838867	0.0	0.001250383423726	6.632872871323597	6.548101849637409	6.614600042981394	2.1926568748134945	8.37961070357801	9.039738604473795	16.546948235029884	107.6298769471464	180.4427754163129	171.03122935997146	225.02103571645503	30.761351099007264	0.0	0.8912157695793307	0.0	2812687.0	0.0	5.008799348026514	2.83169937264139	-0.5361430225812787	166.48417034046236	463.8213804179313	465.2091610673815	388905.6366709878	87.06737245060503	801.1145876143128	212.1666040457245	-0.4798835303597211	67.0686681801541	783.3195067537698	779.9287201017141
sub-0008_T1w	515	0	0	0.8220658707380247	1.1414104473078877	0.5278788206831405	-1.0	4.983263397453732	4.34744352569453	5.65456	4.947786666666667	0.2738895731661712	0.3597186855136767	0.366391741320152	0.4270050525665283	0.1951457738876342	0.0	0.0019977817648049	7.39750607843718	7.250168724580249	7.303653508690311	2.2447872909470985	6.617625435183627	7.27181642025766	12.953036534642257	50.966144321227965	103.53523809494	93.00293602643136	124.50742566312614	15.189599701827088	0.0	2.575296018992937	0.0	2775955.0	0.0	12.42417287826538	4.998347809363111	-0.3533763825080838	151.6144167940718	401.9483609840025	388.8450036048889	361206.3911048016	101.2412052154541	711.1927218437195	173.22107395828382	-0.2673673104275953	67.22798081810365	787.0538485776405	789.9196724891663
sub-0009_T1w	425	1	2	0.8912509062811453	1.1103189665223323	0.6141032518717784	9920.16	6.17669684665318	5.85131817798488	6.368211559545359	6.310560802429301	0.2425588764062972	0.3865695362044891	0.3708715873892136	0.4590493887662887	0.2763217285275459	0.0	0.0022432632989274	8.252337844554017	8.10438190072819	8.169417525243942	2.57914094054904	9.271577231782214	8.165691623871874	12.646356699284372	41.150764972280726	58.379278473230144	55.70253202534252	67.57755263051669	17.397761337213623	0.0	3.244638738355255	0.0	2299572.0	0.0	21.83406058698893	8.783665545038078	1.2173300609444215	132.23832134289432	537.5554690703735	551.7241240739822	278081.6239996464	156.3519510999322	860.7639195546508	213.9174030316209	-0.4413725115060427	54.39854412023397	784.3746591146191	782.7134271115065
sub-0010_T1w	404	1	1	0.7398809921852668	1.071299061838796	0.6914838842245334	-1.0	4.25113627120503	3.475488813615088	5.107200000000001	4.17072	0.2588836031902071	0.3571995473650819	0.383916849444711	0.3882369697093963	0.0911373794078826	0.0	0.0008499785738513	6.145482692450759	6.006435333980219	6.101629673720786	1.872249246233996	4.006939315462256	5.60124638617035	10.924550596814797	54.459227245229016	115.05740565546962	106.21405274799775	149.1255253432947	55.68971712619689	0.0	1.1551780707509196	0.0	3208887.0	0.0	9.179726149886848	4.212459441203086	-0.4722901939287673	150.95303800709476	386.4469066598448	350.1672109346837	407331.34477133583	127.2310044374317	731.2569850999862	187.03000244644696	2.518823957367521	84.77012438317016	727.0356658918756	739.8072443138808
sub-0011_T1w	433	1	2	1.0166997348157976	0.8176121899849139	0.6263890657609329	20628.904594839296	5.857621906915161	6.163788972470018	5.7320608883974975	5.677015859877969	0.256745148402245	0.3595618043830356	0.3836930472147193	0.4236577749252319	0.2403941690921783	0.0	0.0017017605525383	6.806551784277641	6.64704583051943	6.736532445941358	3.357884656987864	6.31706645092657	7.841506686392974	13.849568951264487	47.59879190769505	69.44863812456074	65.55108960504175	79.60583878286945	32.82873207764332	0.0	2.554109386771452	0.0	3667403.0	0.0	15.520684659481049	8.034399167758783	2.0577522737768508	121.23075427284648	601.792347378827	583.737514950335	355045.9337167209	356.11982705816627	891.355202447623	173.84060279611884	17.1987398085385	63.11105560889287	849.9616812735275	851.6975706890225
sub-0012_T1w	474	0	2	0.696118276988632	1.5255002304690308	0.5864009838883503	16595.367609053177	6.208261802067461	6.092178249623647	6.361812882240602	6.1707942743381325	0.255239349728598	0.3864166757060739	0.3583439745653282	0.3982811123132705	0.2186769753694534	0.0	0.0024849896581675	7.479034352995049	7.377503029788778	7.452808751662831	2.758168673684535	9.64436721309806	8.718785365244985	13.753820208952362	59.37830630400517	81.67855477350038	79.89809581386004	98.63742636407456	24.770535830401567	0.0	2.1209160441315658	0.0	3081887.0	0.0	12.551302559673786	6.321720832786525	4.188151136433021	127.57142967016593	565.5078707211223	572.9693480283022	322190.6733037904	198.2437674254179	875.250528305769	207.7351049327877	-0.5961014329511403	59.57578690087615	790.8385235998882	788.1549877300858
sub-0013_T1w	132	0	0	0.6957124954223314	1.3915011001464337	0.599418421465087	-1.0	5.09372516002031	4.466263480060932	6.028437333333333	4.786474666666667	0.2720563231149365	0.3656341455067596	0.3623095313783038	0.375046819448471	0.1930085271596908	0.0	0.0008801034296937	6.753539888566843	6.643990744787988	6.71282241687285	2.2713463425749603	7.202308633004655	8.685831045291287	16.583838160294246	80.69261134157098	142.0381890876144	131.94369097857685	173.10027250654517	31.023949754215835	0.0	1.20886529898507	0.0	2568888.0	0.0	8.609305450692773	3.675532609863828	-0.1867287471401151	159.75928040318098	462.3469562231281	452.71232732757926	391508.3653375053	108.84803292527796	800.8177840020508	199.3142748321132	-0.3201791883169353	72.93276600069798	795.9877719745894	796.8813759051263
sub-0014_T1w	80	0	0	0.6077437442939629	1.6987952621580211	0.5469345125908449	-1.0	4.926539404590447	4.3260182137713405	5.577002666666667	4.876597333333334	0.2517107189878054	0.3914646594803274	0.3568246215318671	0.3420045673847198	0.1498638242483139	0.0	0.0022206607567107	7.608539214470373	7.516620412268646	7.586618782683436	2.333074350726548	8.896023050984292	8.824824985066215	15.245377553487806	92.08080456908864	142.70692167556774	137.0362264358837	176.32095306299473	65.31335318383312	0.0	0.94029395722192	0.0	3237000.0	0.0	7.043094215914607	3.584832636876271	-0.3405171966087219	157.97669162850164	501.5472537464887	503.8557977378368	321591.65587402787	104.23779439553618	829.3899998869747	215.9618334504005	-0.5153392890676285	63.92693369506474	785.5332077452175	780.876211931929
sub-0015_T1w	505	0	1	0.7480656568199285	1.2797061495072082	0.6575024435311032	-1.0	4.308780409599477	3.6045596224243086	5.027221333333333	4.294560273040789	0.2623941994137224	0.3704625564107199	0.3671432441755575	0.34714175760746	0.0794859126210212	0.0	0.0027177893850642	8.552074115973197	8.414187904814268	8.466336910435995	2.072995544726295	6.44102621332462	6.935659343893557	12.292956273629756	94.61621943791586	207.16012874159668	185.99624518216945	256.2123873669958	69.53880492551251	0.0	0.4530497459086332	0.0	3717578.0	0.0	0.0	2.4229022493210577	-0.7065265981688911	157.4152739760428	379.0718296326813	349.9207964912057	299706.6548534361	148.50227603130045	694.0761769227684	168.79930765349044	1.5891191370147846	72.06403537129056	768.9151297984357	766.1438776683062
sub-0016_T1w	358	1	1	0.6616921359625075	1.4821173079596688	0.6784370136589012	-1.0	4.390468927856759	3.6014654502369434	5.176064	4.393877333333333	0.2697844368252186	0.3711135435618942	0.359102019612887	0.2865443527698517	0.0548311322927475	0.0	0.00116293490922	6.932107624269595	6.822271465031864	6.877098498151798	2.065172167798681	6.448829068854263	7.377524130524048	13.6185711549192	81.37142274352041	175.99166972949536	160.18164021166646	223.1818281619836	62.67842418878425	0.0	0.6750549684744858	0.0	2578316.0	0.0	4.703740317374468	2.831139093517157	-0.8008199306483088	163.39631756090216	376.7871923001934	351.6425221133977	379480.40783885	140.07536353729665	693.4729407690465	170.27251493848402	-0.3809885624788287	79.41106025561973	760.6573104138537	760.539173681289
sub-0017_T1w	443	0	0	0.8795552914393727	0.9672790946665992	0.6896744508635101	9930.330105251736	4.772045438083549	4.085682980917316	5.446186666666667	4.784266666666666	0.2667698464536069	0.3460071241359953	0.3872230294103976	0.5125412940979004	0.2436191439628601	0.0	0.0012902239416206	7.144203738571838	7.001897863983884	7.08354068909267	2.711011445850496	5.04537939069785	6.96914693902923	13.151049980539344	26.641524918230704	48.38223740691098	44.55156221814479	58.63092432929266	50.05207445614841	0.0	3.167761447812566	0.0	2632242.0	0.0	22.33870292082429	10.657205331310704	0.2398902678798422	123.52645000636024	447.03189523383656	433.38181391358376	362700.5504685187	192.78794596903023	734.3779977411032	159.85960411160153	2.2275704826145644	77.2243748722239	776.2995899856004	787.0413526613265
sub-0018_T1w	481	1	0	0.7739771065428569	1.14172598158704	0.6487114190420914	-1.0	4.94278800852897	4.340993358920244	5.595253333333333	4.892117333333333	0.2625755848185345	0.3570721351364639	0.3803522800450015	0.4107252359390259	0.1930593594908713	0.0	0.0028848258480152	6.988236436625217	6.853556098521127	6.919328533033755	2.071849102331163	6.306219455734216	7.561094438543062	14.305214757563808	34.699910556869135	66.86327177911387	60.71834220509862	80.59184427931288	2018.5022458554447	0.0	1.6740685228459131	0.0	2165192.0	0.0	10.629496961832048	7.789344274170954	-0.1319178281877513	136.92763991331225	425.3587588651292	412.5698856152594	365514.1418414282	62.64885119721293	779.889200437814	199.1309699057788	-0.1317041132026726	67.86912879525195	787.997050350268	794.981080558151
sub-0019_T1w	402	1	1	0.6558840791487311	1.5181858439533464	0.6501976650657108	-1.0	4.17204581596477	3.4021854478943108	4.8746133333333335	4.239338666666667	0.2639327786066763	0.380489802964703	0.3555774184286206	0.2957256436347961	0.0515507787466049	0.0	0.0008266513283393	7.971059112184008	7.852821101412501	7.91522348169629	2.082881129583145	7.082180746394869	7.048437732414251	11.98025132126474	94.18949830955856	177.29403326029043	165.42846658361248	224.8018681809885	30.55546595875485	0.0	0.7492555484494509	0.0	3328300.0	0.0	5.106426183134317	2.7863905784333385	-0.6020616046807947	172.21693282035346	412.1935827454631	400.6016620006412	322723.01337439683	106.8052011076361	744.5523285735399	192.3302466241463	-0.3184455105773494	71.36040045483199	758.4096466343779	754.057359488681
sub-0020_T1w	499	0	1	0.8132176956169371	1.0395023164768318	0.6687526909747776	-1.0	4.032051276679346	3.3645698300380373	4.704970666666667	4.026613333333334	0.2610414717475091	0.3545757469651928	0.3843827812872981	0.3931656777858734	0.081729057431221	0.0	0.0016286115424637	6.732238211303997	6.584922113991353	6.6632483213600695	2.146634162440799	4.341913655136683	5.8245516735267815	10.985107203002862	37.58419267317938	83.46040131796616	75.62181889598112	105.82086269679785	2011.269422480434	0.0	1.1041212364294692	0.0	2664649.0	0.0	8.399334043264389	5.9645672131653455	-0.3998173940689713	133.0176071054901	373.8388524969215	342.17827516794205	376657.7841369335	160.39449003338814	672.779089897871	159.40201964777793	0.6792173505799628	83.80445811734701	744.0833377809479	759.849663823843
sub-0021_T1w	326	0	1	0.9358590449700374	0.9598131070705448	0.640918144706328	22231.02453289167	4.051897022768297	3.436277734971558	4.759861333333333	3.959552	0.2609033092569793	0.3567791266625978	0.3823175640804228	0.4474314153194427	0.121757686138153	0.0	0.0007997445305531	7.0595113966408825	6.900378404119468	6.975441383490175	2.2426548158465778	5.553959415291072	6.401413247881332	11.407625512506348	41.83146341824148	78.71767612442578	71.67854465845028	94.4864944326836	21.315545639590024	0.0	2.115639222035577	0.0	3162006.0	0.0	16.311599552631378	6.526474275206285	-0.3878630574337243	154.39281309724458	437.3653140834574	416.7253871001303	358982.3424450533	172.59111585468054	774.4411640539765	185.8176317323241	1.059542510795069	70.817089335995	777.9545684942048	784.1861454043537
sub-0022_T1w	585	0	1	0.6690098998847959	1.4725106525827745	0.6278878095827716	-1.0	4.241127965543301	3.480599896629902	4.932330666666667	4.310453333333333	0.2658441689838877	0.3746260521303923	0.3595297788857198	0.3071753829717636	0.066848611831665	0.0	0.0007415898527512	6.582799801598036	6.471965875464564	6.545277807071962	2.252823281710877	6.770828048653422	7.529103978847672	13.563660606178718	62.84969803731321	111.44680103364058	104.79083038175564	140.07599207431315	22.60795343705243	0.0	1.5739651394110046	0.0	2376638.0	0.0	10.534177938476205	4.49053379218918	-0.6707120856978461	170.99604942526005	443.7655274593024	430.793790217489	392186.610564286	165.66218215227127	769.4843522980809	191.22371669985503	-0.4484760480264036	76.25705911171156	767.3796178749369	763.8953141253442
sub-0023_T1w	485	1	0	0.8780563165821752	1.0661316385472812	0.6153839044137451	-1.0	5.032559143971789	4.400280098582036	5.744373333333333	4.953024	0.2683198687189664	0.3628104592444403	0.3688696720365931	0.4799877405166626	0.2483610987663269	0.0	0.0013884082979973	8.023142082264325	7.866723814787773	7.921421168902468	2.0732898095793004	7.127335144093908	7.256751473570396	12.569629467037975	40.48770614896956	78.41669080589139	70.4841464977077	92.54804253826214	58.56424010376265	0.0	2.1776520587288286	0.0	2484604.0	0.0	13.699692394584416	6.671203539754621	-0.4562258443588334	159.2704220090591	417.74537756187823	412.2831956483424	326238.59079934726	63.923281682655215	768.2425616215914	198.8542855269125	-0.1897727758636276	60.78029097843304	795.7727941112555	798.5111272707582
sub-0024_T1w	307	1	2	0.6686420107511735	1.5778062245371645	0.6520772685599433	30370.98347107438	5.471622272176746	5.227200311565418	5.843956543428399	5.343709961536423	0.2622281908268914	0.3818987850905407	0.3558730240825679	0.3553088009357452	0.1341389417648315	0.0	0.0034882398277062	6.668190298501991	6.572277639776085	6.648273826305161	2.539683209371438	8.646764101027138	8.593662178169547	14.594539224110068	41.5047078615385	61.50425572468613	59.47446751272859	75.41443895196113	4036.127498078692	0.0	1.712542608088673	0.0	2909496.0	0.0	10.668084125965834	8.327838979421799	2.294813813948026	135.3074829579085	522.8054478877748	527.5916953459382	371065.7394179725	145.7735216282308	837.1079035587609	207.7388953411973	0.3433555449166987	65.05268501044299	783.1419658554139	781.8181652314961
sub-0025_T1w	189	0	1	0.6276079336624807	1.656013738974118	0.6405089942478294	-1.0	4.240992925172346	3.536930733250834	4.9254189798163726	4.260629062449833	0.2606959648447266	0.3828240277266955	0.3564800074285778	0.287567600607872	0.0646088331937789	0.0	0.0006856496495278	7.199257590828125	7.107362250831684	7.179734525992583	2.163978527417611	7.548768884893735	8.109910339963456	14.61698360757902	91.37130047922324	155.33911661614863	147.57990188261306	196.02928855246725	24.83806364429537	0.0	0.9378309810901854	0.0	3292330.0	0.0	8.051764933392406	3.22529098067664	-0.5880081220289326	170.58815811577037	454.02961643599497	449.8285110220313	351937.9885653628	114.13559234887362	791.335241837427	207.8707650046983	-0.619608219352954	73.82536145094755	766.6832857617771	764.7473896555603
sub-0026_T1w	527	0	0	0.7335434548241818	1.3515557215897238	0.625785576913538	14866.04222966615	5.052461746141851	4.34158790509222	5.792544	5.023253333333333	0.2502546812449314	0.3740869034416548	0.3756584153134137	0.3453658819198608	0.1740008890628814	0.0	0.0005551664326342	5.391214397463489	5.285053401048306	5.359385194131067	2.4764022608340563	7.893010603498716	9.496704900182396	18.12070183621442	21.35166243744484	32.753673619028945	31.08115958691761	39.13814270427907	590.8463108452077	0.0	3.78464054694549	0.0	2418148.0	0.0	18.401223298162225	16.330060579278722	0.2245235799398379	144.26106698041187	529.44969244651	532.2157966978848	448724.4118431874	116.49557835794984	863.3559115100652	214.9146817069962	-0.5690041757990643	70.02571433112024	817.738087350804	816.4246016442776
sub-0027_T1w	596	0	2	0.7190439068303823	1.4214871333246648	0.6150295090251723	12836.37107394674	5.844857157732176	5.637093682648465	6.045915867945974	5.851561922602091	0.2573335492835673	0.380223472332122	0.3624429783843108	0.3874545693397522	0.2117624878883361	0.0	0.00158880334989	6.630025890084835	6.522227409204187	6.6151935981607455	3.4471225760408184	8.704694027946807	8.892662342522591	14.52617042358015	45.66635126542981	59.926200301328045	59.204808077058765	72.02187266441844	116.24770938060622	0.0	2.8867219332530643	0.0	2916288.0	0.0	18.336991667747498	8.621684139703396	4.261066706584412	105.0583323356321	597.0320880779149	600.9753944724798	364986.723836293	308.65643687546253	860.4730877280235	174.34093448404522	-0.6457129459231337	62.83254700596304	791.5369794135258	788.6369474977255
sub-0028_T1w	347	1	2	0.8023047548109086	1.1998975911764531	0.6251989475030189	19254.527357732488	5.934476873352215	5.769499770740677	6.126160181293975	5.907770668021992	0.2598445867452021	0.3730732819703358	0.367082131284462	0.3858722597360611	0.2176860898733139	0.0	0.0027119645538542	6.504293756548161	6.373350668795363	6.455403561493457	3.2982442425281007	8.523992302326704	8.830188314762042	14.668328399431322	44.659223599686726	61.755860151607926	59.57151499973332	72.2994612479053	214.1016229364324	0.0	2.974856192547953	0.0	2821220.0	0.0	17.382906317710876	8.518084642462318	5.529976192934175	112.97999994231844	582.2678979754384	580.6593049764633	376275.2297953791	301.7426717877388	855.1863153576851	176.05079875538377	-0.426920799283363	58.57258061525725	804.9694186302979	802.9498039484024
sub-0029_T1w	251	0	1	0.873290348525167	1.023970065607039	0.6389521643846242	-1.0	4.115775586745316	3.3859718381588384	4.944096	4.017258922077111	0.2684310226827148	0.3571579101059248	0.3744110672113603	0.4032832831144333	0.0867799133062362	0.0	0.0020723352221848	7.733611982649332	7.57285282458569	7.635251371429505	2.262498203864003	5.4457867893486585	6.138676323945593	10.707743978624118	18.814138801808724	40.10474331566948	35.97584200187719	49.00864388815337	3722.4606442389386	0.0	1.5354712364129146	0.0	2446419.0	0.0	10.488491892814636	12.464025920700868	-0.5194590768133938	143.32568925963614	379.69604488435607	357.9405963420868	338357.8412854313	155.80127507448196	672.6231004595757	158.20568024869715	0.3739200211038986	67.17877455826229	755.2201591326951	762.9961642026901
sub-0030_T1w	633	1	0	0.6470778986709388	1.5350308621155075	0.6189045968415398	-1.0	4.744160420449194	4.096225261347579	5.4244373333333336	4.711818666666667	0.257091702691371	0.3782920394922588	0.3646162578163701	0.3517819941043854	0.1776707470417022	0.0	0.0027214803012717	6.067737157840907	5.973810563253288	6.050830413676584	2.700593140678711	8.484935265760553	9.841115429366566	18.33781788166043	122.88557495051268	183.31704547965737	175.84034407706062	221.3184118010118	47.98223457483454	0.0	0.8716979635447308	0.0	2690546.0	0.0	5.557319596409798	2.8714769562251523	0.2017345083609338	141.5589240961677	537.237134378035	538.6101225987077	410297.0191992445	191.17179411649704	845.5329448804259	199.4411739107165	-0.5027230568294434	64.50190443849769	806.2906821847523	803.4825599342585
sub-0031_T1w	303	1	2	0.7997038641381022	1.2635627929218631	0.6397273148585951	15421.81869822485	5.862095637395792	5.680151467108112	6.109714940355105	5.79642050472416	0.2564893696793223	0.3782061937054593	0.3653044366152183	0.4110021889209747	0.2250003278255462	0.0	0.0012795925183182	6.677991598927587	6.555011004415528	6.641037715087393	3.146613575801167	8.574923248469203	8.414784428225955	13.52281646040749	42.63090298673152	57.04402135379253	55.75514967049202	67.59052467095201	16.52897196581908	0.0	3.7186055227491295	0.0	2934768.0	0.0	21.789637070149183	9.03485392641714	5.562000491972055	107.0825842262459	585.6540954658925	587.9141828119755	361365.051757636	261.15985300019383	867.6606413461268	186.84002823535263	-0.5699524411102854	61.0658334781777	787.9385949030961	786.6825905367732
sub-0032_T1w	162	1	0	0.7210901419995908	1.3894182703254778	0.6737411394072286	-1.0	5.019596257304588	4.428858105247096	5.676618666666667	4.953312	0.2577503973410073	0.3713891076709387	0.3708604949880541	0.3325034528970718	0.1496406659483909	0.0	0.0006416966103649	6.420127396150757	6.311037800160063	6.381015085353407	2.6028788747934306	8.168579321918793	9.434487523349064	17.532004373334964	98.78536114719662	157.10252363176346	147.86242077399285	187.69937754301844	262.19522859440485	0.0	0.9020375122632656	0.0	2993215.0	0.0	7.717263154685497	3.35850050941175	-0.0876767358356809	153.91545014609224	509.71202700403927	506.4146729372442	389703.1360622319	197.0605604276061	824.9115303307772	194.55919677893507	-0.4287349858497009	66.13554498464902	807.6517587150164	805.3725997321308
sub-0033_T1w	438	0	0	0.712312853917894	1.3343646803915803	0.5904905045227851	-1.0	5.138829856423928	4.392969193899445	5.904096375372339	5.119424	0.2695268631563313	0.3634919214467831	0.3669812153968855	0.3814108967781067	0.1854953736066818	0.0	0.0026162021041564	7.083183685719226	6.962159430737939	7.013264418530196	2.10397447489433	7.3102134722452	8.51298168410981	16.124757105189904	56.60255965766955	115.75312254395492	104.07192811786092	139.8601021519583	66.42110711185218	0.0	1.3700242525458006	0.0	2412601.0	0.0	8.723141169175506	4.559082173146848	-0.3591983026465826	159.6355762326973	412.60043535753135	393.89617290347815	371203.9858170489	86.7322673741728	752.9948562383652	187.2150290023111	-0.3199687737180574	69.59829206613183	805.3098695260979	805.52385346964
sub-0034_T1w	68	0	1	0.5707403353604034	1.7902295973358386	0.614358490229019	-1.0	4.306274814172667	3.5202536472758776	5.204864661832766	4.193706133409356	0.2632293673362978	0.384412905239314	0.3523577274243881	0.2844908237457275	0.053843531012535	0.0	0.0025678763304028	7.257777815202369	7.171378942845768	7.244339863448836	2.263651182417618	7.443194353733793	7.854632857099354	13.85705303514665	78.32210513505298	134.38957446258115	128.8242137736987	173.76096172346192	17.145412736751126	0.0	1.2783130983718267	0.0	2613560.0	0.0	9.104392798617482	3.660211129123648	-0.6443947811526964	162.62108662991935	447.12135650836666	437.58130501024425	352620.48134169413	146.49173375219107	767.16488792561	193.3074706641992	-0.5854478732734831	73.68186533804126	754.4424790315821	750.8271805476397
sub-0035_T1w	51	1	0	0.603701890557857	1.6586746338033886	0.6266127056420706	-1.0	5.181793416023179	4.428270914736207	6.049610666666666	5.067498666666666	0.2643465873075729	0.3798950208655675	0.3557583918268595	0.3886599987745285	0.1825780227780342	0.0	0.0018238620045625	6.544838204067976	6.450209645878289	6.518482771024032	2.22762364132755	7.726915078268845	8.492234541432907	15.522164904702327	87.82763487992074	154.19421974206716	145.08088378593786	193.2207967358256	62.77524825503487	0.0	0.8893526545873194	0.0	2785585.0	0.0	5.569898786023259	3.292617154687215	-0.3158099193585189	160.83498377609533	453.55790082940734	441.4085025060922	392488.5957619248	109.74852071516216	783.8736098390073	198.1519373364677	-0.529616757820186	70.42289836119468	777.5101130624918	774.9569907523692
sub-0036_T1w	128	0	0	0.6551033058513125	1.590924797309022	0.5971532121492826	-1.0	5.153243594567705	4.30784811703645	6.032576000000001	5.119306666666666	0.2617222311092712	0.3828216948266498	0.355456074064079	0.368560642004013	0.1604547202587127	0.0	0.001376036534137	6.850422267178755	6.750811179354203	6.815068017471108	2.0956781305634724	8.338185412372631	8.615998872303821	15.41413307397536	68.72284845323134	117.96295555686704	110.5660936527526	145.01247694815942	43.31787041164075	0.0	1.3432999047671803	0.0	2940197.0	0.0	9.597159177064896	4.347830004181731	-0.6337231909486589	173.946706981849	455.50218132026384	456.0809969920665	371488.7966393232	70.94699921645224	802.8983367532492	217.62902255098243	-0.5168403841302682	67.08864813246772	785.1195359592965	782.8642669711262
sub-0037_T1w	274	0	0	0.872058530907064	1.05948031106932	0.5814587582239613	-1.0	4.898591994850441	4.307903680385317	5.603754666666666	4.784117637499341	0.2681187612803118	0.3456893191592302	0.3861919195604579	0.4337174296379089	0.1907949328422545	0.0	0.0014832199371706	7.841702631623647	7.709977244440575	7.7848919409396835	2.261125477166747	5.112881576612098	7.097748829531047	13.919239434814294	61.88425972147745	124.95345342362695	113.40067516688634	153.3643123555546	30.21369787333333	0.0	1.3910750458265402	0.0	2728059.0	0.0	9.444602586328983	4.125368841031683	0.1544499067569367	124.14893645328252	410.1655463084972	389.6828153729439	332779.08660795743	102.79991319030523	719.4258694499731	172.33994035706195	-0.1201512922167626	88.60955766396215	773.0580715905769	786.8271146789193
sub-0038_T1w	118	0	1	0.573064913016825	1.756975499421349	0.6345768071843192	-1.0	4.176069010878782	3.355488866855389	4.945292553146065	4.227425612634892	0.2592783598411193	0.384126284862484	0.3565953552963966	0.2515228390693664	0.0453692898154258	0.0	0.0005355831179062	7.5495871817905265	7.469448836838908	7.549035388258487	2.2027004986477965	7.12637540431776	8.441510325473518	15.995455073454997	100.9195035985957	168.16887292992652	161.67938275645176	215.9497717408331	32.83562158218436	0.0	0.7653333665901358	0.0	2903586.0	0.0	4.930037096142769	2.9610149130111285	-0.423357539264833	155.28645381797796	460.0741754727909	456.1250987872481	333661.95091635885	111.24000369384883	792.6726311445236	207.07509511753383	-0.592027132572142	77.28492867682937	762.482958318154	760.071552503854
sub-0039_T1w	632	0	0	0.7526136037387055	1.1909224840619668	0.6026184333567102	-1.0	4.803648930277165	4.157421457498164	5.502688	4.750837333333333	0.26882389710704	0.3559053111692177	0.3752707917237423	0.3801784664392471	0.1581356331706047	0.0	0.0016570849020815	7.223090824546442	7.094624086639505	7.160399961099123	2.5224808066577795	6.455307723470638	7.884442690369679	14.675539540980616	61.672493235775605	115.33964792284183	105.4884036099341	139.45306967118486	1453.7948962104306	0.0	1.3245318037904532	0.0	3048423.0	0.0	9.2342624142766	4.5817401574994605	0.2034442445958051	136.0844388846809	451.20612027057285	431.31069937720895	362355.7959534333	164.67767972126603	764.2235205695033	170.98647612713094	-0.2726140190914106	69.65069411854752	801.8990432626925	806.6355290897191
sub-0040_T1w	646	1	0	0.8647503379386327	1.0055819391777223	0.6130270413440624	-1.0	5.130251014666391	4.57116936909952	5.706197333333334	5.113386341566319	0.2619864732932215	0.3448696674252011	0.3931438592815773	0.4500883221626282	0.2506671905517578	0.0	0.0017183134143498	7.232160607718117	7.095907442358158	7.163367171655612	2.459123032156992	5.696017527969846	7.84314775099937	15.374302692871272	48.98564792479424	95.3264319352215	86.01675167236442	113.73817515707752	1398.282240075256	0.0	1.627529639504599	0.0	2603844.0	0.0	10.696562469005585	5.598454783250578	0.194759518547237	130.87278677575873	435.4667999099901	418.6058581620455	352633.0076686681	144.8664253614843	742.7168435510248	170.22542554580315	0.197577484696954	76.39646510300626	801.2911142866473	814.6100855302066
sub-0041_T1w	483	0	0	0.7134771576996293	1.2880182140774714	0.6104279225713565	-1.0	5.162824507652713	4.448580189624806	5.860522666666666	5.179370666666667	0.2707541771648694	0.3618117703700388	0.3674340524650916	0.3796257823705673	0.1991569712758064	0.0	0.0019230280957959	5.622464534869348	5.498282868381371	5.559170979715578	2.328702114266376	7.146837624886933	8.424716480058597	15.798609701022482	69.31366818412857	127.77572562092033	117.03588632456676	154.01826516865142	35.10706844663031	0.0	1.4279672688399991	0.0	2534993.0	0.0	10.039364658296108	4.129449943668496	-0.3942629310769825	157.81364316903867	449.5863202381466	436.8972983006388	467839.9337255549	138.91310361400247	782.9647658243775	187.61387671420104	-0.1979533312641361	66.86222111927253	805.3913461618973	805.3948200214654
sub-0042_T1w	26	1	1	0.7233973446820031	1.260261918991899	0.7028399034448741	-1.0	4.106585381475018	3.308428717349821	4.79430369518638	4.217023731888852	0.260537948027083	0.3732730810277205	0.3661889709451965	0.3439972102642059	0.0778126046061515	0.0	0.0016219206001239	6.656698789716018	6.5213866286272495	6.593868058024932	2.1904599235736857	6.512675067033948	6.92358157655665	12.067609739062316	45.44996347414276	80.36867395333067	74.96148390530001	99.0658142884266	2464.442734880044	0.0	1.1933198832178562	0.0	1870249.0	0.0	9.632673813030124	6.260826978844395	-0.4730306608830092	160.98020642850437	439.5225130343072	434.3436840120703	329394.48030523176	112.45825587585568	775.4173983838409	198.2885055466761	-0.3141650985826865	68.32233033658311	768.32239500793	768.0451920256019
sub-0043_T1w	527	1	0	0.733732885434508	1.3576908423992315	0.6481942992631333	45935.7696398892	5.046985633307888	4.3366795665903295	5.786293333333333	5.017984	0.2535611074722417	0.3737082198123556	0.3727306727154028	0.3482075780630111	0.1757607534527778	0.0	0.0004855948253644	5.398635208299681	5.2936279511973305	5.368165770178261	2.507595050509694	8.008549171173708	9.60774344230579	18.307086105233967	21.520402226518243	32.731885222672936	31.102165033048447	39.054207649954165	588.5331072523452	0.0	3.813162403924352	0.0	2418270.0	0.0	18.548409026116133	16.382672688101064	0.2886851807667625	144.71930286552947	534.8147373946224	538.1500795762986	453981.89263056894	121.9051779061556	866.7961527779698	214.607811882006	-0.5655350160023396	69.72322915522567	820.2155377514123	818.510102732107
sub-0044_T1w	584	0	1	0.6414006232070932	1.5151881488994572	0.6767568961716615	-1.0	4.195350219438367	3.485037324981766	4.845930666666666	4.255082666666667	0.2623968950109488	0.3747918260215722	0.3628112789674789	0.2635575830936432	0.0534759983420372	0.0	0.0017809549668455	5.501215107502095	5.400703004004167	5.4765890383560185	2.357186959223188	6.966661166379051	8.23852644957469	15.39173122312183	29.908980147820472	51.04209960195866	48.26274809623103	63.83716453891395	2147.026831370205	0.0	1.2645410995383428	0.0	2543374.0	0.0	8.687100559473038	9.974414245373476	-0.2926442387985331	163.54553396469953	466.5752622037791	455.3625132888556	461839.2648957066	182.4291117489338	790.7720122486353	193.1802730024285	-0.0555057570756134	75.6165210282551	779.9274457783473	777.1130491048098
sub-0045_T1w	290	1	2	0.8705978143550337	1.0993965939114323	0.6121491707368253	15212.16527869092	5.97144284732133	5.860573602730368	5.909510387181383	6.144244552052237	0.2629284598766743	0.3686918211361366	0.3683797189871891	0.4120873212814331	0.2261652663350105	0.0	0.002048599576504	7.541707505407904	7.394143866480841	7.463646920172319	2.813466274948296	7.93020012726872	8.10817424226303	13.580856324572071	45.73221675645813	71.65949964370056	67.03271771419583	83.7064367424288	28.61367843094022	0.0	2.549857650029908	0.0	2628012.0	0.0	15.419225208461285	7.452450655834452	3.7753516317529208	137.3024350862114	530.395805993854	520.2230997383595	329941.03658445366	222.80546091496944	832.4506934732199	184.9044063588938	1.0808435757781991	60.24352794521523	816.9274485383725	815.1567904278636
sub-0046_T1w	353	1	0	0.7020488876675017	1.3989051347270778	0.5852302624305225	-1.0	5.006942235677202	4.347098707031605	5.616224	5.057504	0.2690602489650086	0.3691444656721717	0.3617952853628196	0.3835330307483673	0.1587379053235054	0.0	0.0018436290528847	8.02126309682431	7.908656846851981	7.977122424033608	2.213074421870847	7.09715325540912	8.107475071224298	15.012197536392929	55.52847405553202	98.94214190244512	91.99413190078272	121.51177974437104	50.01977172903426	0.0	1.6014674809028606	0.0	3410358.0	0.0	11.323609344661236	5.176933375278575	-0.2938127461526467	153.9151023770878	444.9589837863396	438.7898621056229	326640.75678645354	86.87196481972933	779.8163488768041	198.2713216050653	-0.4792340541559885	71.9594754244253	781.1072890045652	781.847683377564
sub-0047_T1w	661	1	0	0.7654775713416117	1.1908593257643307	0.5899217836361252	-1.0	4.94384538400879	4.399045485359702	5.516842666666666	4.915648	0.2719164144086531	0.3644138585294904	0.3636697270618564	0.434077650308609	0.2188449323177337	0.0	0.0015248773715403	8.056078154320433	7.907147829228474	7.969946363169315	2.3649337103266386	6.682601611156636	7.112776102894337	12.290792987199737	65.98460570257376	122.96526580186804	112.72663492689644	149.23003327624755	237.013668415162	0.0	1.231274536624016	0.0	2683023.0	0.0	9.040001928806303	4.206009109935032	0.0563835933314296	141.84552651648164	439.1884374818736	423.624534830451	328984.328279059	130.9795835018158	762.8254960924387	179.12717347772897	-0.0999935259302833	64.1841700037833	788.437636014901	789.4432795494795
sub-0048_T1w	410	1	1	0.6180749600813912	1.6518606175173276	0.6642322654247808	-1.0	4.212018748784455	3.5369629130200337	4.867221333333333	4.231872	0.259624466154109	0.37944969237116	0.360925841474731	0.2536763548851013	0.0516625471413135	0.0	0.0013803142338223	7.461287236900725	7.372607777008439	7.447807971207188	2.233673796687356	7.237913891957605	8.56320632108737	16.218031274617147	68.98090498407498	115.65848882318916	110.20412601050764	145.97298422425877	10701.30785846928	0.0	0.9982247613346756	0.0	2777318.0	0.0	8.246330671012402	4.363793668480269	-0.2846169845956163	161.1816738328084	463.1954280746348	459.4744490087032	338215.3885476793	119.98789398372172	796.3887540996075	205.7031650846012	-0.5944389465727964	76.68374229438415	773.1430702188532	770.3888552561402
sub-0049_T1w	403	0	1	0.673456593197363	1.46430969364793	0.6322324273433042	-1.0	4.311659922127119	3.599811766381359	5.041226666666666	4.293941333333334	0.2638610453425804	0.3788766593299827	0.3572622953274367	0.3275631368160248	0.0670283481478691	0.0	0.0010164072987673	6.8985049580206805	6.77447673625726	6.833937801480898	2.0796896905269247	7.157224748367698	7.049646910194402	11.912026291688584	72.27992965674085	139.43000545102592	128.9649752450655	175.1849906274297	34.33053956038268	0.0	1.0352273032284904	0.0	3170043.0	0.0	8.572025671601295	3.557898551648814	-0.7893808441149943	180.40444608978967	406.9234938050865	392.5360536202789	372492.1101814495	123.53647972457112	739.2849457263947	188.7471618976376	-0.429727209446868	70.51892007805353	761.0261866375324	757.2130238078535
sub-0050_T1w	383	0	0	0.7917499437495887	1.1591067711163836	0.5489338488703851	-1.0	5.288721736344388	4.707615544283658	5.945824	5.212725664749506	0.269931588391068	0.3478309028403814	0.3822375087685506	0.3932981193065643	0.1920127660036087	0.0	0.0006769405268956	8.004245806298238	7.881698935971119	7.938651252650099	2.3300300973799217	5.752357217325644	7.993798699259211	15.899008783072064	48.6888924224416	103.18282387287516	92.5984139776133	125.92352563752316	28.68398430319484	0.0	1.8244283809652144	0.0	2665048.0	0.0	11.575321312993765	5.058801775589199	-0.0773503567617024	134.548310542109	389.26962800128337	375.9636244270951	329135.68420496944	100.73341361247004	671.9309999421239	161.35544931873667	-0.3266777363197239	83.09825944144713	785.6607000370477	796.7523291613907
sub-0051_T1w	495	1	1	0.7306850511281043	1.262977106395643	0.6691694611755992	-1.0	4.334525037391335	3.569890106265101	5.149941005908903	4.283744	0.2671422822315755	0.3622560408630529	0.3706016769053714	0.3006453514099121	0.0649591982364654	0.0	0.0014147990621942	6.805854137054425	6.67664929970926	6.724248765527986	2.3065163679383	6.331116915595158	7.490998770035664	13.835363026573535	76.20695379245181	164.62533733632304	147.71468774306277	202.31177210041344	62.96293425628487	0.0	0.7235909337892596	0.0	3249799.0	0.0	4.882837878540158	3.1047292525593293	-0.7535506325918435	155.39611398292556	376.644046340406	361.1491571646184	383144.27719148056	151.05795278213918	655.3336805664003	156.5775517086705	-0.1102450255301623	72.81439799890103	778.2782315111214	780.1689854823053
sub-0052_T1w	528	1	1	0.6191355259537372	1.587510940139125	0.7010792848571358	-1.0	4.193390353769749	3.45239506130925	4.915114666666667	4.212661333333333	0.2598807548611422	0.3797148281667596	0.3604044169720982	0.294860303401947	0.0669545531272888	0.0	0.0026081322417376	5.665898535606295	5.568882333762261	5.648835298531218	2.23873246579173	6.798794769413448	7.762322331350915	14.249439758847563	25.087887920380123	42.09565551880423	40.27660650871801	53.646276086969685	2622.173982489878	0.0	1.3710947427462703	0.0	2622614.0	0.0	8.729222053661942	11.822675878953309	-0.4648808954078376	163.03228994402835	461.6751056152502	452.7392576113343	443845.6636314099	153.48677199706435	789.63805016689	202.22994686064217	-0.5572076717192069	76.74037798125663	764.0584090420841	759.6636228896677
sub-0053_T1w	524	0	0	0.713469955849538	1.3767448487684923	0.5416037627337743	-1.0	5.070317253050258	4.299762425817439	5.760874666666667	5.150314666666668	0.2637444742677784	0.3731368923250639	0.3631186334071576	0.3843459784984588	0.176009863615036	0.0	0.0008199473231737	7.021435790751608	6.899288810645756	6.96465669887541	2.440767754755198	7.844151715459741	8.325381504159697	14.69122504226415	38.99473693283757	66.27267904243398	61.80509997202932	80.1478839408164	26.45390515105647	0.0	2.792817959145612	0.0	3028211.0	0.0	17.917186826467514	7.793032192682376	-0.1993393978994291	158.45854044964526	476.6540720900554	463.8533903211355	365362.84677225	160.00576224923134	794.6968870162964	190.0437903739272	-0.4008955149610123	65.23506654016856	792.1400478598553	788.3322026878595
sub-0054_T1w	222	0	1	0.6231798938858433	1.6635298871993545	0.60194446603989	-1.0	4.434047485207544	3.580318455622635	5.168224	4.5536	0.2668027889888484	0.3790157141459045	0.3541814968652471	0.2777648866176605	0.0522966980934143	0.0	0.0013855024707031	7.830145292608056	7.738957997568843	7.808138852561293	2.0133798148188053	7.087552309619245	8.005749457993081	14.916316249541191	94.57766297317332	174.906086382661	164.1317081057209	222.9113749613283	29.987544628743063	0.0	0.8486122752758655	0.0	3178722.0	0.0	6.86546472273767	2.84300300560934	-0.613597420808714	173.41579575338133	420.3131994169277	410.42534057982266	331737.5187736611	82.68608522973955	764.8173933215439	203.8486325128731	-0.600259928176976	77.93429239983975	760.9075832310101	759.0152665693313
sub-0055_T1w	463	1	2	0.9485876489361368	0.957779866023458	0.6236513508250849	9678.81179138322	6.0394820509874805	5.871180934877276	6.362641863220719	5.884623354864445	0.2651563621972732	0.3588856131681752	0.3759580246345517	0.4343746304512024	0.2472248971462249	0.0	0.001427389739395	6.742502329432725	6.580013449737392	6.6518720246375365	3.544349779600368	6.955403853210044	7.9073551655377665	13.22231186380289	28.78531039996857	46.04950991412447	42.78088668221866	53.50783973256293	83.51227972058226	0.0	3.9841360842095934	0.0	2901518.0	0.0	23.173459131270647	11.65118395496941	-0.113082117187051	130.4277293205217	532.4494738360364	511.9284269213677	371919.4501067358	345.4895609356463	794.7316064536572	144.43488101610572	9.213377561653	60.42414578690836	819.552704141269	818.9612286016345
sub-0056_T1w	277	0	0	0.7970758458108286	1.1874981840156384	0.5940710468696591	-1.0	4.996491650461752	4.36906961805192	5.567637333333334	5.052768	0.2612884486318829	0.3633812400518897	0.3753303113162273	0.3885254114866256	0.1644316762685775	0.0	0.0019500641434163	7.958568829550924	7.823592571467792	7.879610787837095	2.408752692985129	7.497161963026684	8.585378148881732	15.850219790633384	35.73355528085953	66.02146851891726	59.92735947101863	78.02705461327908	114.48069568226298	0.0	2.5425957189965844	0.0	2701603.0	0.0	17.004159227013588	8.089236545672536	-0.2969299840396004	159.15761894925404	456.0288981573743	441.21679284609854	320262.81948792643	156.99135716445744	781.6428031772375	183.172023136704	0.229086509134877	66.00788624933934	815.360808089959	815.1940205767751
sub-0057_T1w	544	1	0	0.9407065411051972	0.958436622656994	0.5680436754967071	-1.0	5.091464760883498	4.518618282650492	5.680000000000001	5.075776	0.2720076641993078	0.3504439046129975	0.3775484311876946	0.4713169932365417	0.2341889381408691	0.0	0.0008183944812154	7.687471102253034	7.536567355853919	7.600349968673553	2.1621382650533976	6.237961583445336	7.280053967344235	13.44006205353397	39.66866298003285	75.32635873247153	67.839876904718	88.52460900164961	24.861069658424785	0.0	2.7120411658803167	0.0	2979753.0	0.0	16.547487122938037	6.864533665203381	-0.3527910364894069	144.3295309833938	420.86424300858505	415.6491266246885	344589.373692299	83.30536809004843	759.1708288788795	192.2395668373759	0.5431673335658105	66.32805017083571	781.1518658656698	789.2712500728667
sub-0058_T1w	484	0	0	0.7682114376531549	1.2663216902133931	0.6050197635195252	-1.0	5.140022854053762	4.618095228827955	5.825973333333334	4.976	0.2638500277121863	0.3713737530800079	0.3647762192078058	0.4422699511051178	0.2471268773078918	0.0	0.0023077661654842	7.01592569665654	6.879315565661114	6.939065088261335	2.275416077219284	7.598561081776884	7.885009710917028	13.781051973754916	31.856899896854365	58.35261411897076	53.41773500835822	70.04369100924954	1749.589870937154	0.0	1.625945807403553	0.0	2341876.0	0.0	9.95813931711018	8.95029093035717	-0.261107772311969	167.684656867491	449.8092407155137	435.22008884884417	366197.7175474157	119.2896688953042	781.0249267537147	191.2702907234269	-0.3908999802226836	64.72242273115342	798.184430893276	797.1971530076116
sub-0059_T1w	105	0	0	0.6270902632225079	1.6117912086062878	0.6134256582817542	-1.0	5.171310248478328	4.420981412101648	6.039264	5.053685333333333	0.2642239325250509	0.3806434477932355	0.3551326196817135	0.3763797581195831	0.1942706152796744	0.0	0.0012501363444478	6.45523769406551	6.356048831571205	6.421632511574649	2.359890653164108	8.576987280196892	8.852359715148681	15.62020121208504	75.04936894043763	124.34207752755648	117.3087834640259	152.53490392408355	41.583166524144005	0.0	1.2512114450666678	0.0	2628135.0	0.0	9.371057532727718	4.147046331653844	-0.3489770987568938	164.81415348838598	479.1737722494332	475.0662765149027	397707.7497082288	130.9116141591221	803.6196727585047	201.3083439362212	-0.4664767771635389	63.51337457264342	790.2393312085596	787.091598758474
sub-0060_T1w	238	1	2	0.7402314106824506	1.3835030253118958	0.6170255263725143	20909.16	6.306589806800044	6.270858084151821	6.465197112410085	6.183714223838227	0.2569969209563164	0.3809316739560124	0.3620714050876711	0.3969254791736603	0.2157872766256332	0.0	0.002628580855876	7.212426645890617	7.0948314871309694	7.172143247426171	2.895043564665364	8.793418378090564	8.658396675342642	14.286728083272	61.17671138990214	86.60079924025109	83.77318434151034	103.54204239437782	38.63579201738477	0.0	2.127435078710181	0.0	3115824.0	0.0	13.570634119212627	5.961972867018678	0.362479284643963	125.88650725773203	549.6611239363097	556.7297030054033	336416.936684208	195.36522178724408	839.6366383321583	192.30414435199583	-0.5216827944418125	61.01922404195745	791.9012739769362	788.0978912673891
sub-0061_T1w	550	1	1	0.7326774220776286	1.3379095920944786	0.671892987573777	-1.0	4.268638717394553	3.5028554103229994	5.03190368008018	4.27115706178048	0.2577750667385357	0.3737833948944627	0.3684415383670016	0.3259733766317367	0.077757304906845	0.0	0.0017833446657376	7.28728526057231	7.159770359366397	7.221971507701454	2.1570457719282934	7.293661667738834	7.706409575863232	13.668521287922568	86.79240389248801	159.81704428845117	147.13625584980934	194.7993193684888	54.74489839774368	0.0	0.7452961866887708	0.0	3009143.0	0.0	5.005770955234766	3.2150647628391407	0.0252517628508623	184.847011207059	441.2814627038756	425.93145402520895	344411.72025262285	160.132797293365	782.0933543220162	197.4602677520644	-0.436703174318287	69.67813278701705	787.8145392277539	784.2979684732854
sub-0062_T1w	613	0	0	0.6078579836257164	1.60093325682678	0.612698454150981	-1.0	4.982816430841353	4.233803959190729	5.749802666666667	4.964842666666667	0.2592143892851959	0.384942093732456	0.355843516982348	0.373976856470108	0.1571122646331787	0.0	0.0029958324598317	5.852382542750402	5.7526953520979545	5.821646360909501	2.070306960332449	7.789050502128179	8.158381411913894	14.61578677328105	52.34993850818346	88.79255389111306	83.95766452541126	110.73050117693724	3007.799809941525	0.0	1.3908498674607916	0.0	2526887.0	0.0	9.060650572180748	5.732561109924097	-0.6272364546524436	169.2189695853371	456.765411439576	458.0713597945869	429475.99108816497	70.05824460275471	805.8893950246274	221.2574440795589	-0.4442700720924675	67.30377810158001	779.1017989459683	776.9507865644991
sub-0063_T1w	223	1	1	0.7019865013599269	1.4657643424867712	0.7103090402627128	-1.0	4.3490164440777646	3.5878706655666264	5.043210666666667	4.415968	0.2656585857880735	0.3700512307710829	0.3642901834408434	0.3093936741352081	0.0698669001460075	0.0	0.0024587033024656	6.469138189458174	6.36519238347934	6.435411390920302	2.3837964647006693	6.744689355681688	8.054650850266114	15.035466730415989	22.07172196367189	39.49410902507369	36.9824960611815	49.3816571947989	1831.3127890468888	0.0	1.1151569815644689	0.0	2156323.0	0.0	5.157311797142029	12.750200245873756	-0.4519332477181832	161.25883736033856	442.80160657481326	429.5576841831207	399044.1681109308	179.87830352783203	756.9241901636124	180.1987511561588	0.0200710212928019	80.9530691314695	770.6723845168943	768.6304693222046
sub-0064_T1w	131	0	0	0.7013897432119871	1.4872761402439338	0.6145061568582239	-1.0	5.248481967615346	4.543888569512705	6.041344	5.160213333333333	0.2571987103082629	0.3749955150252064	0.3678057746665306	0.3336163014173507	0.1517308413982391	0.0	0.0016093090311575	6.107119576399766	6.011133828271325	6.074675260970292	2.0793056521120064	8.180984237834844	9.824577218853422	19.213441766613418	92.0599425857042	157.5159713336488	146.4294866633753	189.71254607077285	44.47411825437555	0.0	0.9927759995264568	0.0	2658801.0	0.0	8.161924995481968	3.368348884008362	-0.60546572154592	179.1835528966749	470.6423131288331	473.3212883155793	408945.94957477134	67.40624263510108	835.4480754714459	227.6340225043881	-0.5398393016901761	72.25760196376683	811.4783704723662	809.8599715344608
sub-0065_T1w	496	1	1	0.7558677259352921	1.2227296525543916	0.666756823407314	-1.0	4.4073123401000345	3.634598353633435	5.2136320000000005	4.373706666666666	0.2673187983898432	0.363142021013298	0.3695391805968587	0.3403761088848114	0.068241636455059	0.0	0.0009081430007918	8.033203434196047	7.889520276510863	7.936967065949181	2.159209075452671	5.450178254046589	6.22896618071574	11.07751121264796	73.38039409781796	178.56425108112896	159.23111566225194	225.74870180780897	76.3123459911462	0.0	0.5199381159846708	0.0	3468258.0	0.0	4.095220537856221	2.725632106039288	-0.5989083975625888	127.3073866307087	331.36347953053354	305.2920859027654	325187.9721847342	134.64028297364712	589.7381782289594	141.39048411963705	-0.2055082753373649	75.83603092832371	739.7064905169424	742.8994263447821
sub-0066_T1w	109	0	1	0.619428618449358	1.673785031536326	0.6700542200146912	29824.01075445816	4.163211885855215	3.5087272041281907	4.780641519725011	4.200266933712446	0.2586724971202142	0.3823295763840479	0.3589979264957378	0.2820894569158554	0.0592101395130157	0.0	0.0015142491612934	7.108888468239053	7.018231563306603	7.094377815331188	2.332288174253027	7.414310210940623	8.275778009637296	15.080735643718237	65.98914523139912	107.92747382445336	103.52146542914636	136.6477772315865	4538.135889813868	0.0	0.9178989967994512	0.0	2416177.0	0.0	7.906309962272644	4.648525491783353	-0.5482039113260906	159.41801258751374	471.1827348210329	468.2265002969653	353421.64634156204	156.24845062941313	794.6335656456649	200.75814088769457	-0.6534886705156371	75.42318196638116	769.576123622772	765.8002415020019
sub-0067_T1w	80	1	0	0.6085883423608085	1.698559723251739	0.5805328025589412	-1.0	4.929308181938077	4.322409879147566	5.585194666666666	4.88032	0.2522852944712852	0.3912990238546956	0.356415681674019	0.3450166881084442	0.151421582698822	0.0	0.0007341095632491	7.601503865955124	7.509460282065309	7.579355089639292	2.338411228089014	8.900984112595053	8.813132339684758	15.20000167837021	95.61935117535695	148.38128749265317	142.45010031962147	183.3496622908543	70.35520583561637	0.0	0.8757053282357629	0.0	3236789.0	0.0	6.557455442845821	3.4462076896247016	-0.3326455232112186	157.89538702025942	500.9781937154241	502.9855512492359	322632.2739156592	106.35522623360156	828.0582420527935	215.09679978608088	-0.5162064406001954	63.90327910640162	785.178971491219	780.5286562517285
sub-0068_T1w	119	0	1	0.5789156385723466	1.856584311028232	0.6099875990153519	-1.0	4.226280808654873	3.44841093685658	4.995262412048845	4.235169077059194	0.2472228844571362	0.3937126632816485	0.3590644522612151	0.2682587206363678	0.0511700734496116	0.0	0.0006970874651346	8.26225685023089	8.185911439669814	8.262698103987027	2.27716948164604	8.396955919695937	8.690531966286727	15.397470497518205	86.963658323031	133.39299523162964	129.87931206706273	169.28128264652753	24.300045176481923	0.0	1.222127248980637	0.0	3247517.0	0.0	9.235400836914778	3.77374033260898	-0.2509963240894355	157.1224769251699	495.04887198608793	500.9312028530985	290891.3460500771	115.6721198745072	830.0890525709838	219.979384873118	-0.6327374017239036	70.65594292157377	771.3255145614886	768.3751447685063
sub-0069_T1w	617	1	1	0.6462076095580374	1.474847077993951	0.7321893325401199	-1.0	4.171648583540934	3.537964417289469	4.781141333333333	4.1958400000000005	0.2522887774100844	0.3767274269429596	0.3709837956469559	0.2703053504228592	0.0544018007814883	0.0	0.0026839362039755	6.121554714593163	6.015822497822179	6.089402198002471	2.04362499893114	6.438076533992343	7.631058847560681	14.411475009758558	10.07695859672796	18.66183792748902	17.469460097281765	23.66958376762832	776.9533118922934	0.0	1.79935273206783	0.0	2672132.0	0.0	4.702580146491528	26.76660645390028	-0.5110118959735739	173.3888212040393	430.4680674600775	411.7096607834101	399837.3461370532	130.1949937939644	772.4295651093125	201.46022198397	-0.3004093878125435	78.95579373986041	766.5559419167623	762.4581255316734
sub-0070_T1w	384	1	0	0.8009555001155352	1.1087605278652366	0.584684653895464	-1.0	5.02109505478832	4.470687831031624	5.6837333333333335	4.908864	0.2653123547034688	0.3464786458055338	0.3882089994909973	0.3732749223709106	0.1560470342636108	0.0	0.0014359939202547	8.084431761030137	7.9570497243430305	8.0158366967183	2.3388416558993	5.872664506086095	8.218679588195934	16.444532602602408	58.66852797175854	122.4611893972013	109.5913542133237	147.64434527101125	56.4609791994807	0.0	1.4988354978144125	0.0	2897954.0	0.0	10.79428355395794	4.335710540156255	0.0860406704374083	132.9400147405464	409.4480477154149	388.2699161618948	320212.1141511265	122.53596566617487	709.8052166178823	166.00923320833175	-0.0985833460923455	78.953524641828	800.6955274928764	810.4514870941639
sub-0071_T1w	396	0	0	0.7201466611705454	1.3846725676278506	0.5772372762699204	-1.0	5.006909448158637	4.350435011142575	5.71632	4.953973333333334	0.2604561922319859	0.3716178039702829	0.3679260037977312	0.3553272485733032	0.1714417323470115	0.0	0.00120334236287	6.468878468051816	6.355253423298482	6.416961226719333	2.2552496140833123	8.065516946994023	8.999398877051146	16.677430070076102	69.25789919497633	119.9568681943732	110.99750867553826	143.7777586372652	16.92020389094264	0.0	1.8066381558551523	0.0	2491332.0	0.0	10.839912254363298	4.397520968835148	-0.3574021354237864	167.08402116256727	468.8644074029296	464.8849674165249	391490.1399695669	98.81461215391757	810.4826153479517	206.1343324372252	-0.4747406646986181	66.14637341654334	806.438959391888	805.1954421103001
sub-0072_T1w	306	0	2	0.7488591530781947	1.358287963576649	0.6068570511728991	16439.342655999997	6.363275784135059	6.101053394077122	6.766374353937567	6.222399604390487	0.2583940570734142	0.3795259548919927	0.3620799880345932	0.3849154412746429	0.2027956381440162	0.0	0.0020038458719055	6.857227574353171	6.739129828891124	6.830187257864631	3.583672897184706	8.695804091525915	8.662794236613175	13.708905721128906	47.62156410280385	62.96102214809494	61.97409385639583	75.3396953182887	25.25348067171647	0.0	2.836427260060735	0.0	3564690.0	0.0	17.488544583320618	8.074301075974644	2.789912650456145	109.07445011037076	584.1979518410974	586.9172378070652	354753.85222398024	320.3430522233248	835.7926799543202	163.7751065533881	-0.5717525833967616	60.89470729018984	780.9070621453463	775.9700863435864
sub-0073_T1w	460	1	1	0.7052901559253755	1.3475518688835535	0.6677984904669032	-1.0	4.474978969091638	3.713747573941584	5.186538666666666	4.524650666666667	0.2668523824134803	0.367622879765864	0.3655247378206557	0.3079289197921753	0.0732966735959053	0.0	0.0014124783376796	7.455600945182491	7.329275212432956	7.387600514037868	2.1083938859311373	6.372910238595085	7.24900066405801	13.265697867647807	69.16645324918196	141.23260984049978	128.81726780753135	176.05274033291232	29.401049924988	0.0	1.055652599901519	0.0	2795478.0	0.0	8.613532334566116	3.5873420446013142	-0.6894485128027368	166.9773776090162	397.9320999783246	378.73597897589207	348967.1303677853	130.83748061209917	727.6099829003215	179.6322019571043	-0.3063266547153289	74.85325427946222	776.1790587879065	773.3499151468277
sub-0074_T1w	599	1	0	0.7078436835576133	1.4149018562852889	0.6549285625123353	-1.0	5.081688135790835	4.451922750969895	5.711701333333334	5.081440323069275	0.2538606878621066	0.3756989801670502	0.3704403319708432	0.343871921300888	0.1558451086282729	0.0	0.0018588020008192	6.048016414648432	5.938550477215627	6.016914928308536	2.5898840137858667	7.472570994830473	8.875313322420071	16.563484958643876	37.16115754694224	57.90268927752264	55.16909885618634	70.44344974409415	2331.9855564200902	0.0	1.4045392198262336	0.0	2421909.0	0.0	8.39446510374546	9.024381567182626	-0.1687437276288608	144.84228321132642	515.1249881171962	511.8880055844784	406445.9393526402	189.88429521024227	833.3935281187296	197.6487646346488	-0.5997465936298143	73.45520176117498	799.1251358068097	797.598731815815
sub-0075_T1w	609	0	0	0.6418884855570589	1.4952570632562374	0.5738879600964552	-1.0	4.735726480024599	4.162315133692214	5.225898666666667	4.818965639714918	0.2646077976363576	0.3766444006124328	0.3587478017512095	0.3644496649503708	0.1467121928930282	0.0	0.0013857668014974	6.762316766900347	6.655050291232763	6.737861962335035	2.5344277554373007	7.064031928385154	7.966363698660409	14.300631412158774	95.58884943523738	152.1822389186664	145.9381297262821	190.0433008249425	106.8973439413268	0.0	0.9935119121077082	0.0	3028140.0	0.0	7.965909115970135	3.326679390321192	0.2335773798275573	134.57998312671464	493.2513908905179	485.38511271961033	379373.49191314727	156.76994795165956	801.2805193830281	191.5163973242188	-0.3987184418558884	70.67115886767323	774.4565960592245	772.7574254516512
sub-0076_T1w	494	0	1	0.7384077991871189	1.177407234889711	0.6759306815592772	-1.0	4.14629917123466	3.496582847037317	4.868202666666666	4.074112	0.2644745969164506	0.3599181522402598	0.3756072508432895	0.3658523261547088	0.0828547179698944	0.0	0.001741228454067	5.982953108900115	5.845023776174019	5.91980855256781	2.253572475382266	5.232163053076811	6.39720668666986	11.705884531550502	72.99460516315165	147.70343997601577	135.5143649404286	185.84504968211843	416.2325507181429	0.0	0.783789945001227	0.0	2459608.0	0.0	5.018439963459969	3.389819683035808	-0.5420663997660475	147.49196582114683	404.0544571732856	377.6901258081198	428906.12384349934	185.9623776227236	721.5349588394165	167.59597911274955	0.7335955892329427	74.9572027143604	757.610282398162	764.2500524818897
sub-0077_T1w	608	1	0	0.6867662304462313	1.311012926763602	0.6322652361984026	-1.0	5.038145919468641	4.365723091739257	5.760768	4.987946666666667	0.2716446219969733	0.3588551716558715	0.3695002063471551	0.3687809407711029	0.1648800671100616	0.0	0.0032705393815306	6.213273525487448	6.096068113084572	6.159420836613724	2.2732413843216945	6.587735669809437	8.108303224850014	15.463932620418907	36.62704310069814	70.3818108301598	64.40417353984124	86.2036666886658	1379.581566315483	0.0	1.8830952140712376	0.0	2561499.0	0.0	11.381505221128464	7.389502618316232	0.0478193730948453	143.32006680259602	430.9524187582063	413.1286719739437	425129.5383189375	110.17097378522158	765.1067128255963	181.73529170167487	-0.3037369402424268	70.56838817261828	790.6451491835301	793.8599891737103
sub-0078_T1w	166	0	1	0.7297588981254254	1.425483704974419	0.6355875983499621	-1.0	4.530138682333173	3.798437710487588	5.1928850031785965	4.599093333333333	0.2600262517963029	0.3785894291660611	0.3613843190376359	0.3353840112686157	0.0755659714341163	0.0	0.0023117898168027	7.610368555125569	7.490175542941923	7.553317071782115	2.053094079542944	7.272745401305922	7.354847072072495	12.738701735368616	90.6571693736827	167.16429466468296	155.04775612095293	207.32180432449303	46.33147381502241	0.0	0.7213460022927308	0.0	3358528.0	0.0	5.014262326061726	2.97539447017605	-0.5447226650578583	175.61298141780227	422.16189155892846	411.7323361001909	332750.3940367036	99.36425956338644	761.2724695745856	200.5420606497104	-0.5466437290732986	73.12782465950816	762.8819678075589	759.2002489194274
sub-0079_T1w	234	1	2	0.9235665760971976	1.0119796906743137	0.648237052620266	16814.21627869898	5.9614181654625	5.856880191457964	6.204660134226686	5.822714170702848	0.2558140009638652	0.3725712315591739	0.3716147674769608	0.4010702073574066	0.2338638871908188	0.0	0.002257356112961	6.960950714949347	6.812464643556269	6.892403637210279	3.512688822950993	8.910840624562194	8.602868750033464	13.385076802587207	41.25987748221301	54.2354884228888	52.49986034978389	62.00421514424987	584.0806026317354	0.0	3.3523828174015424	0.0	2327264.0	0.0	20.202020063996315	9.994364330607342	10.43043476817486	114.39614056908698	634.7879543215454	629.4357141405344	346013.7620937764	372.04505536705256	916.5476694479584	179.18888814582988	-0.3217653114828516	55.59072218196208	830.5946937221216	827.3837798461318
sub-0080_T1w	77	1	1	0.6130256338881391	1.7091952482114858	0.6438035506335446	-1.0	4.194891179655759	3.4332589244863967	4.965397017641893	4.186017596838988	0.2555564370595855	0.3838924243444938	0.3605511385959207	0.2861458957195282	0.0615558922290802	0.0	0.0006967609356406	7.89499454514617	7.806539446144819	7.8776740098597395	2.282914284424717	7.823391461227118	8.449855057551671	15.243259427003178	94.47930097955992	158.4451119097639	150.87025831553922	199.68636205729385	25.01586967855017	0.0	0.9501289383414294	0.0	2638071.0	0.0	7.873230777680874	3.177013572744763	-0.593090802620666	165.19326593792667	463.4767580006982	458.1672176290304	314999.1200616398	141.6932387109846	790.761387411505	200.69368942265191	-0.60958445122301	71.95806843628827	770.9303222635964	768.3625441547483
sub-0081_T1w	432	1	1	0.7978367273661302	1.158198749310748	0.7260094994258318	-1.0	4.052171284269416	3.387148519474916	4.594090666666667	4.175274666666667	0.2550802007473911	0.3651489092241408	0.3797708900284681	0.2814518362283706	0.0660946443676948	0.0	0.0024650577204368	5.798382819739963	5.662134749658015	5.734055770863146	2.333908499678341	6.554281770254814	7.779982031627909	14.451755824950569	27.14717422652689	47.3873115972989	43.82963684228983	56.9544247030437	2895.3343672741084	0.0	0.9899993839914616	0.0	3142472.0	0.0	5.160102536901832	11.169784356212364	-0.1907957243486047	166.53015200740103	471.88973954681177	462.8472513370216	426431.3460801604	178.34430065378547	811.4470432624221	198.3139907593012	0.4540469156105211	71.99627381298366	807.8685503729296	807.9325950480998
sub-0082_T1w	14	0	0	0.6255739710179204	1.7441035240179754	0.5173043535462678	-1.0	5.6073977806632165	4.731249341989649	6.448416	5.642528	0.2685450273051349	0.3799496811642249	0.3515052915306402	0.3664358556270599	0.1580151319503784	0.0	0.0016564368437073	7.1148923564808015	7.037269814271956	7.101853947484078	1.9857009833477928	7.824933895025988	9.176153889217504	17.717826789278732	72.62321852929864	132.3114160891837	123.66105943101286	166.0485436745562	26.141703594581667	0.0	1.484585734419693	0.0	3297971.0	0.0	9.410084830597045	3.8478964972518335	-0.7926839764991964	176.3971713883448	426.5829786216792	426.5472475625575	367332.8067779415	65.199990067631	784.0439416095614	214.80911302289425	-0.6786305167879108	78.41656073536419	776.7138652164184	777.1215803548694
sub-0083_T1w	611	0	0	0.6135533536263461	1.68956142621391	0.583990277965666	-1.0	4.936110417133707	4.296864584734453	5.645717333333334	4.865749333333333	0.2435901754100002	0.3892792046437965	0.3671306199462032	0.2988653182983398	0.142628513276577	0.0	0.0023267932229601	6.10968389371811	6.036961133243401	6.124074801783492	2.6904861081168727	8.31716065567176	10.54434912521249	20.62540061184884	105.57174985739128	143.27594623503103	141.53813965301637	175.76672286662676	35.340217440541686	0.0	1.3068815261110331	0.0	2392228.0	0.0	8.923949342221022	3.643047928319703	0.0865376993032653	134.4630503693554	571.0369598546572	587.0578166730702	384933.6186838527	150.64711168594658	896.5610873680562	218.1973927898265	-0.6328970806651002	71.1605216279247	800.602423643896	796.7213226277381
sub-0084_T1w	28	1	1	0.795585828317214	1.1237502624308031	0.700394396597324	-1.0	4.296791376295626	3.67174985409777	4.896565333333333	4.322058941455773	0.2651187945503095	0.3566612449956488	0.3782199604540418	0.3325717449188232	0.0745768770575523	0.0	0.0011215971250709	6.958163614005973	6.817149996066802	6.873504020614539	2.273710141169188	5.2406742354893	6.542522273397434	12.113182443533816	29.07397908444948	66.7542358888262	59.617954438593074	83.02564834250354	4121.68807009392	0.0	0.8129044987736459	0.0	3049586.0	0.0	4.7169809602200985	7.534824330086314	-0.4620186855074251	129.56205608249437	360.11615331171544	334.3842976484448	371512.55791608687	159.359477808699	631.5044457111508	147.06529278408655	0.5736541243519997	78.62061130460454	760.2881299031206	767.7507168147713
sub-0085_T1w	130	1	0	0.6548865799456173	1.4787789195768888	0.6378767774017794	-1.0	5.045600959464522	4.320301545060233	5.922218666666667	4.894282666666667	0.2631226344832464	0.3753123272122342	0.3615650383045194	0.3928955793380737	0.2067701131105422	0.0	0.001058188483502	6.221314704402003	6.116262078582183	6.1899047510979255	2.391469875062377	7.622250415018994	8.652023122662243	15.942349077905355	51.38553634689633	83.7445799401248	79.24293617517148	102.5986922384933	368.2236743695092	0.0	2.0656943178560634	0.0	2424068.0	0.0	13.015349842607977	6.171093995229193	0.0074168611379445	148.7304156408377	487.8044429034457	484.028936251998	410143.7223910077	117.49334331601858	813.5735348984599	202.39784378077024	-0.4486286671072212	68.27154890948923	789.7929464177123	788.8367588818073
sub-0086_T1w	217	0	0	0.7191679303092946	1.3475704731174087	0.63326576262838	-1.0	5.174641089248193	4.49200860107791	5.963765333333333	5.068149333333333	0.267223740254257	0.3675343042316955	0.3652419555140476	0.3855879157781601	0.1756552174687385	0.0	0.0013360916951332	7.023606553860208	6.89895181765531	6.958300607778932	2.232349479133372	7.216311995301828	8.05129564589978	14.70522546326414	55.78615166360263	104.51616577709667	95.85735512452158	127.2697479328654	244.59756154499067	0.0	1.1441986029287117	0.0	2717264.0	0.0	8.10683086514473	4.96405590515308	-0.3201660383522764	159.38351243974984	435.8530009191393	422.69911363720894	370572.5220331046	107.12953180074692	768.8558180630207	189.35141977339987	-0.277150380281542	69.0919968337014	794.1880070160647	791.9329316914082
sub-0087_T1w	555	1	1	0.7271721173356573	1.3182664460597866	0.6536741716348199	-1.0	4.3351652489637305	3.569943476095142	5.176298666666667	4.259253604129385	0.2663090710418909	0.3669851390219029	0.3667057899362061	0.349361702799797	0.0755255475640296	0.0	0.0005528728118291	7.837083776325075	7.707943662458364	7.761518839317811	2.162172649655972	5.760407696035519	6.793554560733573	12.45808333650923	65.81073867478312	147.36282207144524	133.2055432695282	186.44306906235624	44.44008543510033	0.0	0.8754741429340704	0.0	2865763.0	0.0	6.922528833150864	3.357724284621842	-0.6842739518602476	144.06432176675273	363.1380963749745	337.2951273005456	331738.54703540506	145.90756544284525	652.0920358933508	155.99800458991606	-0.0482758881404952	81.08806377075737	755.9235481610525	755.2682560756803
sub-0088_T1w	448	0	0	0.8803572940507073	0.9550555545068344	0.549528821348527	-1.0	4.723666095942074	4.112502287826221	5.3719893333333335	4.686506666666667	0.2652014129421605	0.3385372418288662	0.3962613452289733	0.4736368954181671	0.2390124708414078	0.0	0.0011694064524711	7.002857729268585	6.865967503974228	6.944958574274753	2.6485463770124915	4.512565127641059	6.850938949512783	13.391705343884796	37.02051575027799	74.45876678217464	67.66887034497053	91.527328502459	580.5120147316427	0.0	2.567850154577084	0.0	2726949.0	0.0	15.640692606568336	6.888387255628272	0.8367611041654697	102.80158950046253	406.54170495629455	389.2497026436031	368043.8693843086	142.9623581059277	664.5955257397145	146.96709757956745	0.5518299958066759	85.40989533236572	756.0675897795666	782.8916545808315
sub-0089_T1w	573	1	2	0.8146166035745066	1.1864784721427948	0.6132415260387913	13434.9173553719	6.052276641773134	5.905215258753636	6.149864554052772	6.101750112512996	0.2688763765350794	0.3676311789697624	0.3634924444951581	0.4292548298835754	0.2284012794494628	0.0	0.00135173890205	7.617723395213024	7.483497319703363	7.564495667720218	3.0262796011381754	7.636076395668852	8.08497364313841	13.592564932608203	51.615552811228135	76.57205173584762	73.02704934066949	90.89354347493271	24.891037279003964	0.0	2.323416407327032	0.0	3264408.0	0.0	14.374723564833404	6.739546694203861	4.564438524947329	125.32618059065156	539.6147309542949	530.9816830791533	333448.92065167264	263.3567102253437	821.9594491645694	175.45665201669465	0.2253034337444881	63.13588203870316	789.7678679702454	787.7152271568775
sub-0090_T1w	592	1	1	0.6371684082311976	1.5236063622040368	0.6961241414889984	-1.0	4.402584324508488	3.5979716401921293	5.176128	4.433653333333334	0.266876362786717	0.371539776428809	0.361583860784474	0.2938419282436371	0.0607797443866729	0.0	0.0015411908014441	5.965678425781294	5.8629244292203015	5.924310915739126	2.234585578430574	6.683384411109101	7.9636548361636414	14.972994518951248	95.91030327738086	187.72120184456628	173.4924133590075	236.84573495507527	1606.1604263888885	0.0	0.666978227337719	0.0	2705364.0	0.0	4.525471776723862	2.686272727041204	-0.780106694018952	168.31196021282116	410.2670918714326	393.2634973973036	435085.59890181816	164.1022265702486	731.0576407313347	175.9892524390001	0.031521683202778	77.31870609624663	771.4166745557484	769.7180996239185
sub-0091_T1w	526	0	0	0.7222648162054724	1.2890622922531612	0.5560995390868274	-1.0	5.04353297428019	4.287334922840569	5.810442666666666	5.032821333333334	0.2762248750752786	0.3615796285748668	0.3621954963498545	0.3548409640789032	0.1228439375758171	0.0	0.0003822934523519	8.88702381014699	8.757814203256917	8.807916407626573	1.9121813511899672	7.029372873091464	7.817166484089043	14.509945227985698	64.47021883893223	134.86084193923725	120.96268994011496	163.5570090421754	19.73313753620619	0.0	1.4924819627475712	0.0	3264907.0	0.0	9.378220055252314	3.832300244294701	-0.719105849613987	160.49028349095866	380.71198490720974	377.1264051366597	303698.2011207351	49.961100563406944	731.2488355189562	197.2228125807068	-0.2764155314212986	67.46328156069048	788.2994867981923	788.8849368002266
sub-0092_T1w	423	1	2	0.7058313817180919	1.4228971501022185	0.6513732672763587	31338.235463138	5.98800512837364	6.016368220615126	6.113248648270064	5.834398516235729	0.2526941125071154	0.376514734006353	0.3707911534865316	0.2943543493747711	0.1444637268781662	0.0	0.0041661438665607	6.107008065619523	6.005907846767242	6.094370762079872	3.5372898633379126	8.93166352011371	10.137343489007913	17.943077083572113	19.98306172797971	26.387332081705942	25.91004464454388	31.35974012394598	894.4150403777907	0.0	2.6864178761231066	0.0	2840883.0	0.0	12.292070209980013	20.14295097243848	2.0189713419276725	116.2786421813297	610.2287924425138	614.4030963107944	388912.6645334326	335.7939723394811	877.6137301549315	173.69294859878093	-0.5730272929682756	63.53726487165503	815.8263195646274	811.3100362233818
sub-0093_T1w	106	1	1	0.5734640680959132	1.7711679179235291	0.7002562285366029	-1.0	4.237694450818733	3.436922334364131	4.93793223639305	4.338228781699018	0.262299053323192	0.3792156989385014	0.3584852477383066	0.2461518049240112	0.0527809411287307	0.0	0.0018628765062403	5.565064848754574	5.489372746292102	5.565173820616359	2.209629346844013	7.157967999305595	8.832193490480387	17.12898312529155	98.66071387198836	172.5391203224596	164.05862089705587	220.9760284967196	28.60856423161555	0.0	0.826739582658108	0.0	3161393.0	0.0	6.712378229945898	2.893197916127363	-0.6326835854253479	175.17285034309194	450.6638071245106	435.7031173631549	456545.4044909021	168.3868646286428	780.4162187203765	197.1835868360845	-0.5917821397246179	77.18876972967847	765.4462761160856	761.9631932638586
sub-0094_T1w	293	1	2	0.8716678560524315	1.1093606724977114	0.6229768111278221	-1.0	5.878631080384255	5.981844400183781	5.848854174302317	5.805194666666667	0.2452628110998419	0.3839261681563257	0.3708110207438325	0.3724619746208191	0.2026835322380066	0.0	0.0021065409994682	6.49266602924553	6.357407573177896	6.43760244989392	3.393468348531352	9.335082734642238	8.72473268586361	13.44564697441724	59.2650360241193	73.41046115332888	72.4275366959256	84.60711291032862	33.57067796492319	0.0	2.23096716021598	0.0	3684543.0	0.0	12.60219744592905	7.069072856644451	5.721164276222531	132.1780436613332	632.8147585598432	639.483407586813	354661.06177990604	315.4194625206292	926.3135874718428	188.44510700131605	-0.5140942088202389	54.35358804765103	795.808245206001	792.1158072315156
sub-0095_T1w	72	0	0	0.791624422152469	1.133515512839392	0.6243854893059382	-1.0	5.007473960607786	4.365259215156692	5.781973333333334	4.875189333333334	0.2598068202070661	0.3543200787581708	0.3858731010347631	0.3969204723834991	0.1831769466400146	0.0	0.001630652063297	6.46134578608143	6.331747190623487	6.4083128415956345	2.394713744816173	5.745739936828322	7.763496110925511	15.150034651132035	48.88572401060423	90.16131437069204	82.93794386534391	109.76679321473544	1379.392333009227	0.0	1.4164362267211	0.0	2678056.0	0.0	10.099731378257276	5.831261027307148	0.1095512409450019	140.8445794645963	457.0629446323407	435.1237653940916	390242.5748784568	163.46883518993857	785.1465360671282	181.7015536121688	0.1888394324045372	79.71060132768521	795.1704427816303	802.5109865069389
sub-0096_T1w	594	0	1	0.8242617663071115	1.1113603606197449	0.7058063937492142	24664.834474966457	4.292823106870096	3.473935661848335	5.118549658761956	4.285984	0.2711174913819369	0.3552781850383437	0.3736043235797195	0.3623954951763153	0.0864184960722923	0.0	0.0023041452350479	6.748988665639408	6.603874483266655	6.662847259918881	2.108296346763653	5.08129661978917	6.161880938725485	11.296049849623632	17.697931505458442	41.926770096731616	37.366708896053886	52.47542508597161	1626.25708370401	0.0	1.0804390124826828	0.0	2332541.0	0.0	5.455145038664341	11.87654816276994	-0.2384264030979817	122.82806163486072	353.38637810664375	320.8344642519951	391420.456387214	136.8282258324325	638.5217294432223	152.1769247054326	0.7072197432307603	80.38927767636146	752.0868072489149	760.0635598376393
sub-0097_T1w	46	1	1	0.5988145368553573	1.7868437830054602	0.6725321632815651	-1.0	4.258251180723286	3.4684919372090373	5.0339306666666666	4.272330938294152	0.2663799233497806	0.3810848403757808	0.3525352362744385	0.2731800675392151	0.0479739248752593	0.0	0.0009991411426912	7.189317407063963	7.112160436251955	7.185453682363247	2.2476048488053726	7.524016829367785	8.601168228357205	16.031883006898457	131.09278913906033	222.86042676354592	212.84229182950972	284.5736595859231	53.11476939093002	0.0	0.4786307216271216	0.0	3179373.0	0.0	4.136884957551956	2.2429088851338155	-0.5155043577332701	163.9650187415575	449.8023231753876	448.80605250597	360196.0024487119	120.7740580663085	778.5387663170695	199.68164321301307	-0.6703887787781371	77.31434487211013	763.6695749603799	762.9794823378325
sub-0098_T1w	26	0	1	0.7151449556175526	1.2791289370933905	0.6769701179725076	33167.829303840874	4.116843258663089	3.3170370169899392	4.806698361065015	4.226794397934316	0.2601334619197016	0.3738411271572509	0.3660254109230475	0.3327219784259796	0.0740233600139617	0.0	0.0018826252502194	6.64389612240656	6.509596994965949	6.581306092972295	2.15183910623726	6.489721634480366	6.864665926997918	11.952437040276129	49.63916804206313	88.84782735630034	82.81672329460945	109.96317448546488	3698.8780452000087	0.0	0.648634298970789	0.0	1871920.0	0.0	4.921602381393313	5.641918113703013	-0.4305314512823215	161.06397181478562	432.9379268639626	427.4836832843721	329570.6269146467	103.55979042313992	770.5786346364766	198.65938559179256	-0.3461803317041609	68.91826497957146	765.4584343175719	765.1416812203825
sub-0099_T1w	111	0	1	0.5546515235266859	1.867027060096478	0.7139709103647719	17272.87648199446	4.099898253735389	3.4791932565499324	4.634807101371931	4.185694403284301	0.2468405732943203	0.3931952431893564	0.3599641835163233	0.283497005701065	0.0619558930397033	0.0	0.0023401370145336	6.327229493247084	6.250985666685106	6.335325955478826	2.386107600338444	7.685730647641801	8.20932462093016	14.556135614810232	101.85263616131644	153.40767421827908	151.2739805125315	198.56163115799896	359.80793751758006	0.0	0.7284797144684124	0.0	2497297.0	0.0	4.631353415548801	3.21325502491836	-0.4195369954808505	143.36743666248194	495.461746960368	499.55779429525137	377595.2340859941	147.73784664273262	814.6294653490186	209.3606896540977	-0.5840723041333691	72.52908588797521	756.3705603225898	752.4203815311193
sub-0100_T1w	582	1	1	0.6346358683669374	1.648615790966821	0.6514585885701352	-1.0	4.310985908817734	3.5180030597865333	5.096330666666666	4.318624	0.2614768127491503	0.3796334017893885	0.3588897854614611	0.289053201675415	0.0638296246528625	0.0	0.0024993434038034	6.291048025080179	6.199417440753354	6.271472351807302	2.2867196812434205	7.471608316944456	8.341661878254575	15.26665763657585	63.09067538041867	106.67938493028068	101.37379288218176	134.3513183358459	17.776472185304215	0.0	1.6661734614378572	0.0	2963246.0	0.0	12.221181398257611	4.72092684686994	-0.4962463985052441	169.0527435264692	460.45116454820646	454.6327500510961	403413.4868793805	157.89094081521034	787.1257166583091	198.8141311318048	-0.6317748269335004	75.78717434572602	772.4270472453435	768.7339191120118
sub-0101_T1w	248	0	0	0.6276260626385973	1.7128446055509408	0.546924945838719	-1.0	5.121867118016368	4.428705026164831	5.779722666666667	5.1571736612176045	0.2660527155497446	0.3783865124500828	0.3555607720001726	0.3617001175880432	0.1626844942569732	0.0	0.0028403304605321	7.934165545698506	7.856401264724079	7.927625241575431	2.191809196240469	7.718450274898115	9.515958574721187	18.63761625302498	87.43500237014248	149.1589986332607	141.01424976499302	186.4487482915759	52.79271844539981	0.0	1.0485882998212426	0.0	2518172.0	0.0	6.94032634049654	3.437282917696008	-0.5886994913312527	160.8912066370898	457.4688438538078	458.7423932719976	326362.0774262221	93.6504794806242	800.4436502512544	209.2981867428445	-0.7093466891304465	79.02913550054987	782.4127172521189	782.5876840651035
sub-0102_T1w	143	0	1	0.585741423525572	1.669784617184166	0.6478236505207666	54915.14459421246	4.3030012404582285	3.656119427008196	4.896971289348766	4.355913005017723	0.2641098099984992	0.3817974967513863	0.3540926932501143	0.273953765630722	0.051347179710865	0.0	0.0006861808705804	7.487321481572356	7.392576840519591	7.467807637180332	2.0818793907395703	6.974091521439788	7.594669363751406	13.72803717907486	102.13042487169986	179.04906475038035	170.48262435784966	230.2683834514688	36.81418946169198	0.0	0.6799139013867466	0.0	3162113.0	0.0	4.707987233996391	2.752006207573764	-0.4051907025461805	169.4412555150587	438.3466176179462	429.0153366979212	342886.3714445241	105.69431340321898	774.8640789072961	206.07087663758804	-0.4403938811065244	73.56996222981334	756.0308216100036	752.1245005670935
sub-0103_T1w	20	0	1	0.6042579436606713	1.6849641408286395	0.6963792150165485	23926.464876033056	4.264957646615094	3.5707025159675614	4.876533643374993	4.347636780502729	0.2556455114302273	0.38258977572571	0.3617647128440625	0.2778250575065613	0.0607222944498062	0.0	0.002239759790075	5.94246836030579	5.860405987882412	5.933160291898444	2.1516141581370505	7.204291481410589	8.516541073416283	16.193717580701207	8.349944649774352	14.659230923954276	13.921665206867315	18.75582004687332	367.49162983101866	0.0	2.974825094784208	0.0	2797329.0	0.0	8.038959950208664	33.98481660555578	-0.6617534431729699	173.14760070018878	445.5691971178276	433.1484826505184	389447.0490130437	140.99636712670326	779.0334725081921	201.3130118636924	-0.6674754915697925	79.49174565266048	764.6903104787069	760.4390086233616
sub-0104_T1w	73	0	1	0.5928439292861988	1.651685866786904	0.6412841026035586	-1.0	4.283469176594655	3.591807833793664	4.845150151721896	4.413449544268405	0.2634788571367522	0.376480627768115	0.3600405150951327	0.262843981385231	0.0515725433826446	0.0	0.0006652284140363	7.76571871415955	7.670952541059194	7.739997610910945	2.1154297811499903	6.51852637344364	7.772179367837983	14.68258194892032	100.97422844321068	195.8604818858614	183.3065410678492	253.0849128744756	45.94930525681676	0.0	0.5792706675741819	0.0	3109082.0	0.0	4.466683013364673	2.5241566303787115	-0.7094795621523571	168.959479469354	412.7635834088079	389.0407680328936	330417.76885418355	162.75323679298162	741.518196426332	183.905976359346	-0.5018386990392143	80.84289508128867	757.5909735704008	754.625348219648
sub-0105_T1w	591	1	1	0.7339271368377643	1.3271277922023632	0.6650925514242483	-1.0	4.131225605999867	3.577239747685727	4.6794986666666665	4.136938403647206	0.2668159835726767	0.3681333654282967	0.3650506509990265	0.3145467638969421	0.0705036371946334	0.0	0.0017130905993758	7.705680376483542	7.5813387215654275	7.6542430378885	2.350047609919388	6.3048907281946045	7.247930612182468	13.088853498433412	137.64129931371892	248.6383146733582	231.98563720205848	309.6772976190982	56.99484954766194	0.0	0.4115737099045834	0.0	3380639.0	0.0	3.797886338084936	2.0192466549222443	-0.7325518682452077	161.65978378919746	437.0087831425287	424.2349123302847	336923.4843805061	179.023555284366	755.4216093774885	180.52156942163936	-0.3850758669152787	76.95364770985019	766.9821779615347	766.347412828356
sub-0106_T1w	236	0	1	0.5647138188206238	1.7812753502999483	0.6535224106056723	-1.0	4.188973705152616	3.4400517821245145	4.927498666666667	4.199370666666667	0.2600073575412615	0.3836452897031113	0.3563473527556272	0.2634169161319732	0.0526813209056854	0.0	0.0005968647806232	6.368467771232607	6.287246390162026	6.373158971604595	2.341218241094452	6.996015768098012	8.220657987358782	15.324739952883885	92.68313848926348	146.71150765623992	143.1747322930723	190.1295507337136	31.130896032218708	0.0	0.949718646869533	0.0	3443952.0	0.0	7.9818862825632095	3.359522466533529	-0.6021329177056103	157.130605576895	477.1885023909568	475.27673019468784	395329.4870941853	169.51788288354874	796.2674865722656	203.0037698909403	-0.621925438999583	77.34460753580007	758.1685545782473	752.332805916667
sub-0107_T1w	503	0	1	0.7463588158176028	1.2345438801819644	0.6999591405391504	-1.0	4.343789109078327	3.711217993901648	4.928789333333333	4.391360000000001	0.2602646571873057	0.3612059646375473	0.3785293781751468	0.3575474917888641	0.0797158896923065	0.0	0.0014146161116679	6.424481333819559	6.299966051751796	6.384905437497757	2.3736629398677658	5.12478107086383	6.805531979498489	12.918151927763873	23.77165793651373	44.11271682862522	41.30813562534879	56.04003211090741	2624.1883776594486	0.0	0.965393884103168	0.0	2658127.0	0.0	5.139056881889701	11.28345355789588	-0.6807583020925034	151.77237874108377	427.4860109635086	409.4206921197474	392761.490514076	193.77267419360572	739.0348538383842	172.4845444713562	0.0658106318885485	86.98900096972184	754.8144734233172	759.7559708915651
sub-0108_T1w	312	1	1	0.684664884771059	1.389057274110325	0.6673693902799004	-1.0	4.58246734609008	3.9014500382702377	5.282197333333333	4.563754666666667	0.2700172254792335	0.3696764138682971	0.3603063606524693	0.3236024528741836	0.0662384957075118	0.0	0.0024165183187507	7.39930466067029	7.271352005058885	7.323689530265875	2.097959024214877	6.083125593382651	6.707863617086215	11.942506233661115	79.97230570575007	177.8635658235126	161.36790921612027	226.26785611909816	54.81938520558924	0.0	0.6010348386030718	0.0	3183587.0	0.0	4.692728720605373	2.762015854395714	-0.5705556563314649	144.509658446268	362.1575620934706	337.1584547460079	356139.7598719358	124.6265660226345	662.4184060692787	160.7076103502667	-0.4206155794327921	77.40638374022669	751.3532252353267	749.8621488958597
sub-0109_T1w	597	0	2	0.8745078827197031	1.0695103791892548	0.5765514733995241	12191.079844272932	5.801317412251909	5.71877931763359	5.914303585788804	5.770869333333334	0.2712635076425915	0.3657701937932567	0.3629662985641517	0.4269976615905761	0.2067813664674759	0.0	0.0013095847034616	7.664827701570161	7.513270867578525	7.581606061294421	2.4787612541084623	7.488998356391314	7.469667011914367	12.441241425243325	51.647374229334254	83.16562454438271	77.5145042206663	97.73051388828188	23.674690823936515	0.0	2.101022633843024	0.0	3059991.0	0.0	12.683230891823769	6.401740365866998	4.395487502585434	145.27004547704584	513.6950629130417	504.6782324947417	334901.3842026857	165.50576704740524	841.87544067204	203.6006808581489	0.2469402411943355	60.03467661889587	814.4380800426542	812.6624252572656
sub-0110_T1w	188	1	1	0.7040349009613148	1.479391865313646	0.6787524804835563	23438.9893398466	4.381341681232518	3.570649328448921	5.094624	4.4787517152486345	0.2607628087994014	0.3778735447762957	0.3613636464243028	0.3302160203456878	0.0761172831058502	0.0	0.0021306910945179	7.103584490876081	6.996870984712027	7.07345553898662	2.249058151463679	6.94304486019762	7.618513526526176	13.663437567917232	48.40179175331608	80.38128782208175	76.49706798366412	100.70812437559456	21.73872040981116	0.0	1.9909677298992297	0.0	3437410.0	0.0	15.081715676933529	6.188310564487916	-0.5979432127327686	160.42416452619793	457.6513176060213	457.1953554209322	356467.9751407788	131.59482460655272	787.6220352519304	203.2827447514537	-0.6365689426508854	77.69147957667619	762.6334850217097	759.2684097792953
sub-0111_T1w	463	0	2	0.9514584053879392	0.9473673708527136	0.5992951268107453	9094.357550627969	6.023520128327855	5.8477643110132895	6.3674205833602056	5.855375490610071	0.2649227976985498	0.3587572056252284	0.3763199966762218	0.4370921850204468	0.2490164071321487	0.0	0.0020912468919204	6.714037103518395	6.550928985619775	6.623328512043708	3.541329812970792	6.843313979648857	7.846147743628013	13.153799438264388	28.39032399940537	45.53086482019951	42.28139084058829	52.92298370216	92.93234320066652	0.0	4.036861864265532	0.0	2906054.0	0.0	23.318162016570568	11.753115130329917	0.5099834374662846	129.13493998910454	530.2042757088303	509.3210307843983	373123.6263288431	344.59754402562976	791.5705480277538	143.8217774601795	11.027458676383914	60.4540091287576	817.355310078773	816.8214988745749
sub-0112_T1w	428	0	1	0.6506271486871852	1.5814668843182786	0.6456324725189196	-1.0	4.103321211458091	3.464609228196144	4.748224	4.097130406178131	0.2631180528930613	0.3763898115120992	0.3604921355948395	0.2502446472644806	0.0504399567842483	0.0	0.0026953606893298	7.601670023041259	7.509926370221988	7.584243315023538	2.322718457613701	7.372677263852941	8.667371821446105	16.306719742871675	65.55780271212207	109.83550988142464	104.09739079416404	136.8988597889454	9757.710549568088	0.0	0.821353550748404	0.0	3275359.0	0.0	6.271970644593239	4.6497573718061	0.587310323118031	163.21709692865562	471.9388894506836	465.28917709365487	336559.0378283177	167.92695596814156	802.9134033247828	200.32065630832088	-0.4713634733301473	76.79040076036911	781.3379497395105	779.5452546328306
sub-0113_T1w	412	1	1	0.6174403950087257	1.5410604495707578	0.6926041218333051	-1.0	4.268291571831613	3.546453382161505	5.031616	4.226805333333333	0.2733258122320202	0.370892772851542	0.3557814149164377	0.2913785874843597	0.0583260953426361	0.0	0.0017876081067735	7.141061103280494	7.038571585173535	7.106607312220387	2.234786218532752	6.038642235349054	7.287037842615095	13.587685073963476	125.37618080891706	247.1656405556824	230.82790078772905	319.9418809985876	97.752164146561	0.0	0.328955411858724	0.0	3245426.0	0.0	0.0	1.9827161732471543	-0.681319982785848	156.26059415996465	398.7685219259944	379.4406499620527	372567.95501803	164.72513849288225	713.1991969347	169.7881155663386	-0.0475392595265682	81.32402240021909	748.1622472321327	748.0263850409538
sub-0114_T1w	228	0	1	0.5932754498506426	1.672958746200822	0.620654727306928	43554.0531526336	4.269278187443716	3.523930879552534	4.989461016111945	4.294442666666667	0.2633470885763032	0.3785087042131534	0.3581442072105433	0.2860128283500671	0.0523527264595031	0.0	0.0016743210498008	7.7756069506218415	7.681090455371297	7.748477577763095	2.0504492079013272	6.916464100933959	7.724709487262751	14.207215152952967	81.89379418935069	155.43977600418995	145.7131958200746	199.8060172666832	26.964304519494064	0.0	0.919958634465652	0.0	3023509.0	0.0	7.653061235323548	3.174665138684947	-0.7973480036390654	178.66149208449391	413.5665535677143	396.8415943421424	329853.02583088126	127.35665712878108	749.1253654919565	193.5385628034184	-0.5512823511343532	75.71501136322705	757.0770285939418	753.2312935832888
sub-0115_T1w	67	1	0	0.5950354195347595	1.8186812206445773	0.650694995074049	-1.0	4.999134028572722	4.246970085718166	5.835338666666667	4.915093333333333	0.2460877823628769	0.3929760522532095	0.3609361653839135	0.3315685838460922	0.1640867918729782	0.0	0.0013826519581631	5.760891327333255	5.688203932970571	5.764250757395547	2.427798381985274	8.964608721809098	9.917103225438163	18.35890257252012	65.71526696291029	96.04907638502178	93.5369662770084	118.84655548309314	1274.790614047399	0.0	1.4226310938916478	0.0	2513976.0	0.0	10.118531053885818	5.389599380885483	-0.0057795679689149	146.66652415363026	530.4616238186668	540.6186591647565	413168.59032377694	103.41927194036543	860.8373146466911	222.6782952575078	-0.6439031240632009	67.95600906586907	793.6594530543938	790.1652886625379
sub-0116_T1w	252	1	0	0.8022908103355609	1.1347886385310657	0.6083787615268381	-1.0	4.706871901594973	4.071025732515865	5.361173674187575	4.6884162980814805	0.2661103931746377	0.3564925154317919	0.3773970913935703	0.4328538179397583	0.2061921328306198	0.0	0.0023289480952554	7.851965623406802	7.71855255950204	7.785492268640487	2.19210134539065	6.214909485927902	7.707779116431979	14.716326517977386	47.92264958872285	90.55432608844052	82.53284910957095	109.12157165154947	36.096839316001	0.0	1.9262823832188096	0.0	2728454.0	0.0	12.788334786891935	5.771530616361997	-0.4291070483235661	150.29797638117503	428.2757431229094	422.1823719739914	330074.55035495496	94.824904859066	768.0649969577789	192.5922509629616	0.1114058687549239	72.6505191184647	791.3854960980202	797.7530564069748
sub-0117_T1w	651	1	1	0.6928614707436594	1.392517939051638	0.6809692176308333	-1.0	4.297964182915672	3.6140418820803495	4.850826666666666	4.429024	0.2633895647044428	0.3698734355269585	0.3667369997685986	0.2881627082824707	0.0590161204338073	0.0	0.0026632469930213	7.674240323936056	7.5596347668372115	7.629033363150032	2.2068610334030803	6.801612155186188	7.879718758607979	14.630683087234669	21.94993172437153	39.54874507755098	36.81091914692124	48.93408063884122	1409.592067621472	0.0	0.8445431042008046	0.0	2562654.0	0.0	3.5832415893673897	12.93116902724728	-0.4821648825946476	169.55799159398438	447.05843660709866	433.2506593503058	334022.48107507254	151.00147569552064	784.7069385740906	196.3195707645216	-0.1917477522306403	74.61368941201442	783.1444155303859	780.6183680426329
sub-0118_T1w	488	1	1	0.998855725416274	0.903000790254872	0.6941879959430465	-1.0	3.905403793594693	3.3163924262633886	4.527552287854022	3.872266666666667	0.2585713223466629	0.3606193142541372	0.3808093633991997	0.4006101936101913	0.1106104880571365	0.0	0.0016985912749407	6.7053651259779965	6.534974730303211	6.607610734743005	2.231442597428499	5.7501864805924106	6.462879200558803	11.4070085236555	59.66711792231432	108.53001649668788	98.85980891645404	128.38229233035992	4407.396373133786	0.0	0.9720529279043554	0.0	3526306.0	0.0	5.884325867518783	4.708761443576513	-0.6226179562550236	166.25540645498427	448.728420473814	428.85454742237926	374199.24643721455	189.883841983974	788.926508538425	192.18687269236813	3.9124976127227393	70.29014601345855	778.7924552308906	780.0542866345495
sub-0119_T1w	636	0	0	0.8027657740903448	1.213148247694327	0.6179095342474311	26913.80139414699	4.827111396120471	4.126742188361413	5.546410666666668	4.808181333333334	0.2598158105294982	0.364664907267327	0.3755192822031746	0.3656998574733734	0.1529879570007324	0.0	0.002249230397845	5.940266460307042	5.81820763486245	5.893980438931976	2.5782473968364106	7.204425236570457	8.771324407894129	16.531300590275517	28.123749818039936	44.78307524982281	42.074187377661	53.31573706512026	388.23659251356366	0.0	4.1047648314535	0.0	2585546.0	0.0	24.57056713476777	11.98940721181054	-0.0492456953848976	152.69379725007946	518.4474966229205	514.6822690535337	423611.7521120063	180.01250831969082	842.8293043803424	199.6246218232583	0.4743558048433014	73.9837803342647	821.3905272298986	819.5583780221641
sub-0120_T1w	553	0	2	0.7517467936289667	1.3532773450248623	0.6363907753519658	25814.66300116112	5.469903823747425	5.280265932300457	5.756784888777613	5.372660650164204	0.2528360280647537	0.3771844296680759	0.3699795422671703	0.3626206070184707	0.1549985066056251	0.0	0.003961104436561	5.838282780592448	5.727948762478114	5.820669669988604	3.366949174652949	8.443756178669016	8.923173290663627	14.958814518668914	66.86009609461236	88.0253772206081	86.64819774596627	105.05911992267832	23.28379871889005	0.0	2.278767213798195	0.0	2940307.0	0.0	13.377223514020445	5.830581274627817	5.207489403915153	104.56509407406983	593.8613852004883	595.0413140058517	406168.4374794345	315.4153198711574	861.9204250015318	176.7298971957693	-0.62783298383036	62.251016779945246	786.0766512522285	783.4080294035375
sub-0121_T1w	159	0	0	0.6629319386446241	1.4769387380510717	0.6230284394057858	-1.0	5.246979717336523	4.5218351520095705	6.097994666666667	5.121109333333334	0.2643029011528699	0.3820165484955909	0.3536805503515392	0.4376658946275711	0.2258612811565399	0.0	0.002532487713644	7.62433737918038	7.505893317707354	7.574321487998445	1.910350409227096	7.05667044530052	7.162291133924303	12.519852547245296	80.57979157725153	146.6875014152458	137.19617882919536	184.3212434950888	60.36800999424143	0.0	0.8217665073453204	0.0	2633038.0	0.0	5.989430509507656	3.4035469619851995	-0.8986558147408776	174.53440831544202	418.0886377697143	418.6259606704116	337283.8041577144	56.88784585893154	777.6394717991352	219.13536807897967	-0.3982359077702782	71.4922466623309	763.1236472487373	762.0669524744153
sub-0122_T1w	488	0	1	1.003390236267656	0.8991864230867816	0.6747574100046108	-1.0	3.90034157008483	3.315125756123748	4.521418954130742	3.86448	0.2568056771056073	0.3612007712914991	0.3819935516028935	0.3995174467563629	0.1106913208961486	0.0	0.0010943853769311	6.702536890331766	6.531219993301362	6.603813263092907	2.228000159361936	5.728111090865361	6.442876295802107	11.372517637179024	59.44971905856475	108.4499968174988	98.7249584905511	128.27515959558977	4391.734705144339	0.0	0.9918964320820924	0.0	3534749.0	0.0	6.028007213026285	4.715414994377854	-0.6433711914624847	165.81826248990544	447.7672890860947	427.89577355235815	371816.8701663794	189.49581649154425	788.061476316303	192.0534863258356	4.288410712301012	70.6262969864412	779.1727632048431	780.5805648006499
sub-0123_T1w	289	0	1	0.7062836829550305	1.263997002636252	0.7032336304154717	-1.0	4.186909350066102	3.491288050198305	4.897237333333334	4.172202666666666	0.261015552602931	0.366029351282911	0.3729550961141578	0.3206244111061096	0.0709196478128433	0.0	0.0012163196236044	6.561588729994518	6.427591358982396	6.489263525385249	2.233947648979373	5.58804603113089	6.620925297318646	12.040782211845675	20.575161171955006	44.34672060580656	40.30831897370402	56.00307514335048	2987.258898994095	0.0	0.8306671294976504	0.0	2449534.0	0.0	4.433760728687048	11.24985266311732	-0.7143194455705086	144.30028148979295	382.6514161970551	353.31196939200163	387297.748457868	181.46367705240849	683.3066308554262	158.1556816824439	3.186392088758276	76.42687795699791	758.8196974068826	761.5117598529905
sub-0124_T1w	321	0	1	0.6496681734200856	1.5304111137747316	0.6424283797866136	42878.843032221404	4.372771797261397	3.6152433917841904	5.111392	4.39168	0.2721641263747763	0.3696852617183526	0.358150611906871	0.291602298617363	0.0545165538787841	0.0	0.0023832189155295	7.246399494122647	7.147364144989841	7.211098562593614	2.171336434926192	6.414347665501006	7.661280478379601	14.398157334711604	76.64001832785648	151.4703549950788	140.3836736636148	193.0406476679092	29.360442799251167	0.0	0.988492148726942	0.0	2976627.0	0.0	7.859762739390135	3.2764884223805177	-0.6025488739171907	160.66879581297286	396.9743929138552	383.2944295909256	365853.3611811844	120.70690170675516	715.976750632748	176.5244204394564	-0.2024416241818838	81.14656984136519	755.5779609443722	757.5382233001292
sub-0125_T1w	427	1	2	0.673330326086085	1.4675115784500352	0.672005645288111	31244.616530595067	5.094307289023331	5.074046269947052	5.237511325824049	4.971364271298892	0.2481435057291265	0.3820308396587968	0.3698256546120766	0.2945438772439956	0.1116796366870403	0.0	0.0029754312710833	5.501310631148096	5.417850441661296	5.50802370689892	3.08835469168837	8.560432820852961	9.839531323255864	17.869806457226264	11.303565189681333	14.3913716862961	14.365032576537487	17.400160853635043	423.4182731379061	0.0	4.028394169896877	0.0	3111641.0	0.0	12.950832486152647	36.20817334487397	4.312792814009594	134.79724748763482	614.3854756400581	624.7270763814449	422209.2273030677	254.04714423418045	928.5069232732058	202.28451681122343	-0.6487572296387292	66.53346542660898	800.6149459198024	795.3844126015902
sub-0126_T1w	324	0	1	0.6637131720671084	1.3280411016253169	0.6605636872724671	-1.0	4.384169417877788	3.62224692030003	5.157088	4.373173333333333	0.2694508925588471	0.3604385740939829	0.37011053334717	0.2915896624326706	0.0657832086086273	0.0	0.0005780201251778	6.175444730550836	6.054565067244845	6.119642340458124	1.984476329661705	5.565392338645601	6.961549884793725	13.33478098607387	77.94152100774254	173.13166019111156	156.99071488516032	219.8989634566269	34.80735170626506	0.0	0.7552947688614092	0.0	3076350.0	0.0	5.215192459523678	2.887213488437768	-0.5277111365933647	149.6816682053194	382.5323412699732	343.49153972044587	424263.3642732272	170.25759625434875	718.1425374187529	173.08905617908212	-0.0549776600588853	79.15594611327484	762.4796892381449	762.9984604418278
sub-0127_T1w	199	1	1	0.7407163332002744	1.1942374764020374	0.712449940625496	-1.0	4.244007184421011	3.5745282199296984	4.950538666666668	4.206954666666666	0.2593790179955874	0.3645721180042293	0.3760488640001833	0.3484719693660736	0.0808990374207496	0.0	0.0023713520688036	6.867217735992133	6.725042960880189	6.797800495696195	2.0247104091521995	5.150526434846094	6.118779983553452	11.181103106662064	29.09068232053929	60.86665839374376	55.72988653033886	77.23231887673354	3186.952290294605	0.0	0.8192994936781934	0.0	3528164.0	0.0	4.651961863040924	8.047815134478565	-0.4965095717006931	148.16813038573702	383.6228793198847	357.3552522063256	367178.494291633	123.9113478064537	713.3889243379235	176.49672959022618	0.3770868132040976	76.69003733533121	744.3756734132243	747.6971430778503
sub-0128_T1w	317	1	1	0.7823999387185621	1.136244116509104	0.6724253738822519	-1.0	4.294599367893515	3.561120770347212	5.113013333333333	4.209664	0.2704404380671408	0.3542102865320608	0.3753492754007982	0.3189058899879455	0.0658225804567337	0.0	0.0005586654800899	6.446022237395541	6.306489161634881	6.372117196614886	2.125363018613041	5.563042374404261	6.892481345241655	12.98903864270766	68.92670892796075	142.2926835148482	128.79172465420356	175.15578151980176	30.46675126825467	0.0	1.0532255298969249	0.0	2784987.0	0.0	8.660777332261205	3.6220441265799375	-0.6009230660516649	163.76560449772006	402.3734874177781	381.074202619493	408028.3634502598	141.95680261217058	733.474570132792	179.2981868564034	0.0785335324171705	76.45028822752433	784.3384314465457	786.6917157713324
sub-0129_T1w	413	1	1	0.7017069534046447	1.4508550493556922	0.6680040611404643	-1.0	4.333706179104218	3.5967875933469773	5.0427946666666665	4.361536277299009	0.260116550846752	0.3700666605429825	0.3698167886102654	0.2713826149702072	0.056381095200777	0.0	0.001692114255702	7.66039563607842	7.555630690137185	7.62002577704753	2.1418930454093834	6.537676677941163	8.033514645920922	15.42097421441222	82.08937067871923	159.77697396525417	147.26425756719178	199.92642805760195	39.24222708618362	0.0	0.7704005257047322	0.0	3358242.0	0.0	4.9670930951833725	3.1714964747853696	-0.7821117215274325	173.57474182437502	411.7555976478473	397.3922830801457	330854.20654774	139.0289357341826	742.3072276096791	185.53292536077933	-0.4387257513297666	83.28936487202722	772.8139547540052	773.4757367819548
sub-0130_T1w	227	1	1	0.6853609394484621	1.3703756203849224	0.6838271537244986	-1.0	4.214676253264272	3.5033036890327045	5.010805333333334	4.129919737426774	0.2658796161055493	0.3705435956043724	0.3635767882900781	0.3176808655261993	0.0626241415739058	0.0	0.003035943550683	7.95568127099772	7.834776167530534	7.898443835001133	2.1881324270581795	6.286948028752629	7.167985789844948	13.028876913724035	19.44572817805092	37.84398241488476	34.94032904621823	47.53127654571901	1638.7545326681502	0.0	1.3382204362874663	0.0	2273517.0	0.0	7.8532744366675615	13.14941597879468	-0.6893808243825261	162.34896172787916	401.0127619153781	390.3003539778292	325780.6985111763	122.13195761851966	721.3688010759652	178.3711763181379	1.0631069071816217	73.94761611076511	760.3627202082323	759.5765814073384
sub-0131_T1w	231	1	2	0.7713007354994257	1.1922538561783032	0.6511588094455079	16240.31640625	5.644020836530461	5.8202471164550325	5.722831318823974	5.388984074312376	0.2686961329375039	0.3651511147485177	0.3661527523139785	0.3583947420120239	0.1651043057441711	0.0	0.0013993121721056	7.082162014009941	6.946357424996386	7.036644813430588	3.596514918511564	7.315122555569284	8.206854225291638	13.70892520179406	46.49894878565231	66.43014620801644	64.07319447489577	79.29048843101855	1227.259148989873	0.0	2.582399413536581	0.0	3167716.0	0.0	16.24205906689167	7.969373073543225	2.4157829783975098	116.9717382791678	575.7188955697144	565.6340731494129	357777.7682613248	356.626716285944	832.0125741362572	157.2726084785794	4.939194969862772	61.04280531115398	810.9230850935219	808.0861000269651
sub-0132_T1w	568	1	0	0.7310601829726023	1.3303466743418069	0.5995287245158212	-1.0	4.950796703166347	4.23736077616571	5.617503999999999	4.997525333333333	0.2664644229845133	0.3704467361534604	0.3630888408620262	0.3875143229961395	0.176371920108795	0.0	0.0018320421945202	7.902106033265055	7.776208535652925	7.84114835046773	2.33126489831406	7.294975337162476	8.011033948813997	14.406861610965455	58.39172599143712	103.57717275484931	95.91220903528168	125.7677283595586	72.4241857693826	0.0	1.413973733196181	0.0	3275539.0	0.0	9.55956870689988	4.971993358496565	-0.353610562788528	159.76258000286452	454.9459984432645	443.1493561044336	328458.1706367282	140.51414243876934	780.6597192212939	190.08937244075253	-0.3694508948963948	68.95268256215978	787.8254893013781	786.0729689709842
sub-0133_T1w	563	1	2	0.6770701262900201	1.5481440301014493	0.623083000418629	19158.11539432708	6.251706584599503	6.021298007186142	6.428038007813433	6.305783738798932	0.265910880980864	0.3778057997972541	0.3562833192218818	0.4129660427570343	0.210005748271942	0.0	0.0020882701416845	7.098805549460907	6.996398886322028	7.068537576227488	2.872621984604205	9.068543169660394	8.945925575565864	14.896611572432992	61.7867786527385	92.7529882904517	88.99981270348268	112.45967116725782	22.85702487882041	0.0	1.91720230234935	0.0	2939731.0	0.0	11.437560740858316	5.546618989540777	1.4967698518658832	141.6474796682693	527.7491345645485	523.1089583449066	354168.5640986769	234.70384865999225	815.4683176539838	182.1013076712396	-0.6108018846796139	62.09290942289509	789.1072160170221	785.279960308224
sub-0134_T1w	638	0	0	0.7456337315591964	1.1665671395789845	0.6167516358733351	-1.0	4.886001448952517	4.329353375183272	5.531296	4.797354971674281	0.2703028616601752	0.3518724095626837	0.377824728777141	0.4166480451822281	0.2083171084523201	0.0	0.0028648330639363	5.895535554839672	5.77179128235026	5.850316513474077	2.247862911059388	5.355974946656973	7.274789889969142	14.220531812191068	35.05439255266738	67.85299373971284	62.36366862089297	84.18361957029869	1924.0787821876927	0.0	1.225452325049181	0.0	2486633.0	0.0	8.232340905815363	7.595914788132044	0.3601861463228077	126.89496632667816	428.3224326356839	406.4347192123532	444390.3390067288	98.00534370169044	758.401032038033	180.80918543463133	-0.1725950044860984	80.99508415174917	774.3829327132158	786.7148864977062
sub-0135_T1w	168	1	0	0.6277732383470409	1.5232829599943312	0.6356705319794659	-1.0	5.035563024306849	4.269174406253877	5.901866666666667	4.935648	0.2663932995407319	0.376797869397796	0.3568088310614721	0.3715945333242416	0.1996691092848777	0.0	0.0027681044243934	6.091995358558438	5.996638463449156	6.070347218699667	2.261358132805604	7.549268043698204	8.849333430319382	16.737374114454333	12.07080322504132	19.752123171665588	18.74879694856423	24.423464448985776	698.0317265218432	0.0	2.430303432049404	0.0	2424799.0	0.0	9.727925822138786	26.08187384250993	-0.2732211951363688	152.72375825180129	476.664456909745	480.55514377355576	423932.4364905777	82.4348386824131	814.2471545934677	212.5070637945829	-0.4205361903015756	70.77839489222255	787.3373719485761	786.3589699566364
sub-0136_T1w	66	1	1	0.6923409351765206	1.4915255702744423	0.680897456516833	-1.0	4.380717489218424	3.739461849531584	5.05822156100426	4.344469057119429	0.2676475376838273	0.375187657989777	0.3571648043263956	0.324392557144165	0.0707432642579078	0.0	0.0011677656195775	7.708110154313371	7.595361565139248	7.667027895747653	2.4214471316756767	6.991741861209971	7.379881859495399	12.72645658560055	95.47914602891086	166.33956746386414	157.10684840585375	209.5018317247863	46.163806062237846	0.0	0.6653650123931915	0.0	3405751.0	0.0	4.954646034166217	2.983857848591827	-0.7033320035915347	158.25423804253532	443.2046209852232	434.8654711525887	337923.751889988	174.45435728505254	751.8357751332223	179.58881778844054	-0.5933356419779354	75.00218708466743	759.1119663173304	757.6034912858158
sub-0137_T1w	435	1	2	0.9518610143699948	0.8866832391768125	0.63287318493003	13399.871154785156	5.170948752922534	5.239280522764243	5.165948761802733	5.107616974200625	0.2600758415253845	0.3560881079685353	0.3838360505060803	0.4701884984970093	0.2083096623420715	0.0	0.0016814299487417	6.857210074618303	6.6981577224282445	6.791610524113203	3.4628633336242785	5.8067930121216325	7.22436475785189	12.40343792780976	29.5874591097772	45.37517637875101	42.75549878289433	53.30386086015477	1479.4542717496506	0.0	2.831272182870752	0.0	3480262.0	0.0	17.101524583995342	11.663210785376462	1.2553139849198072	114.28791349179728	546.3998831292565	526.7372904345393	357357.20998927933	346.37045562267303	815.8615550026298	152.11011890927273	8.984526948584042	61.89318639502159	800.130860113261	807.801621966064
sub-0138_T1w	475	0	2	0.6566399797838182	1.6024555222176289	0.5973915807012721	14417.78326474623	5.902021154492769	5.690985368588302	6.310236153631504	5.704841941258502	0.2487343674099039	0.3879721036228133	0.3632935289672826	0.3428731262683868	0.1637686431407928	0.0	0.0016280145280587	6.705546944992193	6.608290974526152	6.693597651743835	3.1850497379264686	9.187408289429644	9.224806446060674	15.301961310825908	60.1090083527752	79.63625426048257	78.87116440219921	96.86823059333987	26.73388636051528	0.0	2.379777470233168	0.0	2992448.0	0.0	15.362706407904623	6.478903436880304	0.958114118224758	122.9050544371154	583.3939150284918	594.4417999126017	349329.2616559332	261.2091626040637	861.692476272583	186.6347460764873	-0.644362716655063	62.508192704352815	793.2001600037794	787.5544717535377
sub-0139_T1w	134	0	1	0.6299427452624812	1.6500070190044565	0.6798972485249924	17456.81046255931	4.210561508106367	3.54731159219673	4.895849732857437	4.188523199264933	0.2538713546754957	0.3825937127277572	0.3635349325967471	0.2508573532104492	0.0525091171264648	0.0	0.0005968101730359	6.433144841887619	6.345823949631277	6.426305819747261	2.4351652615947703	7.591084803916771	8.70209746251543	16.080042322034746	103.0084188726842	161.53821148715352	155.6302746739559	202.34419366203	31.95849480658641	0.0	0.8672252001906585	0.0	2136592.0	0.0	5.348807737231255	3.127942912457521	-0.3699057237547039	150.82255568527583	491.67931431362985	491.8127793483436	382441.2021431248	170.63201286271214	809.9911490380764	201.96252965372744	-0.5553303072063276	73.98983510552469	773.8782567123428	771.262753393501
sub-0140_T1w	226	1	0	0.7781135304523071	1.3186196006047044	0.6455611277911735	-1.0	5.603612216048307	4.926665981478257	6.450090666666667	5.43408	0.2638557910611673	0.3670954138899385	0.369048795048894	0.4184522330760956	0.1959503173828125	0.0	0.0011124622997374	6.830362873020717	6.715364898353406	6.784624571487552	2.2475531557629287	6.907941291335617	8.223858783170984	15.516081902414404	33.45233916101505	58.82696682698808	54.63614942876669	71.62914229829697	16.79085654444181	0.0	3.341316394098769	0.0	2644388.0	0.0	22.59074008092284	8.822587901573176	-0.5040560272685601	161.1721208199608	455.7037149270884	450.49580936320126	375458.87539243535	116.16724517196415	793.3138873428106	200.43806673970025	-0.4756178211883268	79.679400564203	792.511577020154	792.2107301838696
sub-0141_T1w	400	0	1	0.6806314658376376	1.4626960735772832	0.6513027768997047	-1.0	4.233095796214095	3.580300721975619	4.840074666666666	4.278912	0.2584053244982729	0.3707660243259585	0.3708286511757686	0.235877625644207	0.0488690413534641	0.0	0.0016731459202534	7.238000629853712	7.137695106308478	7.211347483822907	2.3114836936210983	6.813124494095561	8.638472738967634	16.790810029186243	141.5844138701914	248.48595133687715	232.7622090471392	308.2162619343489	62.381775773703694	0.0	0.4457795706186298	0.0	3288327.0	0.0	3.9526183158159256	2.072231654734189	-0.698251560492666	165.26390255825535	461.1762105165084	447.8391129523516	347065.2251614529	178.38986814022064	793.7802229076624	193.74502576320376	-0.31439794102553	79.86772454142269	786.9302763839526	785.9744232147932
sub-0142_T1w	521	1	0	0.8586757769867981	1.0016889948529866	0.609862101920856	-1.0	4.879684497252682	4.200994825091379	5.5609280000000005	4.877130666666667	0.2675616344515122	0.3474559008203353	0.3849824647281525	0.4250477254390716	0.1913170039653777	0.0	0.0026532128493952	7.2284188731668415	7.084463291959067	7.148168403164525	2.4421045778626027	5.930099852278557	7.585036239394005	14.382904288040852	82.18469885721807	161.0808370193349	144.88398335312056	191.38641418280872	69.37817456642368	0.0	0.8841811730939775	0.0	3565132.0	0.0	6.724469231441617	3.302450342698932	0.3395820401548945	127.597718772246	434.84511139540336	414.281494518742	360492.47962342034	141.80501599051058	746.3668211791664	169.64094153413689	0.6024359612201637	69.3862809580044	802.8687515247672	811.9858176354319
sub-0143_T1w	498	1	1	0.8621030201196687	1.0742816898168668	0.6502308691806069	-1.0	4.2352441561568	3.476356468470402	5.018655999999999	4.21072	0.2630056757086363	0.3591026383730088	0.3778916859183547	0.3613506704568863	0.0862334489822387	0.0	0.0029276927179662	7.885219117929422	7.738865035760375	7.79761912003272	2.1813857288390546	6.315945807830435	7.279202501193811	13.340275966911944	44.1202575242611	87.35917988960372	78.64250297706276	104.44807151732348	25.61581350156438	0.0	1.7803583115111672	0.0	3575841.0	0.0	14.594039425253868	5.978085900327724	-0.6154757937422835	166.8498941942209	411.3025917356844	402.59507703222334	325277.529825103	111.3566318117082	740.082238741219	184.55904100804187	0.1159232028241565	70.96834540726793	794.5977710260058	797.1480161417276
sub-0144_T1w	313	1	0	0.7278958350288076	1.2674560233642933	0.6353800017668924	-1.0	4.944019559237808	4.2591200110467575	5.5872106666666665	4.985728	0.2663392719302863	0.3592863527127318	0.3743743753569817	0.3632658123970032	0.1731853008270263	0.0	0.0016024071469984	6.070678062479464	5.9484607633582325	6.015516817858213	2.2457111577244646	6.700528479137792	8.374108158718089	16.17608483929201	59.67483922150316	109.75470568076906	100.80954767729436	132.9990981296108	456.5157456466463	0.0	1.5711061571989988	0.0	2473872.0	0.0	10.10320719704032	4.78430851091676	0.0074437684841015	152.11965019493215	452.790041153524	435.7914491929114	426039.7620722416	104.92349866591394	793.7543644756079	194.05475911230533	-0.1195866737521522	72.02838560466752	799.8280060684003	801.5130475144833
sub-0145_T1w	442	0	2	0.8072182438597407	0.9916418508588845	0.6581085300253788	21066.80041654697	5.902548683250608	5.906522418254749	6.123568824948238	5.67755480654884	0.24837700000671	0.3654833909815453	0.3861396090117447	0.3777081221342087	0.2170213714241981	0.0	0.0023850003262915	5.27065777373042	5.124683304565459	5.22184984460507	3.2726269044369776	6.102942552084628	7.750909735367299	13.877159749580292	13.82570491833514	19.70936560888934	18.971487740918203	23.37939269553013	946.8843306504456	0.0	3.3802433756265327	0.0	3125971.0	0.0	15.008142445236444	27.30170899753974	2.5597833391037206	127.11188590936536	592.9365297505675	576.1630285941064	440775.2887536096	353.6376086436212	879.6708007417619	176.05501385858827	11.968926528906284	61.72887272600597	820.707279693503	821.3547047302127
sub-0146_T1w	185	1	1	0.8993543488260638	0.971859395316112	0.6948674366129294	-1.0	4.248506657936102	3.580570640474971	4.998848	4.166101333333334	0.2567567565298068	0.351034029463758	0.3922092140064351	0.4515331089496612	0.113874614238739	0.0	0.0028676807239917	7.108927407699916	6.95528547886259	7.01946137334388	2.265461064351318	4.255363645068694	5.66831403544558	10.484117396916728	38.60325014023956	95.48999012626425	84.69071867236636	119.9789157505953	1301.6569304648556	0.0	1.355009750874281	0.0	2248716.0	0.0	10.468412337824702	5.137839419711073	-0.2058774542571968	104.27440037228833	335.0989647710329	302.7419943381101	351849.4460045541	166.2597176656127	588.4201959110796	133.63353221400016	1.2922129251860062	84.71774906543456	730.8541164262928	748.870365710929
sub-0147_T1w	142	1	1	0.6346866158237665	1.5064017807411971	0.6796187068590622	-1.0	4.167864604314048	3.4965554124757285	4.689781929669944	4.317256470796473	0.2709809263392945	0.3719051574433341	0.3571139162173714	0.2916160821914673	0.0599296569824218	0.0	0.0013386150364994	6.9586772923697575	6.849571367766664	6.916075907196242	2.307310054375601	6.612612894367706	7.533480114912327	13.680517395993675	93.5518678366546	176.38549266853923	164.48453393672455	223.51624130498	33.68505748829181	0.0	0.7290608339116696	0.0	2358416.0	0.0	4.97366170398891	2.8274199961759447	-0.7459249962458698	162.08186154005932	418.9735640589761	403.7486266996712	378981.1877361243	164.3513434007764	734.1908700577915	174.98649271575144	-0.0359775826761938	75.5195405965449	762.208534440739	761.2397494725883
sub-0148_T1w	85	1	1	0.6090393274583623	1.3925492041940406	0.6737815422105092	-1.0	4.39821623147041	3.6975046281574486	4.996545588359067	4.500598477894714	0.2664078334310381	0.3743679661963604	0.3592242003726014	0.2850418388843536	0.0562602937221527	0.0	0.0023224983845677	6.523449290540571	6.407648110359688	6.473814526268159	2.0412924619509094	6.12414274301749	6.846110394277427	12.37289597786388	4.2440758824179134	8.60306721494824	7.981330357556132	11.096847975302245	325.1895145139656	0.0	5.243795173269737	0.0	2160520.0	0.0	9.760760955512524	57.08057387815799	-0.5695409489064627	160.86295973679617	397.4065791736039	369.77686929143965	397188.7711402618	140.37383023649454	729.9942304305732	181.14817484072847	-0.1272982949118204	76.12364962272224	754.2881925754434	749.5660655423999
sub-0149_T1w	418	0	1	0.7552404950926348	1.2804759286036926	0.6433538903612904	23511.857264638496	4.362148594895437	3.653890795511215	5.072618989175097	4.359936	0.2655673073651936	0.3671217548912305	0.3673109377435758	0.3196380585432052	0.069229182600975	0.0	0.0010461777028249	6.610507771983332	6.477777597308966	6.532184486804344	2.260736389520156	6.540273695264792	7.238179659177283	12.9135288927469	43.4927084955176	90.49923104380548	81.79575089537634	111.39531314680596	17.40920757540356	0.0	2.074387872307958	0.0	2520502.0	0.0	14.063881140202284	5.6203726292107765	-0.8698354843130689	162.91746417549894	397.6748150751352	373.12112164497375	391566.2478531746	180.979217030108	703.0835353508592	165.04385337773647	-0.0726953331214992	73.53202117048544	776.299834017692	776.3870258517563
sub-0150_T1w	66	0	1	0.6896092905709734	1.498541627107407	0.6691314098814507	-1.0	4.378556261616144	3.7425035055017375	5.048706888893254	4.3444583904534415	0.2670782457505313	0.3756851034711654	0.3572366507783032	0.322278767824173	0.0698589771986007	0.0	0.0019232088147197	7.728253573159906	7.616193538907963	7.68824755324038	2.4233713179283014	7.023895804300024	7.404684249651815	12.76678562672712	94.86322545577345	164.42515585660593	155.46843827471147	207.116933511755	44.28864391765032	0.0	0.6814838841267762	0.0	3406147.0	0.0	5.007664628326893	3.0193522239605977	-0.6932897992988649	158.10887727337294	444.7171763671281	437.1997812241316	336311.0700666436	174.96167027950287	753.7557238005102	180.40946841124452	-0.6116229701401501	74.84981827795518	759.2415618730632	757.7925146743655
sub-0151_T1w	210	0	1	0.7175488716228361	1.2800571669909189	0.669563215863413	-1.0	4.386731235334924	3.68548437267144	5.141098666666666	4.333610666666667	0.2619775088313459	0.3629917732735226	0.3750307178951314	0.3204467296600342	0.0684991657733917	0.0	0.0013292371516748	6.09986593021969	5.978217650337911	6.042634294654546	2.0527071831095705	5.073504952778777	6.630770787463174	12.766100226501171	13.825524677078027	31.333718905193244	28.469539245656183	40.24937415469728	1232.656516772629	0.0	2.1408171125823108	0.0	2891119.0	0.0	12.444672156125309	15.711641689634304	-0.5167599743213396	138.96839421255802	358.03173363938106	331.56712082773447	417707.1575989783	118.64776092767715	659.670260746032	161.52655705904309	-0.0751489533097902	88.98085794228666	745.2923099894648	751.4529252871871
sub-0152_T1w	72	1	0	0.7951105140554534	1.127389160280253	0.6584850859913984	-1.0	5.00249452394779	4.358800905176704	5.776885333333333	4.871797333333333	0.2603443029681982	0.3539176358842123	0.3857380611475895	0.3987148106098175	0.1853959158062934	0.0	0.0020961419031555	6.477650359084124	6.347614623242717	6.424405643810285	2.420199175310749	5.7774408335881935	7.799945192783308	15.20219556945098	49.35922681608183	90.39916049217544	83.20058132460862	109.8433566655686	1376.8774208113157	0.0	1.4158526831588758	0.0	2672298.0	0.0	10.1677162386477	5.834231337912489	0.1096599494272814	142.2246691968397	461.6874967224578	439.56212462857366	390048.87646738254	174.33290354907513	789.4541889615357	181.62206054846897	0.2472566135914613	79.19887704143589	797.977714961168	805.0378746539354
sub-0153_T1w	575	1	0	0.7229233673158696	1.3498475379225756	0.6168956422592172	-1.0	5.108969291472076	4.515750907817354	5.768234299932207	5.042922666666667	0.274632543629439	0.366030905249587	0.3593365511209739	0.4103451073169708	0.1787536740303039	0.0	0.0010701052302045	7.272167514490591	7.154426168279009	7.217160492519569	2.095740582193886	7.109600456434129	7.990423561232544	14.765929645069615	71.9004937386751	132.8868612483	122.31687413458026	162.16326741676568	37.533003624545415	0.0	1.3737967988444038	0.0	2515077.0	0.0	9.080590523779392	3.870588306192832	-0.586285831230096	160.26294907549251	425.0532418703193	424.7927763964981	367711.28012327454	73.28678614646196	772.1024331469089	202.69312069824173	-0.4089709066988667	70.23828018454975	783.7812183069191	785.1041877605021
sub-0154_T1w	255	1	0	0.6928469816648847	1.30011393222929	0.60085805802673	-1.0	4.9908649447749385	4.360178517881924	5.6352	4.977216316442892	0.271038349509393	0.3626813262380685	0.3662803242525385	0.3718337267637253	0.1401249870657921	0.0	0.0012114511169083	7.25251782208873	7.120525902593191	7.1753398940163535	2.4711934487206006	6.95436865458594	7.757063546978036	13.845628537627569	101.8025014557696	197.9851213569099	180.3945247784004	241.3959515225217	50.63190853572809	0.0	0.6885748304324911	0.0	3225193.0	0.0	4.638696014881134	2.6017453761471137	-0.0236122923454802	138.4227078219209	425.7301343720987	404.2886144667864	364470.14759382856	166.7304888367653	730.3758159279823	163.60032843668083	0.1674043506023834	63.81004600087144	787.0138100573782	786.2589745223522
sub-0155_T1w	443	1	0	0.8800644101550843	0.965207389374424	0.7049038210053855	-1.0	4.77500499394618	4.0852496485052034	5.4507200000000005	4.789045333333333	0.2655270853136676	0.3464371429051976	0.3880357717811346	0.5211822986602783	0.2493442416191101	0.0	0.0010876795698122	7.1472137644892015	7.004617222960129	7.086708673666923	2.7254484379777586	5.0261233750544	6.9533618900620775	13.108513857154074	26.480287053545567	48.00936052395453	44.228474767399774	58.195776724699215	50.5153599759045	0.0	3.201209299282214	0.0	2632311.0	0.0	22.66485358029604	10.75153075852056	0.2294258475458956	123.26570099651636	448.2247619782778	434.571519382298	360840.4227381182	195.79992236196995	734.9293770492077	159.44932626886597	2.306067077240445	77.48834857438666	777.0734704702393	787.888012893498
sub-0156_T1w	29	0	1	0.8386539225062467	1.1716671874341422	0.6930319778866791	13698.90655356793	4.640066201919304	3.759184933543129	5.330144338881451	4.830869333333334	0.2652838425366786	0.3690284406726094	0.365687716790712	0.389398917555809	0.1062173619866371	0.0	0.0015303172128086	7.524017120958302	7.381091269795352	7.447035538189837	2.383109784639616	6.640659366142696	7.175698194609353	12.503325433045749	30.618672815112536	54.81412340517572	50.58977111974449	66.33651713894523	2938.8443604617487	0.0	2.178154654647548	0.0	2368829.0	0.0	14.98683356679976	9.314348532482668	-0.56157642155179	164.83971193367535	447.85665245604	435.3184927627444	343260.8449380292	181.298666998744	763.1799882128835	182.66798343714007	3.553934489587241	74.42498457675643	783.9184860048748	779.3153454735875
sub-0157_T1w	55	1	1	0.6448040774173839	1.5637557008064191	0.6706021006236127	-1.0	4.34682630504004	3.687902784337716	5.0191262906557	4.333449840126704	0.2621638165706579	0.3744550075313059	0.3633811758980361	0.2659357488155365	0.0560783773660659	0.0	0.0012545336165594	6.807755026516774	6.708744190420032	6.771336427534127	2.1122446717758194	6.85143346540433	8.06808306191264	15.24057104855777	89.04268253937973	175.0093854441674	161.66720831442342	220.9495569597232	34.301862092445326	0.0	0.7265824303309505	0.0	3440178.0	0.0	4.641104271635413	2.8722961482905256	-0.6824133023586314	172.13086437987548	410.6413956919675	390.3873362727463	374914.7067338688	142.41629390604794	741.7262193281204	184.8208310589912	-0.6147235076577013	79.18452070049524	769.0484349684581	767.2887412849814
sub-0158_T1w	69	0	1	0.5763315214248138	1.784952234822119	0.6372946460474332	-1.0	4.385469314885208	3.560033391080166	5.114688650366293	4.481685903209165	0.2683740478571699	0.381130882288288	0.350495069854542	0.2801678776741028	0.0532776489853858	0.0	0.0015650560717602	8.083537048789077	8.001706271355372	8.073382410631293	2.168480979721339	7.237332688480516	8.112986974279796	14.93314725463753	94.17704393700056	167.21240788945977	159.0876131062783	215.8733874923745	38.889358240892726	0.0	0.6902207946712436	0.0	3218917.0	0.0	4.638262266293168	2.9569385471969567	-0.5167198749251569	162.41447362954895	434.34311140294574	425.06527110747993	323249.0264091586	110.78221382759511	763.588492995128	196.01952592304	-0.6169473904720095	76.6803653157381	756.831610472953	754.7082019224763
sub-0159_T1w	542	1	2	0.8596161168030362	1.1746499418875442	0.614167892610984	8836.0	6.782126776438315	6.547419008206172	6.96122352390543	6.837737797203344	0.257009160099466	0.3749565840622144	0.3680342558383196	0.4709652364253998	0.301918625831604	0.0	0.0024320107202268	8.484376709261845	8.341747316204236	8.414869300737415	3.3345989683617363	8.856618639069373	8.595979139426754	13.596719810849152	37.518148077202135	54.455812321841854	51.84507136386018	63.56125369253655	13.878152543832648	0.0	3.940764223884492	0.0	2837127.0	0.0	23.42291909456253	9.507389308704674	0.1370100061004664	128.04669268275578	546.8467341283028	544.4662209451199	286883.90500234487	296.3792471885681	811.6834672689438	163.2775866539979	-0.6227373968386689	59.00801126871457	792.7182935949547	790.2668938338757
sub-0160_T1w	587	1	1	0.5955580388767834	1.7644566958874794	0.6909130935854447	-1.0	4.24754470350257	3.5659514438410453	4.928266666666668	4.248416	0.2536558123624368	0.3835676674711188	0.3627765201664445	0.2570448219776153	0.0547762408852577	0.0	0.0019889136122539	5.591172889759114	5.514542990053758	5.59470541659077	2.188252727919297	7.13381834444378	8.60767228589174	16.50094578531214	39.0947209141356	64.96613545798544	62.47986209317049	83.37872990739044	6319.021146362149	0.0	1.163916300070312	0.0	2808196.0	0.0	8.695864068344235	7.657161770092913	0.6643379860832854	162.25780270716962	463.4877474057176	456.9347732719034	438911.30593732256	129.00082942843437	797.1208729315549	208.81237660974747	-0.69035793263863	80.13578103877352	762.5440806592212	759.3170044887811
sub-0161_T1w	150	1	0	0.6685681290212346	1.5624683968140676	0.6460280738346352	-1.0	4.967246126318703	4.234687712289443	5.708704	4.958346666666667	0.2510175698952174	0.387960029968852	0.3610224001359305	0.3687423169612884	0.1647530496120453	0.0	0.0019296210937398	8.166595130903122	8.061548486762826	8.127774438182234	2.333331581356914	8.942313427870353	8.874266384836526	15.347154145282312	123.50577314542728	193.4458889291615	183.93764516732665	234.86127342739115	97.11168045890687	0.0	0.51349568067435	0.0	3273477.0	0.0	3.9998127445578575	2.6699928983410057	-0.5146679564721937	162.95723238355015	498.5466080263501	503.3448564335704	299161.98689900525	117.58513840287924	829.2477276027203	215.7190256183437	-0.505990404261969	62.38775506661134	793.2416760570951	788.3841435983777
sub-0162_T1w	652	1	1	0.6320806042443587	1.6459523978786512	0.6885103196817174	-1.0	4.476016482844134	3.669553448532402	5.274890666666667	4.483605333333333	0.263356104604123	0.3784936589604833	0.3581502364353937	0.2762185484170913	0.0571332082152366	0.0	0.001475439132555	5.987850974004447	5.896034283991269	5.960413262979852	2.110038003587676	7.387813489371391	8.427273678011003	15.783969541073942	30.948273222903463	57.437671703375614	53.57230121926707	72.33095873152212	1655.1122974898171	0.0	1.7824901598222829	0.0	2647640.0	0.0	10.327898133546114	8.779613273431004	-0.5788377241735914	181.63395350833085	430.300691007236	414.7439683973789	427340.57736541855	138.0275253020227	767.8258060663939	196.5573522516103	-0.6372550923098319	77.01339972259377	773.1756276588851	769.7336690220982
sub-0163_T1w	519	0	0	0.685304330271179	1.3265245450185574	0.6055511962165016	-1.0	4.7846180199613535	4.183859393217394	5.366133333333334	4.803861333333333	0.2670914259901311	0.366962633289317	0.365945940720552	0.3830593973398208	0.1881452396512031	0.0	0.0022418053041754	6.103126472023509	5.981388711193159	6.0521306944021145	2.3266468954345365	7.060339501535352	7.968968073629636	14.519917823919018	61.084798997186326	106.94581094539848	99.44943199987868	130.31768605705125	4132.800531716829	0.0	0.9996795205695208	0.0	2853449.0	0.0	7.729197598993778	4.846536850491983	-0.0292069705809869	151.202585409671	464.78132192845226	451.8902160599828	424645.4533620919	123.97326841950417	796.8216019794345	194.2235776588904	-0.1161246766939854	65.20091476895269	789.8527316449583	791.1586255207658
sub-0164_T1w	662	0	1	0.6756003597893006	1.3854893554582013	0.6928201064386363	-1.0	4.168085124939212	3.508255374817636	4.848330666666667	4.147669333333334	0.2670843729745897	0.3679007604603798	0.3650148665650303	0.3232336789369583	0.0712467104196548	0.0	0.0021439610161422	5.835386434692977	5.723113807300589	5.797135118350374	2.2271827984718326	5.745013552534648	7.017235445178861	13.079509984530102	9.93530016863829	19.184824993915445	17.896831530216343	24.570369428095287	1116.5871036586084	0.0	1.6672554049462724	0.0	3000018.0	0.0	5.01680763438344	25.69064478515125	-0.5846141465185339	154.61078109859608	407.4382235276863	389.60477156564593	444030.9753876804	155.47010460868478	724.8141060397029	174.9314574085333	0.143031524582414	82.04376735708162	750.8004315855035	752.3174169287086
sub-0166_T1w	274	1	0	0.8744570725770305	1.0515790823250026	0.6220583559944689	-1.0	4.88400799066372	4.293837001701019	5.582602666666667	4.775584303623472	0.2649864326800368	0.3462971659085872	0.3887164014113758	0.4330666363239288	0.1916254907846451	0.0	0.0010569250528103	7.88863445781387	7.755808522730559	7.830837682451471	2.280523890560309	5.1223598798960746	7.11194013049989	13.932936621043288	64.40331072443865	129.6595635678766	117.64145802642132	158.8614997869487	33.175095121656376	0.0	1.2807449380137974	0.0	2732423.0	0.0	9.147640336304905	3.9847284537056775	0.1815081870129535	123.99297168711732	412.95128843744055	391.719502620399	326946.3558414273	107.86696988344193	721.9618497751653	171.76706860367028	-0.0817936217907804	87.83919240885386	774.7088537596192	788.6268451027572
sub-0167_T1w	619	0	1	0.6041175076207083	1.6012976124519536	0.675674101450437	-1.0	4.071371599496147	3.3943172061788567	4.746453333333333	4.073344258976253	0.2551821427517568	0.3855086329446068	0.3593092243036362	0.2990841567516327	0.0619646608829498	0.0	0.0023827902936953	5.97692212053935	5.876373238538082	5.960075002723388	2.403361445646054	7.190599208404347	7.519939341453437	12.96585737030991	17.608934284368193	27.68678379913808	26.869023318355715	35.311351871560866	1121.6798712939324	0.0	1.311485531576163	0.0	2187268.0	0.0	4.915646553039551	17.893483116012085	-0.1547219969979893	147.88167314072848	483.66005105969487	480.9459042549133	413054.4032919947	166.12976360321045	797.6948962211609	200.11360461139543	-0.521372531463427	71.28745726759998	760.2558339940487	756.1982488632202
sub-0168_T1w	552	0	1	0.7198114586624694	1.242216628885346	0.6360353106421301	21500.104425244503	4.297473814115643	3.5348214423469324	5.064736	4.292864	0.2721423437485129	0.3643493374390372	0.3635083188124498	0.325897216796875	0.0555460751056671	0.0	0.0007945903723666	6.929560816676577	6.787750348722852	6.853539522975764	2.0273582892041926	5.662986350588311	6.224181023971439	10.98219843212181	44.878871596895486	93.7889617461526	85.67176091769913	118.34744941004932	22.808676037915404	0.0	1.7089569155100517	0.0	2852247.0	0.0	13.368206709623337	5.214892241289738	-0.6178509056475723	159.95817061856854	381.4263042604935	357.2362629957497	382194.258502868	130.8485885001719	711.1789098456502	176.2075295465414	0.0832303012142978	71.16433090145968	746.7676368615962	746.5610656477511
sub-0169_T1w	212	0	0	0.7016168956953704	1.385026154869191	0.5933761826990493	-1.0	4.87767800751613	4.200340689215055	5.732501333333333	4.700192	0.2693498855105541	0.3632674618742209	0.3673826526152249	0.374139130115509	0.1877100050449371	0.0	0.0004546123668076	7.247319309946125	7.14277031660677	7.223654462270707	2.401539648194951	6.5475348237114215	8.509396774228861	16.579115850780212	59.15041589152055	100.45880141936046	94.57690618882984	124.12150125560856	1846.51806713792	0.0	1.201567003834116	0.0	2558096.0	0.0	8.562918612733483	5.134604766275187	0.0925027773751114	143.03486402190308	475.3198289629856	463.5889676772058	360847.2339740215	145.91709717176855	802.3827040940523	193.03796448390497	-0.5270624576715526	80.40421350343664	784.1830241663607	787.3417514003813
sub-0170_T1w	560	1	1	0.6756092423223525	1.4710733620589589	0.6752245571318316	-1.0	4.279224370090603	3.545235776938476	5.008895999999999	4.283541333333333	0.2606209540083418	0.3685950131744909	0.3707840328171671	0.2593754976987839	0.0542775206267833	0.0	0.0011778634837668	6.093148539064306	5.991341408247516	6.0537134342682135	2.0410886182727617	6.451662188749984	8.169347821927362	16.015292658759336	85.29619018362003	172.86949376714847	158.40591017348555	217.0520465696881	148.2423126729306	0.0	0.6956156547336757	0.0	2985949.0	0.0	4.537872718647122	2.9428200605117656	-0.7324451779985224	174.23339473718508	402.96643703720144	383.1436317041516	415988.5722225149	122.3508601114154	742.0525701865554	187.7151083750004	-0.3993667781158936	83.02543105510198	777.4950063056247	776.5158738065511
sub-0171_T1w	631	1	0	0.6795435218001732	1.5091833817070406	0.615401956075041	-1.0	5.011593339984052	4.368775001112615	5.719445333333334	4.946559685506205	0.267251291107213	0.3741233532296588	0.3586253556631283	0.3790148645639419	0.1760918542742728	0.0	0.0009939814302467	7.174243607360671	7.071163494298586	7.133339986486333	2.148446413483933	7.851850312496806	8.77520006419102	16.32530346659232	63.31685279407183	113.70500178668534	105.36749786132889	139.0806390032295	754.391207071091	0.0	1.364744289383253	0.0	2659523.0	0.0	9.200920015573502	4.555959595059389	-0.4341277528417842	167.10597923542792	446.61820802214646	440.3190282452852	362662.1401936298	81.25812513753772	790.7540688384324	204.9473602954719	-0.5017710264374404	70.76426671704345	791.0167945261088	790.7290663383901
sub-0172_T1w	348	0	1	0.6259631349576196	1.581387112754787	0.6177073261563685	-1.0	4.241549181131341	3.440359221932687	5.056149654794671	4.228138666666667	0.2539250314249117	0.3839007675735275	0.3621742010015608	0.2594392150640487	0.047899942100048	0.0	0.0013770712117783	7.640197945199017	7.537635425370332	7.606819019192134	2.0276643883215395	7.25327308856302	8.027022340744328	14.800129545348424	103.14288327987856	180.88563464970863	170.41214158220933	227.2079068170408	36.61788869680481	0.0	0.7664058042324811	0.0	2900671.0	0.0	5.227800216525793	2.79128828693028	-0.7619848935375235	179.6435096573319	443.767972144491	439.4527948368341	323351.6900996554	84.98839697800577	795.0409254524857	216.7282306873674	-0.5066917549929575	74.03051083459404	775.3846938021968	770.6852393969893
sub-0173_T1w	335	0	0	0.7776158135694659	1.0356759514276812	0.6518225837835989	-1.0	4.868575840225206	4.20184485400895	5.568544	4.835338666666667	0.2565402130107592	0.3538451997024206	0.3896145872868201	0.4023742973804474	0.1763560250401497	0.0	0.0013702440274628	6.013830458873535	5.8664338527416975	5.934384562205351	2.425177593518811	5.836407712615106	7.107392718218615	13.060592848521926	9.98525665363599	19.235256879094507	17.463708512443578	23.17061200460024	395.4569943260075	0.0	3.5708130160131195	0.0	2891092.0	0.0	14.480387263000011	27.034825098806497	0.7666682817000852	112.62671838547266	437.4559755883784	412.0510892048478	414286.7903815775	136.8484432324767	758.978079713881	169.905326935227	0.1400873969640308	62.73163105315722	784.9005095325421	793.7611243352294
sub-0174_T1w	121	1	1	0.6481255546808612	1.3962961150953246	0.7082814270158991	-1.0	4.0303635740934025	3.3644545007483333	4.740364474972207	3.986271746559668	0.2602016234805406	0.3759140279712699	0.3638843485481894	0.3210206925868988	0.0729189842939376	0.0	0.0023573939535068	6.464462114481668	6.340712114081078	6.416773742033419	2.181426108827353	6.227121934502801	6.808440998638541	12.01677495258547	37.54443794976281	68.15204223342735	64.0532288982916	86.46320651168462	4794.582372143748	0.0	1.0727294561036698	0.0	2464674.0	0.0	8.545599538832903	7.281825440073034	-0.4097084965314344	159.81778304392898	431.7662133888389	417.30553117766976	390652.1463426588	132.0858423896134	761.4926045648754	191.2991668040925	0.2868612327791484	73.16664245396291	758.5896978521291	757.5083218216896
sub-0175_T1w	216	0	0	0.8158855981939184	1.1085763009856109	0.6437577819872345	27907.2211570248	5.007591677140446	4.250785698088001	5.878101333333333	4.8938880000000005	0.2668890764031942	0.354551512227494	0.3785594113693117	0.4430394470691681	0.2109769433736801	0.0	0.0012216365081395	6.476218600453626	6.34174074953989	6.418517413531156	2.5402616403975906	5.543167567041034	7.1627463986164335	13.404809988410674	28.99538348023568	53.27566326806536	49.17051798199868	65.240507197695	133.2391993625858	0.0	2.816802179414315	0.0	3022287.0	0.0	20.8397176489234	9.760475268008529	0.2695031944264769	127.2229890207466	445.731330887938	431.98442850261927	400095.2831545645	156.777568962425	750.1498875953257	170.0548800881515	-0.0489473620224023	80.08726669101036	785.8430167793828	793.721420019865
sub-0177_T1w	569	0	1	0.6715734136203907	1.4436229736110324	0.6784615289159989	-1.0	4.224739501094408	3.481482503283222	4.904170666666667	4.288565333333334	0.2627951761801692	0.3724867156872165	0.3647181081326143	0.282152459025383	0.0612275406718254	0.0	0.0010673131191396	5.988438448375455	5.875337119253919	5.941209428497988	2.1126302276011497	6.60588646236278	7.653231492208882	14.24117778666272	107.8981551447575	207.06868571445585	191.46065504003224	259.4151242608835	51.975153935001856	0.0	0.5779113048861186	0.0	3104847.0	0.0	4.449175357818604	2.434792424872878	-0.6709330429792542	171.85993151980725	421.58684445257205	400.99986934661865	426312.642148704	148.78425121307373	758.5365579128265	189.81049962998443	0.1365727921466444	76.95750132026036	773.3901788217897	769.5638151168823
sub-0178_T1w	201	0	0	0.6364986777402397	1.6448510863082646	0.6089937228903622	-1.0	5.10340373417871	4.390285869202796	5.922229333333333	4.997696	0.2545390275766521	0.3903937560841497	0.3550672163391981	0.3778526484966278	0.1814151421189308	0.0	0.0015965470730303	7.761216934704853	7.660666833207784	7.724763732036579	2.315707058261412	9.12165518331999	8.659276886874279	14.540468419041432	71.9993859479978	115.1861733008238	109.5372367465674	141.4261509908806	45.41717092164209	0.0	1.3216458595001783	0.0	3151963.0	0.0	9.673611721023915	4.449900998969146	-0.6076976799921985	166.96964661391004	486.77259895151104	489.0434105861932	319205.1768623234	125.08980673737824	815.8934532981366	211.18502135574008	-0.5029305496960799	62.466201809077305	786.8726689246317	782.3822148162872
sub-0179_T1w	33	1	0	0.597826490326682	1.8166040953983176	0.6521558078953109	-1.0	5.258414379072491	4.488811137217472	6.108639999999999	5.177792	0.258014831577779	0.3888423831111294	0.3531427853110915	0.3845684826374054	0.2111827194690704	0.0	0.0016818504955573	6.350840212588497	6.277890646204251	6.350076082106061	2.258296390091268	8.752613858746265	9.578475944878903	17.72451758579918	83.60185702030725	131.1250759463886	125.9374032735452	163.08527685393975	1924.1793790546124	0.0	0.7342718596446917	0.0	2496538.0	0.0	4.890505842864513	3.916588309660933	-0.3771094674601323	158.47903518193814	491.7754870219947	499.7952424436808	394054.44182379707	87.25818799436092	830.4223468154669	221.31488606452825	-0.482055086042926	69.43503366997696	785.6783483855138	783.9023134037852
sub-0180_T1w	525	1	0	0.7401683141591995	1.33287433338534	0.6193007622410337	-1.0	5.400983878316342	4.629874301615696	6.139701333333333	5.433376	0.2664019114519221	0.3679422529744363	0.3656558355736415	0.401421457529068	0.1926843598484992	0.0	0.001440686705855	6.539970690665657	6.417880431872271	6.478051860747644	2.194592256596018	7.305908248610773	8.216910695203605	15.150231580404023	50.9864678347213	94.4401848393862	86.61340848395348	114.41357277775292	506.3578861295183	0.0	2.103128629091137	0.0	2422804.0	0.0	11.317268645390868	5.508410772772482	-0.4301191367396368	161.24588257001972	437.4873002601983	428.6960832681507	396393.7899964305	98.67323796264829	775.6050119493157	195.3417730487865	-0.4281866231292603	70.80665112383357	794.6120465289016	794.0565225072205
sub-0181_T1w	100	1	1	0.5859067891918734	1.838395396340724	0.7077662269136007	-1.0	4.4467232621302735	3.662973071019456	5.167968328570577	4.509228386800786	0.2564248130632812	0.3856067682317994	0.3579684187049193	0.2546754479408264	0.0491950660943984	0.0	0.0022353530240052	6.428837284751925	6.3557279715152175	6.42334094441706	2.050057604857842	8.044839538403192	9.066966415957104	17.10600210461028	55.70110704293667	96.57118144910868	91.51891191838328	122.2844472631045	10883.249109662782	0.0	0.9422078646061636	0.0	3591705.0	0.0	7.898522157222032	5.206990618637748	-0.6432332617515684	183.5270348268785	447.7787950465713	442.7095515076071	387448.4050375918	86.64835730753839	795.3707196135074	215.94953192729284	-0.614382092144123	73.4030587211665	771.2741389693329	767.5428137350827
sub-0182_T1w	295	0	0	0.7332847625961115	1.3183091429900653	0.5509231351493459	-1.0	4.931467741041509	4.219523574815179	5.531615648309348	5.043264	0.2584194406773228	0.3703634347631286	0.3712171245595484	0.3670230507850647	0.1644450828433036	0.0	0.0008265799155167	8.725420693791891	8.599646994675417	8.658808967655856	2.044657391203152	7.569008720702294	8.633790454945755	16.287705252931822	55.37071621735999	102.1623804119412	93.36186486608534	122.55249796895484	29.532375353874045	0.0	1.7630420106200373	0.0	3005422.0	0.0	11.384366927668452	5.21441651695107	-0.5981374018756416	176.83040320618733	448.1371834492522	440.7112430315465	288886.57592136145	71.308164447546	808.8673524186015	215.54245818953072	-0.3802794811183116	69.46541880064939	815.7511247808042	813.1393765192479
sub-0183_T1w	60	1	1	0.576173344215849	1.8812574070502284	0.7113366439915951	-1.0	4.217017092567863	3.4734727916254733	4.9384646279582505	4.239113858119865	0.2516725655011544	0.3929115787365386	0.355415855762307	0.3097880184650421	0.0670291841030121	0.0	0.0005366879336436	6.115692077476977	6.040278871879492	6.118399721237886	2.220272858311223	8.031489983479045	8.159148026615155	14.225681238055197	85.1901984397757	133.7973832765752	130.52483983083172	172.58693777614425	26.70130002516721	0.0	1.1623060053266103	0.0	2783819.0	0.0	9.093499042093754	3.686834892355515	-0.5607878629392653	156.25792111999857	475.6716860418315	479.4149677753449	398553.2049795748	103.68488333374262	806.8996473774314	215.92587800018984	-0.6289273475651602	72.12716386007594	755.4211093314859	752.9559663757682
sub-0184_T1w	136	1	0	0.6468955100787624	1.566594079736222	0.6681063372506345	-1.0	4.995386548260117	4.390447644780349	5.724938666666668	4.870773333333333	0.2516367606471748	0.3833600208734943	0.3650032184793308	0.3695830404758453	0.2074015378952026	0.0	0.0026085690862082	6.063641131453554	5.9722762171489645	6.046727830914045	2.4127380076337217	8.381112954939553	9.4625192763138	17.593706866368127	29.78689938274901	45.27329671991593	43.38981596269292	55.10925178541384	1040.1659515427898	0.0	1.380774247578743	0.0	2139200.0	0.0	6.664896352216601	11.471278314692904	0.4913231120374841	144.52025148539346	516.0468067344823	521.5613312758505	401950.721669642	100.21242563053966	843.1492186132818	216.1696300375816	-0.4484630912954594	66.29586039264576	795.8071761756937	792.7243653349578
sub-0185_T1w	34	0	0	0.6400804182912432	1.66538371007013	0.6061036395485636	-1.0	5.133927935589926	4.255757140103114	6.112309333333333	5.033717333333333	0.2629509598301187	0.3811252931630652	0.3559237470068161	0.3683654814958572	0.1889940902590751	0.0	0.0010818224839014	6.564511531330736	6.483737560973519	6.562989085915248	2.3459369005614827	7.943696072476882	9.355381071208596	17.776510240587424	72.42220515730392	111.04555637225464	107.05023392641328	137.68294024968122	28.08920206884019	0.0	1.424182354412176	0.0	3230421.0	0.0	10.883204506710172	4.620394152698047	-0.2238029504071494	148.51065968837153	501.60858832334935	510.7625423260033	388210.8053172873	99.20366680063309	833.9044304620475	217.7219192731032	-0.6670559177295092	74.09433298352624	785.5380884950571	783.156361553818
sub-0186_T1w	661	0	0	0.7693526912691141	1.1814878690823667	0.5428621228002776	-1.0	4.957014037127029	4.412962111381086	5.534912	4.923168	0.2701258202787581	0.3642748319021878	0.3655993478190539	0.4311946034431457	0.215846624970436	0.0	0.0024712310835601	8.02686008993871	7.876912279808694	7.939605977790901	2.342685975144807	6.553373515573363	7.029601643691701	12.192745440356932	59.62519122373201	112.20812078999558	102.73924564095567	136.3844249091395	216.07550709995127	0.0	1.4166052796756616	0.0	2690168.0	0.0	9.607964918017387	4.598783035935584	0.0333627471304964	140.307492152219	433.4351318885289	418.5438603535295	328013.513677238	122.38954275101425	757.2868514657021	178.6595501043542	-0.1124934461434468	64.65510948203253	785.9594912768608	787.6539944708347
sub-0188_T1w	381	1	1	0.7587959526456252	1.206785914233807	0.6696127392878135	-1.0	4.177156783317641	3.3979770166195906	4.913397333333333	4.220096	0.2619026129799124	0.3660967037174849	0.3720006833026026	0.3449445962905884	0.0621321648359298	0.0	0.0023631688372487	8.20076756579182	8.05656068572704	8.111276370192453	2.244760403944781	6.007452146272935	6.73914328017847	11.965217290317693	39.18373987817534	83.74114499590385	75.49418890016183	103.5576818264063	58.99865539855032	0.0	1.592763700961445	0.0	2772325.0	0.0	11.096752267330883	6.02114086557155	-0.7713450971415714	153.81643740094566	379.6294253931276	360.12472737953067	311799.77523747395	151.7586221471429	672.3789082691073	160.42876970417268	-0.0865115251740475	71.80599460580297	768.2818883305723	769.6370256096125
sub-0189_T1w	405	0	1	0.6811468179783292	1.2824066799790146	0.6576172804221808	-1.0	4.329625941436568	3.618829824309704	5.081696	4.288352000000001	0.2715972285101551	0.3632999117235115	0.3651028597663334	0.3281290233135223	0.0668420910835266	0.0	0.002333754753541	6.995670693009615	6.862962522488471	6.922264213006051	2.128683806908821	5.071745013539148	6.143194646947829	11.229155120395516	68.91866913597727	160.30437746016278	145.4909259914012	207.2497313780636	43.619833373117416	0.0	0.7461801453851147	0.0	3390113.0	0.0	4.69809927791357	3.0216018735285286	-0.4602622387228079	127.15431434097418	347.039901580654	317.86476798169315	378391.1602582	144.63434205576775	630.4082194343209	149.32436039977506	-0.139256559951078	79.74686455593798	735.9530265837586	739.3513889145106
sub-0190_T1w	486	0	1	0.6781925258553397	1.3969980855701485	0.6116791176016938	-1.0	4.356787979172744	3.5471002114236483	5.215104	4.308159726094581	0.2678607670609097	0.3651295136739765	0.3670097192651137	0.2849182188510895	0.052091085910797	0.0	0.0018408084207221	9.086031776559494	8.973257202958095	9.036922003265932	2.1258912771962044	5.924269709838865	7.485829954215645	14.407328875611867	82.5845713696893	171.20881926043216	156.84204454993093	216.7327430196713	32.095541273972934	0.0	0.7920924172521563	0.0	3184128.0	0.0	6.191030610352755	2.938720724188569	-0.6591751717832399	157.87597434521547	393.4296452483559	370.4465076010674	287708.4465257569	144.89488040469587	716.5498828422278	174.25437875687243	-0.1552428054785135	83.96798914593204	767.7512671016482	767.9849651530385
sub-0191_T1w	504	0	1	0.7301383977739386	1.2529010545015271	0.6954869264246308	-1.0	4.534611979483536	3.892027938450608	5.1902186666666665	4.521589333333334	0.2593711512101833	0.3632374792728899	0.3773913695169269	0.3438081741333008	0.0812158703804015	0.0	0.0024022558109072	6.35795894077068	6.232612922823196	6.2951579185004265	2.1158293157764816	5.397693529112894	6.832634336919938	12.98438016587044	9.36563879630686	20.519010456693	18.615802024838263	25.96275682151494	450.7985011008885	0.0	2.660024810406851	0.0	2318912.0	0.0	10.904255546629429	24.443804539763857	-0.4563061229698624	142.0301410230109	376.0508702327422	349.4414966516197	397023.0527467372	135.372343249619	684.9202270545065	165.15559831253017	0.8206740362583482	84.50044203562254	762.2058562418143	765.5851223543286
sub-0192_T1w	388	1	2	0.7595636266463137	1.1900490169641456	0.681618421800234	23287.812425683707	5.989394472317108	5.804352075798062	6.21333609779786	5.950495243355403	0.2553436202011673	0.3715593904126534	0.3730969893861793	0.3895246982574463	0.2011185377836227	0.0	0.0036382066027351	5.828359108035094	5.704683608542304	5.787114878045079	3.312719855592265	7.87708790457861	8.649582278343805	14.75893907486054	7.093089960622874	10.382646671044313	9.958429028024234	12.399550452405515	332.8427189226456	0.0	5.968815070184151	0.0	2602607.0	0.0	15.100362706929443	50.17929075155081	3.625801551579397	118.67370711134488	553.7051765711836	543.2856783121824	412487.9573074305	316.57562574744225	819.389058213681	163.99968709920725	0.5676086886610445	63.82655413145952	797.3327371462342	795.2448468394578
sub-0193_T1w	54	1	1	0.6319672564448552	1.5325985401960232	0.6653050320248772	-1.0	4.233571785060735	3.4766335405568407	5.053672738843509	4.170409075781857	0.2574318070314393	0.3843725326662612	0.3581956603022994	0.2972521483898163	0.0652609169483184	0.0	0.0011680043923701	7.597819877673594	7.481998796142466	7.545425387059898	2.1249829668147706	7.822097274001585	7.557227915126652	12.7246035045636	102.82200627760726	180.73261686953563	169.6386635606359	225.3613675347648	37.23261597902082	0.0	0.6939936537264098	0.0	3154615.0	0.0	4.622688563540578	2.7829793999430503	-0.393925663335545	179.56453797786224	445.0217319904975	436.7816004902125	329892.6825496728	119.1154399048537	783.1584051810205	205.5456186262188	-0.3862810123198059	65.60940721246008	773.1189161592903	767.741114133969
sub-0194_T1w	304	1	1	0.6321825263104622	1.6101327023700605	0.6444884383107508	-1.0	4.234142815553267	3.4524337799931333	4.994389333333333	4.2556053333333335	0.2588880401908426	0.3809096232025192	0.3602023366066381	0.2705930471420288	0.0522824078798294	0.0	0.0009951497557556	7.9052621409804305	7.8060383119235155	7.869341650050219	2.115481088102847	7.742799058764194	8.31291835836768	15.080474928236	107.75300652420368	193.7884508695064	181.0640084979429	241.65056810011868	51.07538294815002	0.0	0.5751915791325983	0.0	3381309.0	0.0	4.549130760133266	2.6180435248334377	-0.7642486178976	180.94132502299595	437.5270387549534	430.6004993952811	319078.4741400399	116.10392617806792	779.0639156214893	203.5469979192722	-0.5671100960261444	71.1175470891792	778.0412263491023	774.4136930666864
sub-0195_T1w	516	0	0	0.797213381939632	1.1692485134427557	0.5930700489891965	-1.0	4.792571283917529	4.19534649913007	5.352106326388911	4.830261026233607	0.2720012103523526	0.3601638882206123	0.367834901427035	0.4426217824220657	0.1818915113806724	0.0	0.0021687832570519	7.570172262629454	7.430269527859427	7.49941584055671	2.3539819730059577	6.109562826879634	7.011650934140757	12.57140800253668	48.7705754651537	91.45086296806367	84.01522297541095	111.82423049301543	1641.8708693104866	0.0	1.5814276169736752	0.0	2977026.0	0.0	11.068068444728851	5.633024438371096	-0.0409941121725929	135.82315347182865	433.44083731248935	419.3414431996644	349766.90072211385	123.01696906797588	753.9891043212265	178.1410599356922	-0.1751580848557816	72.13361536007008	781.0524862859685	786.3170875702053
sub-0196_T1w	50	0	1	0.7277609049842139	1.2939933266091843	0.6999152159181692	-1.0	4.504568164328703	3.6817611130341352	5.391998971557813	4.439944408394161	0.259077031097122	0.373525036686697	0.367397932216181	0.3510234355926513	0.081518243253231	0.0	0.00128426447886	6.3090931758594255	6.163417420327793	6.206196325597505	1.977757045514088	6.2359460212593705	6.50382914500754	11.297784368249165	39.193490931043925	98.02389831250667	86.661088890151	122.76587742690243	13178.716227414485	0.0	0.694067953636765	0.0	2371129.0	0.0	4.99671595916152	5.040613854217644	-0.5782044708069467	122.42527724300238	344.3015165758544	301.5543837621808	400898.9071999315	157.19050257094204	638.4463669881225	152.47272578203595	-0.1051785892126511	71.33200807546116	758.5811256434627	754.1950346194208
sub-0197_T1w	541	1	2	0.830604684845687	1.2077745448188224	0.622106846068567	12662.653248727607	5.97655866515498	5.755994296977298	6.182425317843729	5.991256380643911	0.2553361442127927	0.3769427350099676	0.3677211207772395	0.4178555458784103	0.2273371264338493	0.0	0.001314870067686	6.99304018313545	6.864155835448515	6.944369244088962	3.099815134298022	8.649739325012336	8.447242780116412	13.592173881038876	53.78166229900658	73.83704203242311	71.45073360483819	86.73349648308489	23.42156726551347	0.0	2.408560318342667	0.0	3290393.0	0.0	15.733827978372574	6.951649244153281	3.4456381584077294	112.40052072274904	568.3501988198972	570.6769644767046	344201.2933479445	251.3904935270548	851.881558790803	184.10005460473715	-0.5864856831731435	60.02618687639209	785.6982217926244	783.4845040440559
sub-0198_T1w	397	1	1	0.6844561211848541	1.451633544600701	0.6613285317933991	27719.87147959184	4.321963064532511	3.5165665269308675	5.096682666666666	4.352639999999999	0.2650285689097985	0.3710332867502675	0.3639381443399339	0.2702252566814422	0.0497204452753066	0.0	0.0005798455044087	7.697596595357393	7.594353145394213	7.669334967990737	2.182111108216517	6.410579261359323	7.738517106790991	14.622860950797133	48.75256920973337	88.09367478175558	82.58138745661877	110.89791837836736	22.1478102927874	0.0	1.8757415349533044	0.0	3443525.0	0.0	14.242220476269722	5.69340987574535	-0.4434861411784956	159.2846748494239	431.3481508797401	423.680258044973	334909.18194771383	119.63981222547592	766.6804011818022	194.16042744987007	-0.4245314831955924	81.2107023788009	762.8263282374344	765.5709528476
sub-0199_T1w	209	0	1	0.6522500787550648	1.6312058305737558	0.710034377348961	40834.81937661592	4.190674788713288	3.5344883661398647	4.7780586666666665	4.259477333333333	0.2618748918281173	0.3784916554488438	0.3596334527230388	0.2827718406915664	0.0557920575141906	0.0	0.0017318729905035	6.472400384299196	6.390273903730213	6.478105313694684	2.368842043334628	6.767125405011021	8.349996670786549	15.914022564013996	23.60748712157397	37.623543406791306	36.40910307056865	47.99627868334066	1193.014956017806	0.0	1.1463504683194443	0.0	3198892.0	0.0	4.610276388004422	13.1997743002959	-0.2375461741792128	142.05187186075634	474.8891496309225	475.64675356447697	391796.78718121175	135.22681156732142	796.8611918520182	200.7926817642769	-0.7397245408158826	85.10362704597294	758.4961907385775	758.0440979115665
sub-0200_T1w	372	1	2	0.6537535623716146	1.5653305517356866	0.673791338416294	23268.35474930713	5.82873335291637	5.615561457326428	6.084726325222183	5.785912276200499	0.2549954596751713	0.3815019851468498	0.3635025551779787	0.3416990041732788	0.1822128176689147	0.0	0.0031421965013292	5.732610327472588	5.6442730710550615	5.747477221017152	3.6763253674596	8.540770567106035	9.414073674014858	16.02512508747894	35.0536061578126	44.57880837209587	44.67003768440461	54.37769852330538	1316.5322805810113	0.0	2.813392300304454	0.0	2361748.0	0.0	15.527011156082152	11.484863507828765	8.099920850443706	112.63743690168302	610.9165552725908	614.5069670677185	416490.4594245805	347.5632667541504	862.4858021736145	167.1522969066171	-0.5411800788557883	64.07619483616378	785.7521199537082	781.4884495735168
sub-0201_T1w	268	1	1	0.6138929216508344	1.648385499084781	0.7029621782421417	-1.0	4.337653005567007	3.584766737637421	5.038901333333333	4.389290945730269	0.2582164775211116	0.3805958323372606	0.3611876901416277	0.2908540964126587	0.0663686454296111	0.0	0.0021876801228875	6.408719986389514	6.31241993638254	6.380486396717187	2.186279342457352	7.280521017178741	8.091332054745145	14.807195804599342	45.112004393540175	81.15043493272313	76.3623685193818	102.82466623188208	6918.602742607848	0.0	0.644926667033531	0.0	2823211.0	0.0	4.410543665289879	6.177990090657047	-0.6909535193564622	176.40134847153843	439.9772075743491	425.40990870445967	391518.9267814421	161.1405100300908	770.9630326926708	194.58143209849305	-0.5723199233311842	74.8917194666562	769.394899208953	765.2552703022957
sub-0202_T1w	502	1	1	0.7073303675716882	1.3463733081080955	0.6629512556678469	-1.0	4.1873298423821455	3.511141527146438	4.911328	4.13952	0.2667455013048965	0.3725619271090644	0.360692571586039	0.3359874486923218	0.0668871775269508	0.0	0.0016913658226309	7.873493283115151	7.74099302151603	7.80041471338395	2.131818492050025	6.758525604531361	6.961353630843902	11.99371679595032	83.09967093688014	163.27352950192574	149.79022750014423	202.99748206162693	49.80915130173333	0.0	0.722989270953784	0.0	3070192.0	0.0	4.974996827542782	3.0548364816823823	-0.7314266757715502	167.42246217726728	402.5665242702212	387.4855776503682	330349.8992989761	121.60533482581376	731.0424461998045	181.7626559753635	-0.1969458068366503	69.4250972943545	763.1603222056152	761.3283804953098
sub-0203_T1w	130	0	0	0.6569262275051043	1.4646848253869844	0.611855422903027	44516.41316162572	5.0588884053663	4.332526549432235	5.942752	4.901386666666666	0.2643993413610527	0.3744527857120478	0.3611478729268995	0.3940410166978836	0.2060971558094024	0.0	0.0016724062870873	6.163938003202436	6.057113929924639	6.130312392077308	2.350083446666435	7.485339187778292	8.507847345398341	15.688119401750296	48.41319859186894	79.96632254786878	75.501015038598	98.1235239760563	328.7619425338275	0.0	2.219286892455692	0.0	2415725.0	0.0	13.507691403850911	6.451099757262895	-0.0723832852114929	149.42874803824046	480.63756049006696	476.7226697895676	415973.13845268986	110.77320661582053	809.6758586522192	202.85326354877697	-0.4233577320111887	68.6462968734889	788.0387411407323	787.4249148387462
sub-0204_T1w	256	0	0	0.7464102529774156	1.4404124059581562	0.6184305437847168	-1.0	5.133443347833208	4.419167376832959	5.741866666666667	5.239296	0.2410021718259188	0.3857786588346828	0.3732191693393983	0.3318516314029693	0.1535288840532302	0.0	0.0029726966998287	5.959716111799549	5.862167119884128	5.935097008154303	2.35630472829486	8.38508902739211	9.522787763990022	17.826969536283098	66.80237318496842	95.90968505878584	92.5180803634526	114.84218284660352	3489.5475232296667	0.0	1.0764805767911905	0.0	2870912.0	0.0	7.913083139806986	5.4931839250201	-0.314338573324052	144.7444047279936	537.5853276556661	560.1241551116109	391089.4076014515	96.8652974702418	895.4760386571288	237.71264908038293	-0.7153167901694166	71.07074759122752	806.6632038765395	804.1829765811563
sub-0205_T1w	175	0	0	0.847478889677237	1.005081961241964	0.6600240242577742	-1.0	5.120031186568522	4.262482893038901	5.980725333333334	5.116885333333333	0.2607368418724128	0.3537747080824309	0.3854884500451563	0.6227385401725769	0.3264714151620864	0.0	0.0010148290394229	6.089406589124834	5.946044987908224	6.06067534171987	2.241870892333844	3.5329521083055284	5.511874473577596	10.760800420093416	26.17576437831755	46.300179150617886	44.37656377745959	60.65374780344335	29.31510309375184	0.0	3.45858946574484	0.0	2473167.0	0.0	24.25720713101328	10.266668318814052	-0.0946602983415405	123.0319238407302	419.4715772703416	410.2014341801405	412460.3925773082	99.17311202734707	733.0233156010509	182.97259593357043	1.2552396958651748	106.69919751691232	710.4086813468022	725.5719304271042
sub-0206_T1w	91	0	1	0.6077917892537935	1.655920561394446	0.6857395709342079	21718.23203196076	4.08901364664223	3.3522585410526986	4.847594358464918	4.067188040409075	0.2581589831272431	0.384125751536285	0.3577152653364719	0.30024453997612	0.0649615079164505	0.0	0.0012565383459637	6.162449966756229	6.067119433244345	6.145009211079994	2.3536176750938584	7.404045721299521	7.83772157928874	13.75550134147284	98.47971229034704	159.96836339790883	153.92635691421955	203.3309950544028	27.65700720579962	0.0	0.9074374358938248	0.0	2786854.0	0.0	7.129446789622307	3.117959649545758	-0.4489580729653371	155.83900344090878	472.3123421287015	468.6898319497705	406008.1819884693	157.01418313011527	791.3923584707081	199.13567939114407	-0.5780517916346408	72.40541534502997	764.3905261021881	761.3298578411341
sub-0207_T1w	576	1	1	0.7089867473009873	1.2870514628874905	0.6638423481383077	-1.0	3.952925891281141	3.41383896296489	4.570165623896639	3.8747730869818953	0.2624332873589803	0.3665590210618178	0.3710076915792018	0.3026762008666992	0.057207578420639	0.0	0.0020892671607902	7.481489327866904	7.359942935741221	7.436599321416818	2.21224588233132	5.695329701482881	7.101840090688121	13.397944688250163	82.45146328895218	156.9534646460784	145.5255679782285	197.17177599965487	55.16928589911131	0.0	0.7433064632245971	0.0	3375856.0	0.0	5.264306822791696	3.2146900230379427	-0.5967744897305951	159.714351841277	424.37223328041694	404.5812389906496	341081.65700636205	170.04995014891028	755.8260620255023	182.88231391270887	3.5577858914390337	80.10464750275251	766.6678447637285	770.1552484016865
sub-0208_T1w	532	0	2	0.7611051461727301	1.2652993233320733	0.6315869579241765	16367.217414673474	5.170129781383533	5.033893466927259	5.416208520672153	5.060287356551188	0.2622318894093736	0.3739710918823189	0.3637970187083076	0.3862082660198211	0.1688456654548645	0.0	0.0026685347712368	6.210998159162544	6.082437909081669	6.171596360684854	3.5161623157351847	8.06465392675665	8.317972991195155	13.373102731093637	23.92119294183397	33.45323688041428	32.45000278633852	39.97557853676732	2164.004226642357	0.0	2.5639745558002645	0.0	3389023.0	0.0	13.865778967738152	15.292370041646178	3.215925633797279	114.7104853965331	565.5395766902442	558.3749190308154	397295.21097443625	328.3878652192652	815.8624344617128	158.80217298591896	0.7531555857853394	59.95918442172429	785.0420542487827	780.8744521997869
sub-0209_T1w	83	0	0	0.6711766398263309	1.5458789673325997	0.641741629198571	-1.0	5.355968624722025	4.652428540832743	6.142773333333333	5.272704	0.2632460765162578	0.3781219464899867	0.3586319769937554	0.3837935030460357	0.2010312974452972	0.0	0.0025268514586326	6.2482741960233525	6.149285698879589	6.214563871174789	2.1672627743427664	8.083745101567748	8.892583386730605	16.4267422842813	45.554347478726825	77.6524708570768	72.74095308034252	95.01604090522392	1687.9525334684836	0.0	1.303927483311925	0.0	2716522.0	0.0	9.573136568069458	6.667369553781611	-0.4948507906172055	167.73396037297064	464.8269930470617	463.60982143878937	409184.6998429652	89.2019956111908	810.5992022752762	213.9146486630765	-0.5200864155804661	69.0733471008675	792.1990531121519	790.2746969461441
sub-0210_T1w	71	1	1	0.5898174663651291	1.8011061122376226	0.672253452840445	58649.73969184028	4.297235308530063	3.517027952799154	5.051358715373048	4.323319257417984	0.2573876541226875	0.3875049033908621	0.3551074424864503	0.2684974074363708	0.050546371936798	0.0	0.0017436907963465	7.967965822837121	7.888320401394829	7.957225400468547	2.142081964382934	8.049402431819354	8.615684996344124	15.655570592830086	115.0198748416474	195.75753777597097	186.27535251037145	248.048644913496	44.64990584836292	0.0	0.5677319559735754	0.0	3651243.0	0.0	4.309732474386692	2.5653597479777064	-0.6262343015491281	170.76432123236654	450.5578168677625	450.3907234221697	314468.2569812208	96.5190635472536	789.1309599392116	210.25806425506187	-0.599756915984861	71.86565903837466	768.1819686776522	766.540384221822
sub-0211_T1w	234	0	2	0.9187037105415938	1.020094049348685	0.6386019519826451	14685.773674175554	5.946872477853893	5.847813529655033	6.202398797442826	5.790405106463818	0.2568419069083206	0.3720842911936057	0.3710738018980737	0.4020921289920807	0.2338270425796509	0.0	0.0030407014352971	6.9419090995876	6.795206697513931	6.874790539587139	3.4585219051944107	8.906149084570162	8.601899672660151	13.44102802821588	41.18503354142694	54.251106159092366	52.50459398853325	62.07764226508045	579.3724970389062	0.0	3.3362083667109617	0.0	2320177.0	0.0	20.04710779339075	9.941446605716248	10.600256912780498	114.85219844352758	630.7176422005795	624.9672769010067	348342.6069567576	366.919649168849	914.6296647042036	180.70331690060493	-0.1616983681566033	55.40842546532344	826.3049713721633	823.239977478981
sub-0212_T1w	468	1	1	0.798308469047079	1.1443697882126116	0.6815372385131386	-1.0	4.409736619399493	3.6588418581984814	5.178496	4.391872	0.263571241337133	0.361306468163542	0.3751222904993249	0.4011853337287903	0.0963994473218917	0.0	0.0023260586708935	6.514009009177461	6.366650871814076	6.42766026766491	2.148535042883539	5.318253416105184	6.219618266967296	11.192066341913163	10.401478916985464	23.31951045407132	20.97589435113828	29.20669368235805	1430.9214813142828	0.0	2.614482371759061	0.0	2701995.0	0.0	14.907162070274351	21.302939799880782	-0.5946868044286435	136.26569705523883	370.68185064555183	338.2228177189827	393943.8569598153	165.80902153253555	670.9283939599991	157.42000092623104	0.0769260445762181	77.984091561483	755.7703895096413	758.2758756279945
sub-0213_T1w	336	0	1	0.7126513459897685	1.2611370372245978	0.7034835152972579	36860.54062170279	4.30635730724606	3.586420938420425	4.980490983317755	4.35216	0.2638155574761131	0.3643986394792285	0.3717858030446583	0.3404804021120071	0.080637440085411	0.0	0.0013715242845577	5.640051994092441	5.511139849026878	5.5819178781143135	2.1581468240828703	5.372419151567557	6.53522772973682	12.075117213560032	17.52566791089493	36.47286630738908	33.44705465253725	46.34262973932773	1773.2673034573136	0.0	0.9890233676288498	0.0	2570262.0	0.0	4.503301011398435	13.58991370155966	-0.6122986431623101	149.56347535558157	391.6501902129923	363.5461477506906	453888.3353845177	170.4384942110628	709.5370542705059	168.4527406633893	-0.2011118698511032	80.23241162202319	752.8733886066219	756.5800122935325
sub-0214_T1w	538	0	0	0.8814448142205812	0.9028460452747578	0.533128342307275	-1.0	4.909012844459945	4.3685001725080985	5.5488	4.809738360871737	0.2588235920215296	0.3361017300750429	0.4050746779034273	0.4566656947135925	0.2586389899253845	0.0	0.0005707714261295	7.133107480994777	6.997424223143278	7.081671789326388	2.4623522845767	4.528223447948345	7.254114127118552	14.771766648830608	53.9062249304867	105.73809230401244	95.96075064890762	128.23793471222373	38.63404179979081	0.0	1.7675769436501878	0.0	2761589.0	0.0	11.208577167242764	4.965667498091982	0.6643939878909495	121.00236817731152	435.50006121098215	408.5872637853026	352273.6623375262	189.62245079502463	748.384129486978	165.93348011791906	1.63003531189504	84.11603972602548	775.0188037653053	801.451740834862
sub-0215_T1w	169	0	1	0.7618899036307513	1.2373396916959107	0.6580672962348678	18225.0	4.4841160784871645	3.6803372844510034	5.299669333333333	4.472341617677156	0.269431301868738	0.3659776237934607	0.3645910743378012	0.3683212548494339	0.0825826913118362	0.0	0.0021492667036072	6.730246941068177	6.588092746425754	6.650992370617439	2.166044092609821	5.5723461415713	6.185424901706928	10.817884470939664	24.27282251867152	52.25855744389031	47.55514381754232	66.13405149006513	687.9691527341944	0.0	2.939067007423301	0.0	2909287.0	0.0	20.24769014120102	9.404884266801323	-0.7473540004682837	144.30900268984	382.5797217018661	348.4512333869934	389739.9225949215	177.4270545244217	689.3481968045235	160.86966444732258	0.9342013907930742	77.8585790623199	751.7938625679543	750.2035983800888
sub-0216_T1w	361	1	1	0.6221481235563788	1.665612948722362	0.6893007649349358	-1.0	4.232317579451599	3.5216780716881293	4.869312	4.305962666666667	0.261287152545722	0.3779357215049857	0.3607771259492922	0.2312912344932556	0.0453004539012908	0.0	0.0012871593789221	6.272304953869504	6.194715684265444	6.273676240827389	2.402580761292224	7.453065942156398	9.477339992468265	18.57637327395617	123.90671386825048	200.0595899419776	191.351751435362	250.0889504958577	38.790820577088446	0.0	0.6411981905752064	0.0	2684050.0	0.0	4.698492499068379	2.5607709809276	-0.3613177039182114	152.61862655117463	484.6345602958877	484.3216118291021	403819.5559050005	156.2562826294452	811.155785240233	201.583655357526	-0.6165617413357447	77.8179914243114	782.7445070515987	781.9849307406694
sub-0217_T1w	64	0	1	0.5852329615410385	1.7410430135795374	0.6617724284737694	24178.20399065097	3.9923759560883263	3.26564759934423	4.703808897180346	4.007671371740403	0.2619058662385964	0.3844477532109615	0.353646380550442	0.2917625904083252	0.061662483215332	0.0	0.0008785525859855	6.54429168832909	6.4592749286438655	6.544759318755135	2.479937253680718	7.457256946841642	8.066907694546998	14.263528883118637	88.66297822438337	135.93406061419094	132.91527068725733	174.1487732231977	18.716357227675065	0.0	1.280421634888845	0.0	2336861.0	0.0	9.570742797106504	3.6474817085834994	0.048266152514659	144.35711465319037	493.140824213888	493.6324577629566	387629.0632666361	168.51250935718417	802.1527438648045	199.050125279124	-0.5927602371590477	72.8322789432985	760.3822857148954	756.8149161972106
sub-0219_T1w	106	0	1	0.5736576315752436	1.7594716338587773	0.6847357490226779	27782.313110278123	4.231050671012121	3.434238996605808	4.929270900306353	4.3296421161242025	0.2616196170465028	0.3792562471767632	0.3591241357767341	0.245340883731842	0.052456609904766	0.0	0.0021485992475125	5.558508593989751	5.481549448234694	5.557572366593705	2.218853633828481	7.126968543996509	8.779773679292063	16.9934988600512	83.45139059555322	145.92487261320375	138.735865768385	186.831334096398	19.965192302999977	0.0	1.1489174979875274	0.0	3159872.0	0.0	8.506956931203604	3.4206987929325465	-0.6254883516729342	174.11570943765764	451.3935966781745	435.72921773046255	455875.06083070615	169.73061244376004	780.1167877335101	196.3756117947152	-0.5695228799856169	76.99284798338002	765.5023497118541	761.9253572337329
sub-0220_T1w	327	0	0	0.7701885492627971	1.086597979707	0.6183187483173308	-1.0	4.983607805951447	4.437106393870897	5.648064000000001	4.8656530239834455	0.2640047633661213	0.3511144159299165	0.3848808207039623	0.4684391766786575	0.2772920623421668	0.0	0.0038566922987081	6.801415782240534	6.665437376295932	6.732080653380408	2.3036447895886	5.135762973722003	6.789960789378831	12.930474604825887	27.86319216434559	59.30279930197981	53.48808380119082	73.29825993724705	2842.7358919127246	0.0	0.8912310941955759	0.0	2154742.0	0.0	5.358714094385505	8.614834436358583	0.4509676505695896	110.71393420144078	385.5586903322612	366.3920786026865	377770.2247491213	90.2183507233858	676.2377263884991	159.0486499124765	-0.1972866460868636	75.14001746409815	763.3331772814164	779.8128719441593
sub-0221_T1w	436	0	0	0.61198709739897	1.6900366420880617	0.5982366409875673	-1.0	5.165139433811127	4.394116968100049	5.861130666666667	5.240170666666667	0.259694675272213	0.3830808843346623	0.3572244403931246	0.3465681076049804	0.1495231464505195	0.0	0.0011727699693605	6.025126790661003	5.943485583532024	6.016845126459874	2.073830568369904	7.754016480797047	9.249010480897516	17.919184393525594	89.99674569488914	148.07468025413067	140.94694030648253	184.76939497042773	22.11561685316129	0.0	1.1821860610446928	0.0	2544465.0	0.0	8.602741003036499	3.4586512874167123	-0.8262596628991559	169.8104817527476	464.7957964750735	475.1184033751488	417746.4127889909	73.37497445940971	820.8524972498417	229.1015678681138	-0.5786540781275855	74.5592167184457	784.1873280722017	781.7283293902874
sub-0222_T1w	89	0	1	0.605222343476847	1.6425997236185037	0.6600284360023161	35439.657856937665	4.1551164639135285	3.425507856922249	4.817812720716766	4.222028814101569	0.2652976263986431	0.3752334364746674	0.3594689371266893	0.2578428089618683	0.0458901867270469	0.0	0.0006417880986151	6.395886057586117	6.31123676293914	6.3883155860238725	2.269036999557614	6.566193296914996	8.33092747711891	16.157552134884124	82.04066463754718	146.2245889935977	138.58376159182254	187.4860311443228	21.54667308396236	0.0	1.0960023163572137	0.0	2581073.0	0.0	8.968836899846792	3.40764914362079	-0.5826921642510863	159.15341944770145	438.55745097984527	426.7291522715241	402574.0264055778	152.69824857451022	763.4912428725511	188.06596029661168	-0.406924796727143	81.54875468986543	760.855097173142	760.5776376649737
sub-0223_T1w	392	1	1	0.6668180862484478	1.4112541403585843	0.6772720421861868	-1.0	4.446536916812939	3.7437496998820223	5.148170666666667	4.447690383890128	0.2613990872870621	0.3690841526627009	0.3695167600502368	0.2908620238304138	0.0650153577327727	0.0	0.0010567645025796	6.63301189256737	6.51375952728876	6.564569890200066	2.1281276528384727	6.309207842581166	7.351360442597954	13.616745832374225	106.38454745459369	235.00370932845308	212.4183431042196	295.86677252961186	76.58524530105684	0.0	0.3995690531125934	0.0	3334410.0	0.0	0.0	2.131405527871057	-0.7499923624343134	153.84697132180798	372.0521244389706	346.10901260375977	384388.4037370567	153.45687729120257	677.7802782654762	162.6352450871191	-0.1008639810435889	75.50749034751895	766.5632017460168	764.5556026697159
sub-0224_T1w	208	0	1	0.6131938760313987	1.736035529361876	0.6954808880319407	15173.151730860114	4.2941479932379805	3.574849313047275	5.066453333333333	4.241141333333333	0.2543817770455389	0.3818461642224559	0.3637720587320051	0.2627262473106384	0.0539898931980132	0.0	0.0028657717674531	6.153092989789973	6.077982085685087	6.1574176855332015	2.3304095747904903	7.33037348492706	9.049370483718556	17.487328391438115	14.938756772681453	24.325267064338835	23.405590769144577	30.952748470413443	619.953639225188	0.0	2.9959177241810115	0.0	2147084.0	0.0	15.406124833971262	20.608567224040662	-0.0993259715316687	159.40973520911473	474.05863817220745	469.9271376058459	400639.5975696007	162.3154897429049	799.1019828803837	201.6497684432014	-0.6824277401400947	81.19970758213722	768.3208368532723	765.197753533721
sub-0225_T1w	55	0	1	0.6456317183094085	1.5659901475920637	0.6473201922463326	-1.0	4.337692969944054	3.680769445618768	5.009248955438415	4.3230605087749785	0.2611767857713715	0.3748141387259953	0.3640090755026331	0.2638672292232513	0.0552832335233688	0.0	0.0010881656660332	6.826068262566198	6.727319756577604	6.790242522574323	2.1157662586281853	6.876182890314615	8.097016612313746	15.299100687998443	89.13971594500224	174.21386230896982	161.06384759514052	219.8379645314496	33.097254678466825	0.0	0.7440344949647821	0.0	3441194.0	0.0	4.768493195995688	2.886504218133067	-0.6820674154522552	172.89821218131087	412.4975999567535	392.7459473758936	372485.3697467926	143.07950309850276	743.8602313566953	185.62798162482872	-0.6217377291663495	79.15954163640102	769.329055170952	767.5791612435132
sub-0226_T1w	12	1	0	0.6426790202427012	1.5812720521932944	0.605843502327363	-1.0	5.362434313992842	4.585094941978525	6.310389333333333	5.191818666666666	0.2578629382397022	0.3764264239038463	0.3657106378564515	0.3596248626708984	0.1906256809830664	0.0	0.0013916440382641	6.073973078771159	5.9861561748716055	6.058972716077448	2.3562573453156115	7.957913273626085	9.797506815141013	19.078349826481336	39.475651506717206	63.83459320881156	60.47447584885497	78.11318283103616	898.9836683412695	0.0	2.401866820646056	0.0	2184312.0	0.0	12.127155544236302	8.20806789032657	-0.0334757879975669	156.1436473075938	496.2929788647925	494.582239029929	411624.0300026422	103.882123330608	830.0523702092469	209.9013672014344	-0.5985252018564817	73.1956593329261	801.1044646518659	799.770360507071
sub-0227_T1w	369	1	1	0.7038305504829253	1.3693661233541117	0.6753906918688672	-1.0	4.419862794069712	3.617561715542468	5.255392	4.386634666666667	0.2651130358635789	0.3694542920674348	0.3654326720689864	0.3045449256896972	0.0687970221042633	0.0	0.0008243293849815	6.950080378482545	6.827962470153674	6.885860331522273	2.010301598315873	6.573904385770587	7.418078712767795	13.670030154216926	67.08426161471736	138.20129136307102	125.6786480725245	171.75039123978507	30.84748689380717	0.0	1.0907531801733958	0.0	2606938.0	0.0	8.702089907601476	3.662916017181834	-0.71310442720945	173.69205220874525	391.7658422528755	375.0730632115156	371696.6950157359	90.89138085581362	727.3128815609962	186.5752676034085	-0.1360672893839742	75.79289550927065	773.1513779580175	772.6936310194433
sub-0228_T1w	195	1	0	0.5913823980203388	1.782433428829526	0.6284423852927887	-1.0	5.080020937352863	4.295881478725256	6.013408	4.930773333333334	0.2501066672279324	0.3867217653726572	0.3631715673994103	0.340084046125412	0.1792211532592773	0.0	0.0017377941101768	6.072791987490435	5.999208773700737	6.07402041710489	2.518927875895402	8.860996782689185	10.501945725399146	20.12591251761285	32.416839952789694	48.30632532823631	46.71383307290333	59.41833393768399	2755.173401181509	0.0	1.5261233543496535	0.0	2668386.0	0.0	9.265493899583817	10.788842052424044	-0.0352711511897787	152.7447236260307	527.6769518437632	533.843282237649	398970.40599991824	150.26799554005265	850.2168035879731	211.93247266807865	-0.6169822805516958	68.24594318349973	800.1297381171586	795.5126811750233
sub-0229_T1w	634	0	0	0.7060914149282225	1.3469051813234276	0.6000775157609877	-1.0	4.912014442645192	4.184982354076233	5.654036973859343	4.897024	0.270610024026382	0.3693482646132227	0.3600417113603952	0.3967446088790893	0.190272057056427	0.0	0.0008299176586625	6.380539095625956	6.255353795712906	6.32343669170505	2.388708733898063	7.179427575115645	7.796989654998133	13.82283265598069	54.70552837984008	95.0104364566592	88.6195100840052	116.14256541551634	26.98095285070139	0.0	1.865207003692585	0.0	2554844.0	0.0	11.977378381416202	5.383780818126037	-0.1145980104404356	150.04330812612642	461.02854944260025	449.559167124331	411981.3012374141	137.75219919905066	782.3574167490005	188.2015229140568	-0.3560499874151399	67.00323422909013	782.4933543076686	780.7768967151642
sub-0230_T1w	263	1	0	0.7024606381541503	1.3931838526841265	0.620590999923006	-1.0	5.093262756351449	4.471062935721014	5.696373333333333	5.1123520000000005	0.2659362000625447	0.3735113991497273	0.360552400787728	0.4162982404232025	0.220751941204071	0.0	0.0011723266412097	7.063159523827232	6.940715997700016	7.005399995984284	2.276885446328932	7.454439253679587	7.960272980296715	14.149494240881625	78.1593189534415	139.00538691141816	129.0279402839005	169.9191149868418	57.2408290696873	0.0	1.0367566347921016	0.0	2610147.0	0.0	5.744457058608532	3.687911286410888	-0.3966043676974284	163.41277535926432	450.52047213064833	439.97652169317007	366359.2940643173	125.03360789269207	780.1217130571604	193.23586170344657	-0.4370348012078939	68.02523383218876	784.3309111206797	782.492829374969
sub-0232_T1w	594	1	1	0.8271164696584135	1.1008704214236718	0.7148076600282269	-1.0	4.290460111333473	3.466110675374096	5.116416325292989	4.288853333333334	0.2696561531119679	0.3547488182107942	0.3755950286772377	0.3643552660942077	0.0869465768337249	0.0	0.0016411646413555	6.748886516869274	6.603254613757405	6.663648698593183	2.096824096904895	5.010289772493477	6.113627240818268	11.233767853056433	17.696403315224405	41.90818797235831	37.361459243771016	52.47978644373035	1621.8366879231353	0.0	1.0843904351139495	0.0	2332649.0	0.0	5.465949872508645	11.848229351415103	-0.22066790184879	122.1774061995888	353.0478661320669	320.0418190378696	389225.4671503864	135.63321514241397	640.2628495469689	152.63150036452836	0.741673058212506	80.19691287693198	749.1714417207039	757.9151804093271
sub-0233_T1w	197	0	1	0.6868291198227278	1.4280235810470696	0.6197526977404936	-1.0	4.217962471213875	3.455007413641625	5.001685333333333	4.197194666666666	0.2607852902394455	0.3748350785269753	0.3643796312335791	0.3127725720405578	0.0671232029795646	0.0	0.0008496528005245	7.527356081832346	7.409814124404608	7.473447162864784	2.0571931101467014	6.767114904461317	7.4594428019648	13.554020391286384	88.0152961282181	169.24165426197305	156.1984983892772	211.33854477764044	33.3365497084072	0.0	0.8863749000043011	0.0	2542576.0	0.0	5.229864958673716	2.9800445268741176	0.3003467418168588	177.9683869563486	413.12471301366855	400.3586146458984	337470.2481297904	115.30607027933002	754.4204723481089	194.61372852874496	0.2285037471457807	74.21503273490886	771.6456818583264	769.8361219167709
sub-0234_T1w	338	1	0	0.7869537020996881	1.2492371497820125	0.6108909661797646	-1.0	4.913747875312577	4.345158292604399	5.5392106666666665	4.856874666666667	0.2650748804544605	0.3674121602299107	0.3675129593156288	0.4315540790557861	0.1947942659258842	0.0	0.0024111772326777	8.251905298533808	8.11369058514769	8.180786583043927	2.582729593430391	6.918481765730144	7.626372689743721	13.377906710070627	45.06188496574981	80.3422340186507	74.29756510417013	97.48857632810989	764.0048846572611	0.0	2.0444740158025474	0.0	2801999.0	0.0	13.808431208133698	6.351975754089102	-0.1716882331467544	145.93603754143078	455.7287421440926	436.90443812310696	313001.47940431564	216.2769182547927	757.7140179723501	169.16356296329838	-0.4407743669286375	69.26966374774615	778.1514411020165	778.9704899862409
sub-0235_T1w	364	0	1	0.6703441704287777	1.3653794697496575	0.648424705717504	-1.0	4.2112560182043	3.5629840921223592	4.830378359559481	4.240405602931061	0.2685214199690952	0.3658484701032525	0.3656301099276522	0.2986588180065155	0.0580503940582275	0.0	0.0014215012145978	7.36520570987285	7.245117983183647	7.311425279581273	2.233632401319185	5.820006512124002	6.961854024223616	12.83192315922766	74.93146341751209	151.54821884106477	139.69141267090697	192.59455575414407	49.82059478317722	0.0	0.7909759443662002	0.0	2842390.0	0.0	5.18121425434947	3.280444158176169	-0.6296949723027065	155.53500083925798	394.0038773102004	375.2019906565547	355076.8832356857	156.1546157449484	703.9013009015471	167.97816063892344	0.5513712749708937	78.29989406553355	756.6504812382743	758.8426916580647
sub-0236_T1w	213	1	0	0.7053772255930283	1.433319638399254	0.6176652846686904	-1.0	5.320316618254441	4.550773854763322	6.113973333333333	5.296202666666667	0.2588842738734073	0.3739037124844758	0.367212013642117	0.3233314752578735	0.1229781970381736	0.0	0.0007606140694121	8.011325248713932	7.911685151495508	7.966679471336519	1.737579178069065	7.921282408811671	9.427189493450994	18.622706893472245	59.333173596108445	115.05032294222802	104.27980567215398	138.45592047812548	794.4030383983614	0.0	1.3742120145434884	0.0	3327262.0	0.0	9.633692726492882	4.595516631202868	-1.151452724084193	209.90872251185385	407.4067222467471	416.1981932967901	315167.7860682097	37.7640754878521	806.1474073529243	239.5272332155972	-0.4717505195952416	71.68352627566189	806.1257125813461	807.0314403325319
sub-0237_T1w	342	1	1	0.6598315610560517	1.4406576807741536	0.7090328344704306	-1.0	4.30092712092337	3.5261200294367754	5.148053333333333	4.228608	0.2630207027880303	0.3701036583181648	0.3668756388938049	0.2585609257221222	0.0528038032352924	0.0	0.001599307018793	6.07902930069734	5.966251194631353	6.033932936361366	2.141567096118832	6.478261693303163	7.87619145090775	15.008745563301254	128.83477548831874	244.42925877351817	226.498761366243	306.2322498368921	103.3345222308984	0.0	0.3501307693278656	0.0	2806993.0	0.0	0.0	2.0834642694899763	-0.8012226909826734	180.26406362403952	428.5473706496834	409.72025275602937	420279.7292176461	168.33191131055355	764.2497149184346	191.3177345975824	-0.2580049618729236	78.8280536489392	782.5274069385757	777.3337385505438
sub-0238_T1w	240	1	1	0.6676146828313572	1.3990203599992848	0.7060221285391614	-1.0	4.178126765278338	3.402273629168348	4.912682666666667	4.219424	0.2630554497095401	0.3753800757120654	0.3615644745783946	0.32817342877388	0.0679612159729003	0.0	0.0012512909954488	7.175635108602215	7.048638365902557	7.11722270782045	2.0457311838095333	6.128721195164351	6.610244011180988	11.65627965456908	95.97098930747184	189.3161498161264	175.5458150688402	241.3503060829225	3785.9895222242303	0.0	0.3722200683325289	0.0	2426414.0	0.0	0.0	2.5968510433513914	-0.6510542176157901	165.61879162852736	401.2490160566472	380.4129395261407	356709.766343143	123.54464516043664	734.3693161290139	185.9542491759037	-0.1480773563687805	76.40355522798153	752.706857452022	750.4175331629813
sub-0239_T1w	490	0	1	0.6861118142109364	1.4147774094939944	0.6368650107136365	49779.07382340691	4.409585849847963	3.679626607433004	5.216768	4.332362942110884	0.2642440823045673	0.3670177070805306	0.3687382106149021	0.2992904186248779	0.0605914056301116	0.0	0.0026091812755335	7.504079577340697	7.390144400906331	7.444452261100277	2.153015102690828	6.053098698970656	7.375383211561048	13.920035833021664	55.654194762757584	122.22770039760844	110.91315151059644	154.85755937142326	29.07405969230076	0.0	1.2634408760329858	0.0	2737721.0	0.0	9.034981722012162	4.081819765908139	-0.719029198091143	151.9658708542375	371.5543816809828	346.75281702913344	343627.497058262	153.51746720820665	670.8538280315697	161.0542871008459	-0.0655032842116019	81.8600685540782	761.5710262611451	761.5382742043585
sub-0240_T1w	145	0	1	0.7132261889332422	1.1971206701488333	0.7105480412838342	-1.0	4.745128527208084	3.9878113440996623	5.507008	4.740566237524587	0.2563814843427424	0.3627219978849449	0.3808965177723127	0.3197833597660064	0.0702682539820671	0.0	0.0016034850228457	5.846161125575034	5.711529418245098	5.756554797800094	2.4527242884047675	4.624382236617261	6.140742610628005	11.345121306861987	4.274247588751355	11.343257900824954	10.125287899249438	14.758358208172009	364.1397276001889	0.0	3.146191160663629	0.0	2709610.0	0.0	4.8080733716487885	42.68691456335109	-0.0840807117190123	84.67984096258553	307.88196977659203	278.4984037578106	427859.164348162	171.47914426028728	529.3635946214199	113.54642656678624	-0.3318643464629787	87.61739326239771	731.9051668482905	739.0959819704294
sub-0242_T1w	74	0	1	0.5967356290305843	1.652449733693426	0.6431627391969373	-1.0	4.160741615909172	3.365519207607307	4.946666981167284	4.170038658952922	0.2601949813142376	0.3863279118868009	0.3534771067989615	0.3061831891536712	0.0626662015914916	0.0	0.0004992689740487	7.228653049556218	7.130491836944381	7.208642630972702	2.238114448035279	7.305727109297222	7.446548212418894	12.795803079924182	88.55079949621145	145.19920139962758	139.8813378532702	185.89401266397152	33.14450004847074	0.0	0.913607041210658	0.0	2918408.0	0.0	5.50107035972178	3.40897683508634	-0.5787367584446335	154.55613354017066	460.9964530162707	460.77064899913967	349527.46423574	119.43047776445746	789.0177749432623	205.87418586635343	-0.5077607398342727	71.26262986295835	756.9306761915991	755.5384100843221
sub-0243_T1w	160	1	0	0.6912554647462827	1.4664446116108385	0.637751668057174	-1.0	5.32424610631923	4.5363543189576925	6.283338666666666	5.153045333333334	0.265384121744735	0.3779960669480193	0.3566198113072457	0.3768185973167419	0.1526740372180938	0.0	0.0008228208721938	7.717760039100247	7.598158336462996	7.653726770580981	1.9088555223537147	7.978707959060979	8.030397106826921	14.20362783906607	108.1370868907266	207.37608513594137	189.71408053182745	253.6290695688144	91.39746419987752	0.0	0.5508434758076631	0.0	2991844.0	0.0	4.19819151610136	2.4778850331264777	-0.7574127085662461	182.41834685685592	418.0906275756325	409.00073501095176	335253.6571663943	60.98911191523075	780.2408133633435	214.2645790809743	-0.4173968060608319	66.551575362475	787.6233690863166	784.346736934036
sub-0244_T1w	578	0	1	0.7083896681425054	1.3783654869883128	0.6663155992841521	20173.28211371695	4.278011609140262	3.74858416075412	4.896693333333333	4.188757333333333	0.2664186170026448	0.365112721680989	0.368468661316366	0.2914974987506866	0.0652025490999221	0.0	0.0023271789336133	6.253154563866187	6.153525074485278	6.236354265716329	2.444768824780218	6.033343817092739	8.022336126424273	15.58889573739986	16.637761245116167	28.93031974080901	27.30082466936793	36.33439302217861	782.6227733657706	0.0	2.9520300970096542	0.0	2962285.0	0.0	16.25878608226776	17.49583984924987	-0.2454153741913063	144.50632539302444	453.0189511093209	444.32213840447366	412983.75764283206	171.84633623063564	769.3002706356347	181.74380986826907	1.5867899993615069	86.2099711293456	768.4520857919715	772.6028365585953
sub-0245_T1w	354	1	0	0.663206821272693	1.4911607766740087	0.6225508430100828	-1.0	4.865014085212001	4.196610255636005	5.536661333333333	4.861770666666667	0.2653852247507268	0.3731423984077915	0.3614723768414817	0.3836487829685211	0.1866423338651657	0.0	0.0019801750417112	7.029340880690127	6.921457026628461	6.989247170037485	2.3205917043756603	7.291439262828152	8.288094063751654	15.252251224051149	71.10972018185946	126.09530530050051	117.76002659808778	156.07505431190336	482.60628595236494	0.0	1.2695626304218492	0.0	2346753.0	0.0	8.36249011196196	4.056122395018668	-0.2682115817820216	158.71226983994896	454.244560476813	440.25904915854335	367241.66660275846	137.39794584549963	777.8108384553343	189.7181864930108	-0.4357431849633149	72.69713611584125	783.0659712201834	780.6893216986209
sub-0246_T1w	207	1	1	0.6823113799049283	1.4155529394654642	0.666264418950992	-1.0	4.386955463751392	3.578914391254176	5.109482666666667	4.472469333333334	0.2609283682330704	0.3732109678366324	0.3658606639302972	0.3016029596328735	0.0652217149734497	0.0	0.0007470006448508	6.794573938223017	6.677474411231832	6.736225812603744	2.0457805569634235	6.710352756413183	7.458971170134852	13.620780197027948	68.5987842427301	139.46566157054727	127.35886897434008	174.0121611097428	23.778324292966545	0.0	1.098129588272249	0.0	2345510.0	0.0	8.811001785099506	3.613688328926424	-0.6784331083002182	172.34777555636845	398.8462220563404	378.386281080544	374063.77778843377	124.96045073121786	734.7450576983392	184.95912184446905	0.2507541777816207	74.44586703785346	770.673588399607	769.2832111045718
sub-0247_T1w	638	1	0	0.7463454037302796	1.162026503892336	0.6463997893764598	-1.0	4.878380213363266	4.320761668743071	5.522176	4.792202971346725	0.2645183956866885	0.3533474013174393	0.382134202995872	0.4145965278148651	0.2076210007071495	0.0	0.0015317460950897	5.928255544757738	5.803585155017992	5.883411417299417	2.251917507556235	5.2955332347344966	7.225656180383674	14.129517798860292	35.14667460050268	67.88447746120178	62.45499404638156	84.33383007744023	1918.8133078591568	0.0	1.2239900111180737	0.0	2486438.0	0.0	8.198600560426712	7.576777241221728	0.397962354139759	125.1512315063442	429.1567753953698	406.4779856801033	432409.80900712206	99.6237844415009	759.0987170208246	180.5028444874864	-0.1847144313727162	81.24833943159469	772.1371162092946	785.0969109032303
sub-0248_T1w	163	1	0	0.644520447749552	1.4683755042482738	0.6468740367437746	-1.0	4.900455240156817	4.096363053803784	5.781045333333334	4.823957333333333	0.262434186164186	0.3765212900259939	0.36104452380982	0.3908798098564148	0.2084285914897918	0.0	0.0011567255387795	6.274534761468361	6.1592392919744166	6.223952723364929	2.371101000420472	8.060195071502315	8.335498830032742	14.575200418175442	77.53700242192521	131.91638193918888	123.45825939780347	160.92139383229633	93.1685039317473	0.0	0.9439589377019952	0.0	2658389.0	0.0	6.50233194231987	3.9142787133975054	-0.0664924735974219	159.77730905799763	471.2255765279813	463.2645019888878	406399.2824876902	124.2638272419572	793.924070596695	195.3792486883233	-0.3287292437605735	61.35859568918652	791.5926129302604	788.1679078936577
sub-0249_T1w	67	0	0	0.5964014800900526	1.8010512891960064	0.6296404561003438	-1.0	5.0282064415122365	4.277269991203375	5.862901333333334	4.944448	0.2479631559045924	0.392299964462455	0.3597368796329526	0.3344961702823639	0.1652644872665405	0.0	0.0007095454003077	5.723596303277868	5.648707386898275	5.723167499908072	2.352770818793481	8.865881842496774	9.766964263457597	18.08224012908253	64.38377650002869	95.8639067607754	92.97431827220912	118.67527155582324	1266.7993899244357	0.0	1.42307011673736	0.0	2513780.0	0.0	10.119329206645489	5.3950470635345225	-0.1684715222055803	151.47124029604709	520.4257298425786	530.200282484293	419142.2892067232	94.85885482281446	856.2529547140002	225.351167128704	-0.6266963186181314	68.11724415680224	793.0792453580736	789.4390979781747
sub-0250_T1w	437	0	0	0.6696701616113266	1.3403766065106897	0.5611508558695277	-1.0	5.073162785478858	4.50295502310324	5.7227733333333335	4.99376	0.2754288976727223	0.3613713410395224	0.3631997612877553	0.3852206617593765	0.1486033394932747	0.0	0.0016067329006988	6.800694200942081	6.68164520453247	6.747740921636245	2.272390383919197	6.13286488803488	7.549901031466152	14.24444782244438	64.38635241210117	124.92248045745994	115.07974627326382	155.93040595023038	1069.873982852341	0.0	1.2790765050919248	0.0	2851528.0	0.0	8.761065855622292	4.081980805518277	0.0156255701467515	137.7464676844297	417.182477811762	401.1742511689663	394089.7265414614	102.17421043664216	738.3147435188293	176.54261566107826	-0.3147036813353963	74.942783208216	776.4961691416979	778.3587775081396
sub-0251_T1w	332	1	2	0.8689712492928087	1.050868451064605	0.6023593995868574	15854.199796597632	5.992355008965909	5.868448017875029	6.099067537625668	6.00954947139703	0.2647492227164756	0.3628868481033552	0.3723639291801692	0.4284735023975372	0.2380004093050956	0.0	0.0020488949576025	7.019796454015668	6.869373778660979	6.947579781012366	3.3818134494278134	7.192578487393908	8.04566190363088	13.56259377407092	43.67841316769592	67.0545703498259	63.11471763623572	78.61116939118534	37.14250093343455	0.0	2.587886370758864	0.0	3364502.0	0.0	14.495912604033949	7.874725884350925	0.51516420533348	125.63740695201614	540.4098890003615	525.013616643846	356364.1027906502	322.01634427532554	808.3923592790961	155.24596133677193	5.7858515785309805	59.70806671224432	807.7863146881789	805.9945391491055
sub-0252_T1w	27	0	1	0.5975078910984354	1.6803914816627552	0.6628616294649863	36506.260569633225	3.905203861121389	3.2241530747919795	4.660684444576687	3.830774063995501	0.2634173103119435	0.3801899902281969	0.3563926994598595	0.2714042216539383	0.0561503335833549	0.0	0.0009299313690352	6.233322859694362	6.154871079195713	6.2367725602441695	2.342571462344584	7.31528328924288	8.792901907187236	16.720850969974244	99.7126766317752	161.0913335921868	154.7277775180045	203.37932233005145	26.224191335358697	0.0	0.9697674499843432	0.0	2332922.0	0.0	7.675410807132721	3.141712538368319	1.833751565945528	156.1323445028929	484.4685297429699	478.1730436719954	409346.2858453856	172.11603773757815	810.7405145652592	204.1228911428568	-0.4210242585759909	75.23999339506466	773.8673449908364	772.514948900789
sub-0253_T1w	90	0	1	0.6766250609171018	1.385977727621618	0.6698118997480713	33371.868225097656	4.166066588504115	3.476663765512344	4.924042666666667	4.097493333333333	0.2661431104327166	0.371140628635215	0.3627162609320682	0.3094672560691833	0.0625168740749359	0.0	0.0025342391991893	6.630762196617389	6.506237362885839	6.569925624837521	2.116064193081659	6.319215871880049	6.892126728266166	12.241100119836789	41.931956228782816	84.16638497780185	77.43841513579088	106.21690420078797	2451.255758480436	0.0	1.234366402714812	0.0	3011230.0	0.0	9.612548286095262	5.910586271935292	-0.6967807799204793	165.7703592453982	399.4228483983294	378.3066317811608	390582.846322134	148.07257884182036	726.8659913726151	178.7781999870089	-0.0019994802261753	73.66356553099159	760.9442059057358	759.342145556584
sub-0254_T1w	605	0	0	0.8424929591785915	1.0870663468661734	0.5719288598984181	-1.0	4.863220417411153	4.262973560139526	5.483744	4.842943692093932	0.2672347675707229	0.3557189038167344	0.3770463286125426	0.439952939748764	0.2068779081106185	0.0	0.0007388076763139	7.930861098336676	7.787800287908648	7.851104021070081	2.547049929972478	6.423477640212204	7.54585474774769	13.667036673058384	38.94313838517275	72.99867640621451	66.37512389662436	87.18355689848582	40.63474117985481	0.0	2.626428396455987	0.0	2577756.0	0.0	15.819698467850683	7.2038234966787416	0.1393832493400872	134.70169422831708	442.88325965762505	428.2153996229172	328438.745050417	159.36179124377668	746.2075919415802	168.12185057230903	0.3531010218979262	67.63197766263744	795.754920662782	802.68716609478
sub-0255_T1w	633	0	0	0.6461063845927904	1.5353938886262286	0.5744936172615784	-1.0	4.741185198215491	4.096216927979808	5.424725333333333	4.702613333333333	0.2579911039817722	0.3779569612870835	0.3640519347311443	0.3505483269691467	0.1771743461489677	0.0	0.0012524324278005	6.051121997666837	5.957304314191369	6.034489516617967	2.702581819542208	8.453158020064693	9.842629934375829	18.372149963520588	116.99085415557458	174.96348768945316	167.7631077440436	211.33498138710303	51.85207050593298	0.0	0.9281991231430629	0.0	2690924.0	0.0	5.725291565060616	3.008713128058474	0.1912341934804802	141.48520517517125	536.3739091156266	537.280356824398	412852.8443339847	191.8896108418703	844.4409300982952	198.8023830570599	-0.4857968657259679	64.69906811162102	806.2049708767195	803.5196065157652
sub-0256_T1w	536	0	1	0.9747676688322172	0.9415440807438674	0.642303139424551	-1.0	4.183432952569212	3.4493071682965386	4.885141022744431	4.215850666666666	0.2640810889646341	0.359686941081677	0.3762319699536888	0.4094674587249756	0.1132587015628814	0.0	0.0012261844665566	7.593837517014747	7.42586113956146	7.481280135036784	2.116080091113957	6.238848650670832	6.737316715783993	11.857021405567188	61.4018043808669	127.74225091468894	113.1913024806814	150.4298521464884	36.08894317754915	0.0	1.0898259115861322	0.0	3528149.0	0.0	8.492688301950693	4.032627495321631	-0.594093589097954	162.51921742186994	397.31331001481817	377.9527509212494	339167.0012194066	120.27558896504344	721.8222626969218	178.60958823345968	2.9383247301369693	66.29183060563705	784.5504540451814	786.3048265259713
sub-0257_T1w	266	0	1	0.6672805845686415	1.5997457459836617	0.6557644059302776	26211.104064941406	4.458819865134582	3.85788892873708	5.201792	4.316778666666666	0.2663555372861133	0.3740271902036611	0.3596172725102255	0.2950902581214905	0.0604931682348251	0.0	0.0020931536362222	7.586398174878068	7.500044671628032	7.571558310474418	2.11151382130974	6.920095394284127	8.547693290908642	16.61147065713206	69.31012281031217	123.39082249889856	116.11045057318783	155.63040641035275	26.98919266629081	0.0	1.1939682296747205	0.0	2700436.0	0.0	9.87028407678008	4.077764805612353	0.020000640658043	165.92862305597228	435.6216524843723	431.4069245252758	341585.79463268514	97.38140929304063	779.6985060870647	204.3113754190549	-0.5658068850906166	83.60403633976821	768.3041967960398	768.0213667284697
sub-0258_T1w	25	0	1	0.6276420587499533	1.4217616789093803	0.6566861671791062	-1.0	4.321610038305329	3.4237207815826545	5.211658666666667	4.329450666666667	0.2736280724398483	0.3732989221318757	0.3530730054282758	0.336019903421402	0.0604330599308013	0.0	0.0022849944519091	6.544794330951574	6.41444805872592	6.480010121735243	2.054127230872271	5.629928169034536	6.0304540977050864	10.407306893208457	69.8256029520984	144.96131325738506	134.87364844787896	189.83402913415347	42.753539618024895	0.0	0.8750556241865716	0.0	2549800.0	0.0	5.044986585155129	3.2985764268867293	-0.6407584737108367	152.45506832396714	372.8008289027267	351.5681435056031	406715.5681110764	118.10383342206478	691.4188988134265	171.1518673320468	-0.065136768142537	76.0034875998977	733.7672377272817	729.8723910339177
sub-0259_T1w	97	0	0	0.6398867044952626	1.570297636774241	0.5873699952774388	38424.430570008095	5.169832604612545	4.458852480504303	6.023125333333334	5.02752	0.2645685095641574	0.3778871403468129	0.3575443500890298	0.3678756654262543	0.1817435026168822	0.0	0.0024095347567275	6.63468779359711	6.53641246795873	6.600126580143496	2.275981769806242	8.422952947847426	9.244328139929024	17.0340497021334	56.68240698101712	96.99702041912184	90.60354008842766	118.131192865144	19.76964569802549	0.0	2.1348251647872023	0.0	2624372.0	0.0	13.260162189602852	5.379067059294983	-0.3888263840016859	170.93496539526	469.9120246777017	465.3969283849001	387746.05191468366	112.4878927320242	806.0142406597733	204.4815711740232	-0.495695069126524	65.78952900308629	798.1972932873643	796.4043478369713
sub-0260_T1w	328	0	0	0.810824910699513	1.140022995209959	0.5677520509463744	-1.0	4.858454984847564	4.250329986186689	5.579872	4.745162968356004	0.2779230349208518	0.3523586533691497	0.3697183117099984	0.441096618771553	0.165340669453144	0.0	0.0013475351730846	8.511627273572623	8.375265189867687	8.441415046138143	2.2263675366485582	5.73893664927513	6.926047873909686	12.81283943580537	47.85687181463397	95.23303534244614	86.6404904930324	116.83156432201706	29.81820513856169	0.0	1.8770716314350484	0.0	3125961.0	0.0	12.51570151373744	5.33612863072058	-0.1397251567589661	129.92420261734233	399.4100151164754	389.7973366566002	318366.95116661134	87.3156897649169	713.3044567964971	175.08192967115428	-0.3092750468490721	74.35744653926409	765.7470660934865	775.6792730204761
sub-0261_T1w	79	1	0	0.6379559353350805	1.6315595059286343	0.6304028939049268	-1.0	5.234705164661509	4.444766160651195	6.225525333333334	5.033824	0.2596274419442854	0.3821506438313733	0.3582219142243411	0.3769151270389557	0.1770572558045387	0.0	0.0008528479249596	7.91799147022877	7.820546363566359	7.885441406484425	2.060954861428673	7.978327953334289	8.607010829257154	15.781749673008497	98.41110664882795	170.93968663115925	160.52540541938694	212.22542297817367	49.39567810244122	0.0	0.7439703058880655	0.0	3005234.0	0.0	5.036726251244545	2.9753383047237887	-0.6451093000003567	169.0896030808605	447.60949405624393	446.9395002666861	319300.73249572096	64.61466871388257	795.9659749362618	216.8600626624001	-0.5134369752478833	69.69630746493861	780.4016760391792	776.3320698272437
sub-0262_T1w	618	1	1	0.6367235219018579	1.4828258398872656	0.7124031046627496	-1.0	4.082409798585764	3.438941395757292	4.672341333333334	4.135946666666666	0.258502926900374	0.3764838539576608	0.3650132191419651	0.276896208524704	0.0545802488923072	0.0	0.0020338678541904	6.706294401172278	6.599601495241113	6.679875771724944	2.1100455684495727	6.299203833384905	7.385470476391764	13.747162027340815	23.41561011762217	41.22343095893172	39.04661612281651	52.50080729189564	2236.2333922721323	0.0	0.8235391527582762	0.0	2844405.0	0.0	4.358919963240624	12.11608623942225	0.1539679383423711	164.83428815720117	446.5355279664275	433.0480668358505	373907.9397334152	129.83734158799052	787.768468234688	205.23134392299025	-0.1966040022214845	78.5750826166529	764.1488724082258	762.3857330828905
sub-0263_T1w	549	0	1	0.5407893962958118	1.8763047714596648	0.6625699971120106	-1.0	4.123192457413919	3.327678972578789	4.842293333333333	4.199605066329633	0.252030725052357	0.3933444832675962	0.3546247916800468	0.2788693159818649	0.0578551366925239	0.0	0.0013508583987388	5.930581535929921	5.8543739790159615	5.939079647161338	2.435567872565229	7.9849441291161565	8.217792418147454	14.232865252760975	112.89141523536502	164.7831572701253	163.42433470553854	212.59843161112536	47.020496280467945	0.0	0.711367831416935	0.0	2781400.0	0.0	5.022488655522466	2.9997926307630687	-0.3186697775062508	144.37033309257876	510.16131438389306	516.9165314268321	410668.9448954698	153.32333527505398	828.3358155749738	212.23629523526503	-0.523921488481403	68.42494360328277	759.5079381481958	754.5227235928178
sub-0264_T1w	326	1	1	0.9383020913222738	0.9583851307448038	0.6594804898190663	-1.0	4.054466021496624	3.4386193978232025	4.7616320000000005	3.963146666666667	0.261124032577067	0.3569429247205093	0.3819330427024237	0.4509863555431366	0.1230779230594635	0.0	0.0006135547823177	7.066073255697365	6.906634373230885	6.981409839871936	2.238783165963285	5.570325880495897	6.405917678221312	11.408643988204751	41.61786296188885	78.28214151821	71.26779442495577	93.90337879476849	21.45454328013752	0.0	2.1213544489356067	0.0	3161708.0	0.0	16.280844509601593	6.574456009354521	-0.3882754433518363	155.34410786391422	438.1898106376834	417.6455609034747	358965.3799902203	171.57735583372414	776.392772551626	186.54999086890808	0.963657481198322	70.9054225554227	779.5977022739918	785.5806756112725
sub-0265_T1w	410	0	1	0.6173815665750157	1.655634820896896	0.6365469394905796	60632.14556242899	4.199092530055495	3.5338962568331524	4.85088	4.212501333333333	0.2602672662351277	0.3793094274127921	0.3604233063520801	0.2515702545642853	0.0511125117540359	0.0	0.0012988997909347	7.485340881827629	7.397343144967561	7.473357507732798	2.2630456824585643	7.286250344929151	8.635752643729004	16.3579619037993	69.46135658822764	115.13934215854988	109.9218861796258	145.1649597920999	10484.011050226363	0.0	1.0434175898467626	0.0	2777237.0	0.0	8.34649216197431	4.390428414368944	-0.2077029525674585	159.7168782809717	468.5014728154691	465.4986559525132	337921.9093778746	126.14983498863876	799.8596332520247	205.69534711278047	-0.6021398796808946	76.5139721685716	774.4780126164388	771.6118955146521
sub-0266_T1w	368	0	1	0.6499078218106749	1.5395354913561377	0.6410095296645918	54002.609467455615	4.033794204632414	3.3159530290787016	4.829909333333333	3.9555202514852046	0.2609673437441064	0.3777822176337078	0.3612504386221857	0.2691525816917419	0.051945886015892	0.0	0.002705579218144	7.230750153657943	7.132054386055845	7.208678088115965	2.362561362729206	7.097870459743924	8.264385369504572	15.332724286040586	81.53662217075474	135.9343915323845	129.1633893131435	170.0191542362913	61.215488150284415	0.0	0.9656746805761992	0.0	2660915.0	0.0	7.099903825670481	3.722457604767697	-0.462426090204437	156.39658703205362	468.0331279484938	463.28767454624176	350637.02811418613	158.4718747138977	792.4099066928029	196.0952300402746	-0.4908183429593959	75.2951233375875	773.3507364855006	772.373523298651
sub-0267_T1w	386	0	0	0.6420137208641905	1.6389587773856795	0.5328535608407499	-1.0	5.342527404171682	4.54059554584838	6.113312	5.373674666666667	0.2638442896045321	0.3763183366931947	0.3598373737022732	0.3401780724525451	0.1349724769592285	0.0	0.0008263619283103	7.154907104869406	7.064981447442556	7.127119468998522	2.093010128331685	7.757123718511194	9.230670849665758	17.841878702154393	76.91124357666547	142.00571653358142	131.67552626386242	176.10961868134038	27.140787115397227	0.0	1.2312599122030623	0.0	2847644.0	0.0	8.660224601626396	3.622288552144738	-0.6821115737798666	178.0159909801084	436.5048641338089	425.24689078330994	359066.48546645744	97.1608942374587	781.4039601758122	203.17450588051253	-0.601501281711815	76.46876286905349	787.663155003151	785.1581462100148
sub-0268_T1w	462	0	2	1.047743365123653	0.7836304074736705	0.6009357330676038	9070.2947845805	5.834030439452397	5.740552052981395	6.096520557308893	5.665018708066904	0.2539330293404407	0.3578362615446834	0.3882307091148759	0.4880672097206116	0.2834013283252715	0.0	0.0013210165519483	6.957208574804145	6.796092996521674	6.8951531829449975	3.136822024584712	5.202338422243547	7.033473957129407	12.761261424559962	28.991206163233684	43.47290858980487	41.069021977241626	50.74295117868635	43.27247796799656	0.0	4.491044130496323	0.0	3172556.0	0.0	26.40522906556725	12.321541080429563	1.2262284570166688	129.6162582065196	563.6018580565801	545.2549083083868	343158.2397220265	303.37255255132914	858.352951169014	173.82373292736816	10.43267868253722	72.48277597075109	807.5009811609631	817.6209245510399
sub-0269_T1w	59	0	0	0.638946556736444	1.5398940512900063	0.6083099343801888	-1.0	4.9333648342712335	4.1920198361470336	5.808970666666666	4.799104	0.2622886110374886	0.3804815933571392	0.357229795605372	0.3561889231204986	0.1644098788499832	0.0	0.0011512033641753	6.571907659621092	6.4691409734305125	6.543205134798148	2.3982949899991675	7.949655394864811	8.54690941841371	15.292777870377153	62.44362881796823	98.99443407623556	94.40536895323416	121.77804396549864	330.41094810075003	0.0	1.3098238394589956	0.0	3100149.0	0.0	9.300415152683854	5.186769530712255	-0.0275028393682372	152.17838901825573	495.7770603066382	494.3714184407145	387191.2347074125	116.70209247432648	817.0595888551325	206.13426709162985	-0.4462317391471084	66.00724193001771	787.0395107200483	783.7471927627921
sub-0270_T1w	276	0	0	0.6623373317354284	1.4687895523077248	0.6060152001022068	-1.0	4.805762643586156	4.048221219746325	5.533280351796491	4.83578635921565	0.2553700570839716	0.3795667252113254	0.3650632177047028	0.3211435675621032	0.1430739045143126	0.0	0.0017403744450032	6.5017190942846295	6.396421622667042	6.463711824153694	2.413382190089255	8.419274908546596	9.411074824699632	17.400567375463048	87.19480130890896	139.33454850251448	131.3332238339677	167.4703216904797	61.53529650343616	0.0	1.1237593106576989	0.0	2477034.0	0.0	8.27444744668901	3.776949620421704	-0.0732586246316553	162.2515030102293	505.8652294901492	502.6897783521563	381374.49558316777	132.23159679956734	834.488282578066	208.29237961810767	-0.4173521890705776	64.17738059079889	807.5221946114414	803.2824463397264
sub-0271_T1w	51	0	0	0.606899646575584	1.6308995355733042	0.5924243279512629	-1.0	5.223694786417904	4.467404359253712	6.094453333333333	5.109226666666667	0.2658556165737055	0.3787738176611488	0.3553705657651456	0.3879608511924743	0.1785950809717178	0.0	0.0014991348387917	6.491710563101988	6.39362411265912	6.460385027085529	2.171402965088261	7.560294356704005	8.281306808992548	15.11222310518538	73.63462926635799	132.4839214713005	124.1211130831108	166.24478851167385	41.47616777306301	0.0	1.2552474260202464	0.0	2778053.0	0.0	8.947592686861753	3.823071664178148	-0.3715427255193746	160.83809068504058	442.98525973694	429.6974868904799	398045.9415860783	98.28149427473544	777.0203109495342	197.8890855544248	-0.5102978332268804	70.75051076173726	775.5513492206969	773.1146157290787
sub-0272_T1w	614	0	0	0.680619381282992	1.545852286884567	0.5514364040853027	-1.0	5.035082354108692	4.343156027802533	5.785888367856876	4.9762026666666666	0.2521771134947684	0.3810900931498573	0.3667327933553742	0.3020641505718231	0.1241814777255058	0.0	0.0016675959767644	6.138715183886845	6.05088438112938	6.125122512395647	2.3127949962589214	8.137540135922873	9.93048704921515	19.34112601546365	119.46080123925044	184.30784336848583	175.80004483993108	223.63148991205705	26.28992329121373	0.0	0.934513553388106	0.0	3282498.0	0.0	5.462542427703738	2.8491755368797462	-0.5255663664302976	156.01541113799004	507.2775217562233	519.5327148772776	397980.3729073736	102.18028497882187	852.5822713784873	224.6338577373967	-0.6621944746143695	72.64358019728435	802.2613633682048	801.5512473136187
sub-0273_T1w	541	0	2	0.8408046138504923	1.186320244744902	0.599116737055437	11437.207762415524	5.992402885771415	5.7724443044944405	6.200131965372505	6.0046323874473	0.2562829580473958	0.3766023068140671	0.367114735138537	0.42442786693573	0.2335255444049835	0.0	0.0012193980560094	6.996012116221565	6.865403344697436	6.9452432885481175	3.1081144576241924	8.65582146508907	8.437310253022874	13.54799483635536	53.09794801627059	72.71958615944705	70.33683686450654	85.19297641780194	23.360682446127548	0.0	2.466825958768567	0.0	3290771.0	0.0	16.20347109809518	7.066616603421422	3.101587479390231	112.75333167632014	569.9563584890595	572.7400294952095	345310.78849519044	251.630374699831	854.4697313122451	184.27223578550704	-0.5795496912965352	59.72356552512208	786.7677444064176	784.3884646743536
sub-0274_T1w	241	1	1	0.5943433699892992	1.6713843823335717	0.6946221585642249	-1.0	4.195165317713087	3.397698619805929	4.976576	4.2112213333333335	0.2529877517626789	0.384672623841185	0.3623396243961359	0.2713375091552734	0.0579741328954696	0.0	0.0018773144235426	6.030372517074118	5.938686296687791	6.016769290773135	2.251669864285855	7.369391787057413	8.166779041394523	14.879275472840304	109.28851838391446	175.64265017866694	169.2084749398807	222.6942562570607	29.638368375449765	0.0	0.7890858828645699	0.0	2245467.0	0.0	6.136996410787106	2.843191491845608	-0.5618194933044327	160.17254618145842	476.4772573662213	474.29540722444654	406281.37941152	136.8078122958541	805.268344424665	210.64136934275152	-0.5180833648198471	71.91491859359778	767.5013976185544	762.2621618844569
sub-0275_T1w	135	0	1	0.5979895170510474	1.70680707635539	0.6933189515557516	9012.068465368946	4.110557931462072	3.415184172898861	4.806677333333334	4.10981228815402	0.2586943530057745	0.38342545034975	0.3578801966444754	0.2739957123994827	0.0568740993738174	0.0	0.0007549949313559	6.951096379383192	6.865126787249426	6.944041637371226	2.3060424397596138	7.292544672998428	8.341977748203254	15.427346131851715	83.32564478487008	135.9137872605562	130.76598337512291	173.05851807994247	20.11490188862463	0.0	1.2407507684437022	0.0	2408175.0	0.0	9.408533982932568	3.681671231436972	-0.3371925772260189	158.9444916454503	471.87009004438806	468.2652791775763	361221.1340377298	149.54483338817954	796.7248290628195	203.0598496080213	-0.6292575300060985	76.00381763691362	766.9561387634255	763.7949601225555
sub-0276_T1w	534	0	1	0.7335280843765298	1.1547922686111782	0.6919258168347281	12856.467458677684	4.25852564430795	3.530019599590517	5.089738666666666	4.155818666666667	0.2661626481267244	0.3588114811853412	0.3750258706879344	0.370354026556015	0.084089583158493	0.0	0.0014226022815038	7.338795248295978	7.197720210374325	7.267244695912057	1.9391484312625429	4.911639746010296	5.946982360841447	10.9901589052515	39.7309549725226	90.75796577056632	81.93225178874737	115.30783462315316	1097.0424798105469	0.0	1.4012406504706785	0.0	2014117.0	0.0	10.00279387831688	5.404294796800955	-0.3781820569739844	135.00420604499865	363.8804227759192	327.7451737225056	353026.6918382506	130.84660260379314	693.853017821908	169.0147614515495	0.6545584145006815	74.93789774022784	741.3410451387429	748.6727987974882
sub-0278_T1w	33	0	0	0.5986145799530137	1.8031461135464009	0.6276959071827711	-1.0	5.275808260265878	4.507552780797632	6.131189333333333	5.188682666666667	0.258446232847856	0.3883901190510742	0.3531636481010698	0.3848568946123123	0.2104604482650756	0.0	0.0020090862780067	6.317944388789115	6.243097215681106	6.313974892191439	2.227761854120065	8.691909846326757	9.474218680828926	17.502984342039955	74.20536205998975	118.1288670222758	113.0975459790003	146.95840885473532	1404.1735394963896	0.0	1.0345643678428136	0.0	2495404.0	0.0	7.474665105342865	4.34444222467968	-0.4587127298475955	161.1500966104559	484.92676021144433	492.082119435072	396863.3157731639	85.93469145148993	825.3994771614671	220.8860424467666	-0.4209777347742132	69.36877643381537	785.1020356644385	783.3544859439135
sub-0279_T1w	12	0	0	0.646527421471084	1.5631547829236043	0.5780979072587393	31760.56956939471	5.366370419059893	4.591303257179681	6.315562666666667	5.192245333333333	0.2562883306465847	0.3763924610397925	0.3673192083136226	0.3586979210376739	0.1900504812598228	0.0	0.0022214249141416	6.066548099195292	5.976610812631084	6.049004792371091	2.341463395558939	7.894688186027253	9.694300909333624	18.84675114641468	39.20544357056902	63.74933941916087	60.307858370825706	77.96879212274723	898.2073024507613	0.0	2.391475048331269	0.0	2175754.0	0.0	12.073541162535548	8.21953752611341	-0.0450138785043852	155.6081913409213	494.0632255946423	491.8832393623889	409638.96614826936	101.34602175839244	828.9382558166981	210.07487877396952	-0.562269638911562	73.05432399855098	801.0717320112501	799.8183090128005
sub-0280_T1w	17	1	1	0.6279379375066009	1.5897555089114197	0.6795307821102474	-1.0	4.188918047532605	3.517077603332928	4.812887475299347	4.236789063965539	0.2608803134778767	0.3809949918320095	0.3581246946901137	0.33185675740242	0.0781468331813812	0.0	0.0009532267691052	6.385677851901185	6.281871939733429	6.359266316957688	2.36154008747804	7.077136104056535	7.4659376177146575	12.959136661609396	101.01503153007776	168.89409222285022	161.67653519083464	215.120481819576	35.912262219301965	0.0	0.7385671792933454	0.0	3107046.0	0.0	4.919423094019294	2.92410887019973	-0.5193365008534245	158.84125078068593	460.4541859754909	450.8663382474333	396245.1081056256	180.3465352989733	774.7970205023885	190.9202268952498	-0.5600743847850818	73.00733354136028	757.6001504444657	753.8349467273802
sub-0281_T1w	83	1	0	0.6694492286869267	1.5575197337339344	0.6641329062308393	-1.0	5.352047083570664	4.637111917378658	6.145728	5.273301333333333	0.2614774147299605	0.3793438565596015	0.359178728710438	0.3822464346885681	0.2009233832359313	0.0	0.0013291481602071	6.291293671360378	6.193922623632393	6.260099052122976	2.198725185990793	8.178755579108083	8.997188017066344	16.614083286100158	46.14101395630484	77.37928064870812	72.70959344334733	94.60848572502904	1684.758889570651	0.0	1.3093392305540452	0.0	2715976.0	0.0	9.603135973215103	6.698580632876454	-0.4528916539812173	166.3478280590012	471.9435680346192	471.778552480042	403593.7890211018	91.32778292894363	815.4826282560825	214.5688651831533	-0.5366692979983769	68.8636423580494	793.1279239363249	791.1808147728443
sub-0282_T1w	467	1	1	0.7229873294469398	1.3142841418491356	0.6906910349143295	-1.0	4.117167182498427	3.395042880828616	4.899722666666666	4.056736	0.2637554144770235	0.3671404247453135	0.3691041607776629	0.3167478442192077	0.0701183915138244	0.0	0.0012278454258028	7.40808762095567	7.281308650429528	7.341387297270955	2.1641776943653226	6.2279878069614645	7.188898114335827	13.174528841680694	86.5580146980778	178.60319997696038	162.50189636895337	222.344474431822	57.5333287142688	0.0	0.6212213750420539	0.0	3546819.0	0.0	4.429450772702694	2.81028843902993	-0.8638002836993306	166.69777747668036	393.2242375699499	371.3012862838805	347055.17724513373	160.72210623510182	711.0813647434115	171.56666586067118	0.8005942908797343	75.25453948844182	765.7002675243298	766.1404679529369
sub-0283_T1w	184	0	1	0.5856025182329995	1.807879562457791	0.663754945794283	-1.0	4.31783923599201	3.5456137079760284	5.070645333333333	4.337258666666667	0.2544814586709591	0.3872029379920567	0.3583156033369842	0.2518090307712555	0.0506801977753639	0.0	0.0015856413657016	6.463796649259165	6.387706422823266	6.466496021118144	2.314857510435159	7.840634154310687	8.914228880830906	16.58719497774687	132.79726401202046	208.71981778638843	202.12305118518725	264.8520717571528	38.63851517063885	0.0	0.6072223193106965	0.0	2911145.0	0.0	4.497715944424272	2.41033550661482	-0.4166912164248106	158.71308510823258	488.98103144282135	488.5791121199727	381614.288162031	144.89238851331174	817.3362445812672	211.0620069569138	-0.6522012506439232	74.25928993075466	771.7806362624352	767.9084656946361
sub-0284_T1w	282	0	0	0.6676175652608057	1.4487249065835073	0.5832753833119756	-1.0	5.084883231380664	4.378958662474216	5.740971031667775	5.13472	0.2730992458777515	0.3709098543596264	0.355990899762622	0.3875848799943924	0.1586081281304359	0.0	0.0019095635799991	6.437472855873837	6.32391992396313	6.391557951245884	2.166933382946859	6.855826003017384	7.683810783219727	14.02867296369494	74.06508749211574	134.78639706351893	125.6699637278574	168.1584066279375	729.534830258625	0.0	1.346003353408085	0.0	2670627.0	0.0	9.032258290797472	3.737689706384424	-0.3274055856256552	150.98807200894552	430.100720871923	422.5567608848214	412254.2358873361	82.77180613577366	764.444463595748	195.001956088984	-0.4342693597097318	72.41192378842905	769.3258535787232	768.9844876043499
sub-0285_T1w	572	1	0	0.6374666883092829	1.5538860816760112	0.5516248861184645	-1.0	4.872650780747076	4.272149675574563	5.485546666666666	4.860256000000001	0.2687685402176994	0.3754333819806976	0.3557980778016031	0.3740879893302917	0.144530352950096	0.0	0.0010400226880825	7.525572027835819	7.415960056017366	7.476864443507011	2.127946979665471	7.404274267829554	8.02136029764398	14.531859645436915	78.39287046401864	145.7712676922685	135.40328379115846	182.04571321718825	54.51390527871799	0.0	1.2195483627850563	0.0	3131660.0	0.0	7.944411596283317	3.4786851837774275	-0.4429307323736169	158.0520644792556	427.274377549235	416.25548053346574	347987.2613321799	87.9770024921745	762.4371767304838	195.6133712073794	-0.4261000323317021	70.87175375375537	779.1907879502012	774.0256061814725
sub-0286_T1w	211	0	0	0.7452233373440856	1.2186602639166872	0.6355745317774819	-1.0	4.6565652796767925	4.050933172363711	5.3260586666666665	4.592704	0.2592724594125322	0.3624519974870547	0.378275543100413	0.3630164265632629	0.1639372944831848	0.0	0.0020107426708894	5.989052440540315	5.862962770976639	5.934746326543995	2.495357124292642	7.003061110552578	8.387496393528226	15.66407094573946	43.93427097560253	75.19638621846781	69.73062034540453	90.06120384214324	372.97714596580175	0.0	1.85444912659902	0.0	2814608.0	0.0	13.47449468448758	7.150404595223543	0.1873092656161756	152.5295051019152	496.1199375347281	479.5151255093515	419857.2650593027	188.7469757348299	826.57440751791	192.1626967921605	-0.0824308153790425	67.60663020067189	819.7481405324695	820.7215864676982
sub-0287_T1w	481	0	0	0.7710249394770394	1.14142253166756	0.6283286736978939	8734.03215191402	4.933728567581933	4.334135036079133	5.588821333333333	4.8782293333333335	0.2624064878611308	0.3568382622890432	0.380755249849826	0.4051340222358703	0.1890901505947113	0.0	0.0032873745018739	6.976864596896737	6.842019546431406	6.9082503122369	2.068828754252158	6.257654003421837	7.52558275174486	14.250265497560584	34.82072355702	67.12800527011834	60.98473624642008	81.0054799121219	2015.552871915819	0.0	1.6621486181900231	0.0	2165662.0	0.0	10.534685298800468	7.751981886946941	-0.1387915878052803	136.66404320852433	424.5944360524873	412.020486580208	365842.66464211897	62.56211693957448	779.3927904199809	199.156127650195	-0.1476781930335509	68.07416491896306	787.1271790158854	794.3003639560193
sub-0288_T1w	166	1	1	0.7308688916557003	1.425709381484212	0.6528999523875705	-1.0	4.5045894511400935	3.7732460147911087	5.159583671962505	4.5809386666666665	0.258578785306103	0.3789667401451135	0.3624544745487835	0.3355443775653839	0.0774479791522025	0.0	0.0011862702584939	7.644042162535047	7.524354489910789	7.588562143098072	2.078372973849277	7.29565078669157	7.40589144687177	12.843650580074463	90.8376256629025	165.2395755804505	153.60490458697177	204.73751251756232	45.12408707025448	0.0	0.7134031430510651	0.0	3357124.0	0.0	4.811909437179565	3.012948572818449	-0.5531979782739476	175.00955847956925	427.8279157433943	417.75895004346967	329388.5171685064	104.08260360732676	765.6449651345611	201.0025732417576	-0.5710024236507873	73.16216998859275	763.7098538399399	759.9308226779103
sub-0289_T1w	415	1	1	0.8836864076178134	0.9887625117881328	0.6622244971931023	-1.0	4.19941228724893	3.4600608617467907	4.973834666666666	4.164341333333334	0.2616204177788805	0.3514570950516497	0.3869224871694698	0.4044979363679886	0.1150757148861885	0.0	0.0011591268822027	6.95372341837	6.798303153675002	6.859233613069226	2.297355246308185	5.560953752528513	6.723536588658267	12.312300767138105	71.32894360264723	152.37093313802072	135.635681215492	183.20716690580804	53.48384875218461	0.0	0.8206663931627987	0.0	3032581.0	0.0	5.652628183364868	3.409539870705565	-0.6461315116389708	146.09304759188757	404.0609723525332	371.2186914794147	366466.37036402366	203.40629228577012	714.4686497598886	161.58501633198924	1.9841940360385093	69.79467675513243	787.2066239869582	792.9871881194413
sub-0290_T1w	425	0	2	0.8915688370941692	1.111073732830564	0.5968948108524048	9040.51686797168	6.261240966706779	5.953643204414083	6.471134887124609	6.358944808581645	0.2436305459386811	0.3861492059670785	0.3702202480942402	0.464766651391983	0.2789305567741393	0.0	0.0015449475678944	8.18991177027443	8.041630268702976	8.104889875026167	2.439942189070608	9.153759414547704	8.055084507463626	12.571551918772569	39.96787165058567	58.06708669139667	55.11810356755117	67.31935236067119	16.869239085178023	0.0	3.3394529124318835	0.0	2292085.0	0.0	21.7929670214653	8.806311292834698	0.9889260659968406	139.9623504314237	521.9005134905195	537.246166549623	281511.44156930083	136.25557335466146	854.8786608874798	220.1876809778564	-0.4128039784010351	54.70721462298565	782.0780575524929	780.5349256619811
sub-0291_T1w	49	0	0	0.6549142237489786	1.5205114447871255	0.6228265612621969	-1.0	5.077586175347789	4.267126526043365	5.968469333333333	4.997162666666667	0.2584581841068065	0.3739918604988752	0.3675499553943183	0.3407047390937805	0.1630577310919761	0.0	0.0026898860996278	6.042876654560223	5.947368382264237	6.015414265377265	2.348939640995808	7.819097840381159	9.52582951630582	18.4094510675405	26.09492836046873	44.53100734430458	41.65367432121247	54.335087258864114	2353.700585469947	0.0	1.4264572389075283	0.0	2547010.0	0.0	8.813118729740381	11.736515640267282	-0.1151238132903702	158.97391746477408	477.12633018910776	467.4805656261742	415188.2610669462	124.82843577861786	808.495285436511	199.0174606842785	-0.5341342517676888	71.15091343078704	798.2326338323128	797.7558019571006
sub-0292_T1w	315	1	2	0.8260364625031211	1.1876344544189663	0.6208090111031578	17630.479673428163	6.1306445591029215	6.0773103879106	6.298679300115422	6.015943989282739	0.2569105773289472	0.3762937136815193	0.3667957089895334	0.3832938373088836	0.2061966836452484	0.0	0.0028564717286121	6.462582419791728	6.326088264973865	6.401771838795429	3.1164881775093143	8.86183493107451	8.64186059858949	13.94725868718465	49.99601205740655	70.21641504297425	67.39008862552447	81.95783877619263	23.598420235150645	0.0	2.619324178802	0.0	2919673.0	0.0	17.097700864076614	7.434257377793277	1.6798678181121955	121.20698969117564	565.7818160402487	567.3371552824974	374727.9699490657	254.5976969003677	847.4137789607048	182.04349446200308	-0.5159893785707381	57.58574612744197	799.608600730485	796.791174441576
sub-0293_T1w	610	1	0	0.648485813860358	1.471077833407814	0.6390901501932118	-1.0	5.279460114322357	4.722561676300406	5.911712	5.204106666666666	0.2703975782924661	0.3730058161246338	0.3565966055829	0.411007672548294	0.2171915769577026	0.0	0.0023701169017141	6.68037261510858	6.565037433582536	6.631228098198082	2.306119551039312	7.1663061128687415	7.803688213073136	13.938638975311354	71.349264515814	128.0891626852032	119.5841794600545	159.31411117914632	181.8534165266337	0.0	1.128574580391137	0.0	2725124.0	0.0	8.77238217741251	3.943107008857664	-0.263999547809465	155.6889112961468	443.3522227794178	429.4339087083936	393603.15357182943	137.39098557271063	766.0869753286242	186.21470122750807	-0.3285745739171926	68.51077153105625	774.0329125444505	770.9375866502523
sub-0294_T1w	36	1	1	0.5545438921540705	1.881379758383421	0.7041414738075962	-1.0	4.085895900731591	3.321484935485057	4.730358235577564	4.205844531132152	0.253768037850797	0.3927055334545744	0.3535264286946286	0.3178236931562423	0.0716377228498458	0.0	0.0006430986591718	6.161398481370265	6.0852394440998	6.17223795497048	2.4336227496255773	7.909681186464344	7.955028305609542	13.521780980738704	96.50425273699533	141.95631072846635	140.94677796928556	184.379770442395	50.32285055890718	0.0	0.9629531480459737	0.0	2575582.0	0.0	7.938440829515457	3.4555048769717254	-0.2399733806050692	137.55210258911168	502.1124892184998	509.0099038630724	398220.4182385008	143.4763600230217	815.7600238919258	209.1570128670321	-0.6196143783114039	70.97832905254424	752.2559819253029	748.7459467053413
sub-0296_T1w	432	0	1	0.796151028237858	1.1593747710190414	0.6968898774011265	-1.0	4.044763507188571	3.3823651882323795	4.587936	4.163989333333333	0.253402466097762	0.3655781834598914	0.3810193504423465	0.2809717357158661	0.066241231560707	0.0	0.0014966336344817	5.8092292273564325	5.673178120572891	5.745347145136285	2.340668911303818	6.547332470942156	7.788138845343727	14.47641515378521	27.22354969039344	47.41449991116284	43.87982182529127	57.00141587431753	2873.193668768401	0.0	0.9948122657679794	0.0	3147593.0	0.0	5.164332494139671	11.17236490012521	-0.1854547846145915	165.7831349926173	473.547525985318	464.2566510085017	422824.56764715177	181.5375139787793	813.1578316316009	198.34334525986412	0.4545944359867513	71.98916253444477	808.4349238097469	808.5829066503793
sub-0297_T1w	636	1	0	0.8067378228484114	1.2056686067794729	0.6432452332011603	-1.0	4.8224330587757365	4.121133842993877	5.537898666666666	4.8082666666666665	0.2601496912382897	0.3645019685488239	0.3753483402128864	0.3687135875225067	0.1552272021770477	0.0	0.0018171679973135	5.952774395029339	5.830050479625952	5.905990753877061	2.604166797147641	7.233528837721433	8.787594591312688	16.52508813906899	28.18366904637356	44.632978434075554	41.957639276698	53.05627034964488	396.3865010426414	0.0	4.134641195799421	0.0	2590669.0	0.0	24.821250792592764	12.055643975212789	-0.034578261393011	152.2533059903827	522.0822720942107	518.628303874284	423249.2397660401	187.40661792457104	845.305601619184	199.15302344195376	0.5301988886341102	73.67331689577921	823.2896799405838	821.3240747340024
sub-0298_T1w	479	0	1	0.661210324733081	1.4904712803124702	0.6282617743847763	-1.0	4.093241193386792	3.4045449134937096	4.840458666666667	4.03472	0.2712251567325206	0.3699923404271981	0.3587825028402813	0.291836217045784	0.0590656772255897	0.0	0.0013988111451829	7.360917106845328	7.257572720613792	7.331978534552974	2.37852907374184	6.573587271466826	7.724729114902797	14.222070999499728	90.83839981391218	160.8799329844656	151.6146791221146	203.12570456796607	30.77220280201439	0.0	0.9131611235719752	0.0	3675735.0	0.0	7.417582176625729	3.111617661349908	-0.6798472392630757	160.44243766484502	439.6322970130117	431.4435424283147	358336.1679023932	173.0269674062729	756.4685068950057	181.39065239159632	-0.3341536895131645	78.31427548145562	763.3469742068124	764.1108642891049
sub-0299_T1w	428	1	1	0.652853185208795	1.5699789608664634	0.6708345709676	-1.0	4.099734433188066	3.458734226678708	4.743978666666666	4.096490406218821	0.2617065213120974	0.3766900834736075	0.3616033952142952	0.2498610466718673	0.0503556244075298	0.0	0.0012900284457225	7.597788605598846	7.504599245080459	7.579152338699213	2.32635455990816	7.318863386925138	8.601589624358482	16.159550926242147	65.39886866497756	109.67775603383086	103.9305071151612	136.7148966466752	9805.944776930342	0.0	0.8127164638809238	0.0	3271732.0	0.0	6.102501790970564	4.653904083954523	0.5909760432863989	162.36844460734798	471.5173336084448	464.5751052238047	334915.25701149413	168.6417507380247	802.0358577892184	199.7006043956169	-0.4663910093040297	76.84814014132748	780.8525423834731	779.1198240928352
sub-0300_T1w	548	1	2	0.962927214080958	0.9230695467519152	0.6172881708154075	8973.523225767683	5.835451126143751	5.709552041894928	6.007040273842469	5.789761062693857	0.2652967971800745	0.3599083054880813	0.3747948973318442	0.4667384922504425	0.2527908816933631	0.0	0.001437243335573	8.529788732313422	8.372653845675478	8.454409413604743	3.0954380524580696	6.496596423342087	7.612713662601461	13.246106512004223	40.97019334509154	62.97820543956555	59.0826158692571	73.2994488231142	21.499606520657448	0.0	2.8403276167092413	0.0	3250404.0	0.0	19.62401069328189	8.122734206933497	0.7913226059630887	122.49071845973556	519.3829665238399	507.9705401025713	294252.3508075366	260.66402999311686	796.6688710860908	164.10267895487763	16.17538020672057	59.8191532597777	779.6644549507872	780.8377364091575
sub-0301_T1w	112	1	1	0.6068180455382489	1.6224688048730591	0.7143755599707747	-1.0	4.112252291534902	3.444980800845432	4.639243551532151	4.252532522227124	0.2507409668424059	0.3864955207038084	0.3627635124537858	0.3057144284248352	0.0620498105883598	0.0	0.0020663788126514	6.32451348819724	6.223640077316837	6.300079152164614	2.317201509226063	7.425039378775691	7.707504479903875	13.380272551709872	37.7477026350998	61.32204853059244	58.93650360989407	77.73975966398999	2664.177210827901	0.0	1.2948669139330562	0.0	2546947.0	0.0	9.217791002243755	8.09980280073306	-0.6077129921437248	157.145084020292	469.33977025884025	466.6950997151434	384420.504578002	148.43250086903572	788.7016856521368	201.40436248007967	-0.5002626913709514	69.42067650885244	762.4004748972441	758.1573859043419
sub-0302_T1w	643	1	0	0.7898799904548994	1.2122933502464226	0.637290105299966	-1.0	4.938336619895334	4.306668206851239	5.483018666666666	5.0253229861680975	0.2605588372240811	0.3619833670391574	0.3774577957367615	0.3590245693922043	0.1714868530631065	0.0	0.0022011203112642	6.032497308060573	5.9140240884165305	5.982803961421714	2.4998891328016706	7.347988460275109	9.21476711853943	17.796423762541515	35.899458455036616	60.66255662466736	56.1310832890046	71.83123478730981	2035.635039154017	0.0	1.7027726529906262	0.0	2663339.0	0.0	9.825722873210909	8.910841910737075	-0.041301063586197	154.80032732927415	495.4005183201549	488.2867124676704	419169.33972070215	156.0738506913185	827.5327232480049	195.3231139792377	0.5392791929226117	71.22808523471802	822.6166661757177	825.102149695158
sub-0303_T1w	81	0	1	0.7050681479593989	1.3680814571687592	0.6897019228812085	-1.0	4.265443434026639	3.5111356354132486	4.9776213333333335	4.307573333333334	0.2657563963305727	0.3722180005144616	0.3620256031549658	0.3302235901355743	0.0718830972909927	0.0	0.0020523394442281	8.03238793741332	7.90380186552847	7.96352284580712	2.192928097669113	6.631182543242	7.04614646151046	12.31432874362027	103.61052012781	206.23739607719145	189.12198737253416	257.5180459126012	78.76860924559875	0.0	0.4273467836905204	0.0	3168907.0	0.0	0.0	2.4229058020871013	-0.7105590211470378	164.40065469228284	402.7337813093762	383.1851357594133	322690.9838736979	159.87604855559766	723.7402514927089	174.73648243750924	-0.1785837651817323	72.27236557432313	763.3333042757882	762.7324379514903
sub-0304_T1w	280	1	0	0.6678288208341694	1.4652651176988825	0.585806471277051	-1.0	4.7958495005269794	4.138406824488768	5.406859010425505	4.842282666666667	0.2667233937254994	0.3749720381960462	0.3583045680784542	0.3765036016702652	0.1556569799780845	0.0	0.0006398272477793	7.9321657768745615	7.821392689953286	7.886924503675321	2.188442487677797	7.690790125995908	8.35259100763226	15.178540409223077	77.86469131266655	137.4248230792431	127.84681107512196	168.25091883345615	72.73278369764941	0.0	1.0546421567422788	0.0	2905232.0	0.0	7.031664803624153	3.760005820008909	-0.4070436939779815	166.76980587446351	454.15201217242776	446.8866216391325	327472.8474808001	90.70405353605749	794.777132190764	204.2027340579509	-0.4481058147107792	68.35365544490985	789.8863403219208	788.7184021398425
sub-0305_T1w	478	0	2	0.822401160701989	1.1476831287354476	0.6257988754687076	16491.026389413986	5.2089524494087165	5.055927812663292	5.51278462505459	5.058144910508269	0.2582319421546155	0.3743556191197328	0.3674124387256516	0.3920365124940872	0.1725142568349837	0.0	0.0034571558104682	6.437148414258791	6.306821796882692	6.389230089288045	3.0443461545508024	8.401928306423912	8.445324063587176	13.889697729786812	15.43117799375725	21.125460856739	20.43252585824773	24.740938724246945	1564.1724871611611	0.0	3.1761406930997422	0.0	2529471.0	0.0	15.735753145068884	24.49780542262468	5.874551177718994	110.8343618947981	578.532336852998	577.0248698331416	377416.8294416149	251.86655934900045	866.789549369365	189.53958456081165	-0.4181227358126071	58.0794475415851	791.9991161980984	789.9537096880376
sub-0306_T1w	391	0	1	0.7257325883799635	1.3460792006670117	0.6726353345475644	-1.0	4.295294462711209	3.531248721466962	5.0356906666666665	4.318944	0.26297419500419	0.3678593312605148	0.3691664737352951	0.2930057346820831	0.0622102886438369	0.0	0.0008060926548642	6.695308218635903	6.572336327597059	6.6297405991691685	2.0976949090625374	6.709771345867916	7.651558905623912	14.147210461941288	99.13109607283435	200.91620350368927	182.55300519276847	247.611716001782	47.51185485590772	0.0	0.5809472068617613	0.0	3135448.0	0.0	4.855012737214565	2.534423586698205	-0.7107035566434021	172.5959292373507	402.53760849917165	383.4929459914565	382617.723921146	128.9894640892744	733.1599835678935	182.81612029977384	-0.2873572739998682	74.53721191995888	778.7538520048499	777.2530500665307
sub-0307_T1w	641	1	1	0.8269666942603212	1.078717752041514	0.701019705273575	-1.0	4.3044999228377945	3.6051756690939945	5.0579968	4.250327299419391	0.2543270481633235	0.3587015968613232	0.3869713549753532	0.3777184188365936	0.0947703167796135	0.0	0.0009960645687991	6.552167803386572	6.39954456459057	6.454587736688429	2.122287725133569	4.943638544647263	6.107630514640939	11.256965274141988	45.00383429459696	110.4729968215716	97.81746119814837	137.9755524782765	1559.113736663597	0.0	1.3542750316781629	0.0	2300580.0	0.0	9.923141801729798	4.508746453323657	-0.3474492964349882	117.65755233452964	341.1610107454144	309.72310233674943	378362.35008551	136.87092140316963	615.1821490451694	145.93812581312062	0.3890258467851075	78.39934415922723	751.9085733786551	760.2916470635682
sub-0308_T1w	523	1	1	0.9040682996838968	1.014365186710095	0.6916786879037418	-1.0	4.158353072989892	3.536381885636345	4.899445333333333	4.039232	0.2719405713574443	0.3574606542062571	0.3705987744362985	0.4054637849330902	0.1020871460437774	0.0	0.0012180327724149	6.987563132864621	6.828316490405628	6.894040546871843	2.265913401334947	5.516534631009052	6.259259426733284	10.995330247855856	80.67005072137137	163.08237137193265	147.32122667917085	198.21125794420857	52.971334898016906	0.0	0.6493950381362131	0.0	3740087.0	0.0	5.060871094465256	3.118825492384909	-0.5405183064459878	156.02609644365782	403.820766914514	384.0357682183385	378775.9603343348	168.35831174254417	716.1694917678833	169.48364445374983	4.719340577618624	71.82285978424324	771.9785047751571	776.365741841495
sub-0309_T1w	20	1	1	0.6057424589197709	1.6697219570018784	0.7181464089535233	31689.15963032976	4.2639936475771485	3.5690691852952403	4.876874976730028	4.34603678070618	0.2517469613061713	0.3833629600226024	0.3648900786712263	0.2777854949235916	0.0604666069149971	0.0	0.002368810936697	5.943427695296038	5.858888255989013	5.931410686447619	2.145530063812559	7.106820695596589	8.385352584410708	15.903706993822974	8.313859158184314	14.701369149373528	13.947970535028134	18.82868329752656	366.2429178212732	0.0	2.962696532313371	0.0	2797480.0	0.0	7.973483815789223	33.84131912907186	-0.6989363269717201	171.171265643728	442.9393687629437	429.4555469155312	383478.0905078026	141.22801421396434	776.3484503664076	200.1626517430741	-0.6538824318768524	79.72642768388856	763.4673762559221	759.4047972578555
sub-0310_T1w	480	1	1	0.6583349123326631	1.5361408027619363	0.6624480725885707	-1.0	4.167430943171166	3.4764258979149	4.858848	4.167018931598595	0.270824664813311	0.371781024308285	0.3573943108784038	0.2936729490756988	0.0607165813446045	0.0	0.0016592715535266	7.498654963577263	7.397722594846161	7.469346542473569	2.297841744561211	6.861403672381574	7.884145805111431	14.493191998391511	101.4217183974806	180.24826331387555	169.641723600097	227.25518908893488	46.260027656532685	0.0	0.6597242601299153	0.0	3530097.0	0.0	4.762498481199145	2.769680572492178	-0.6456229177144084	165.87548210350386	438.23228439754575	428.774470590055	351396.3569890159	164.69268308021128	760.0299277771264	186.59851641375488	-0.4627495970867854	76.78256659883608	763.9284199039188	762.0246915388852
sub-0311_T1w	358	0	1	0.6620161044601014	1.4826966552388725	0.6592862388469531	-1.0	4.394411816011959	3.607982114702544	5.182282666666667	4.392970666666667	0.2713451369402119	0.3706643332324034	0.3579905298273846	0.2895764410495758	0.0553447529673576	0.0	0.0007639831312532	6.894625907706739	6.7850649488737975	6.83917242431835	2.059489723895397	6.421530138041366	7.353690773601616	13.580052458868082	80.09314463261077	174.49152880562647	158.6919422314146	221.49115325600656	61.25407459187278	0.0	0.6899610327955806	0.0	2578527.0	0.0	4.760585322976112	2.8527207494445794	-0.7465208622940955	162.33525030828062	373.8678113659124	348.7569544017315	383782.4216701538	137.37689074873924	688.3957506716251	169.34121884022653	-0.1603769603329521	79.8045617457547	759.9215124398095	759.8045305162668
sub-0312_T1w	621	1	1	0.6466177900024432	1.556924483969301	0.6870841088429391	-1.0	4.222177947889924	3.451899177003104	4.913056	4.301578666666667	0.2607280010408923	0.3817123805954091	0.3575596183636987	0.3012048900127411	0.0594497799873351	0.0	0.0028155348969638	7.282234022433767	7.175483837469156	7.247632907060335	2.214608983532607	7.329803656188668	7.648915107162531	13.40233268176632	137.31125917096233	233.34375060692585	221.3891528875064	293.512448884631	62.56514686841368	0.0	0.4350977098266624	0.0	2981636.0	0.0	3.675469502806664	2.1410544869804293	-0.5102691816140994	166.01740107187936	453.8213729648519	448.7476005926728	348022.082531697	126.39531234651804	785.0984362661839	202.63033303739564	-0.5174327576781743	71.71494257628342	765.996693307213	762.5918575823307
sub-0313_T1w	623	0	1	0.5543379064449162	1.9093821387005512	0.6761574662082803	-1.0	4.245080185517359	3.482151276552077	5.03745536	4.21563392	0.2532877423292758	0.3897470356978073	0.3569652219729168	0.2587039768695831	0.0540249198675155	0.0	0.0021962091070419	6.237884074404518	6.174684600035279	6.265013586196756	2.3128972947098485	7.39967673068125	8.843312943293807	16.81736480449032	21.150760391129896	31.67648610782512	31.33419440812517	41.1753367254205	1307.2291287896303	0.0	1.3921491277726386	0.0	2862056.0	0.0	7.684451013803482	15.56111828955722	-0.0330889601957027	146.34215996010556	492.6461702924318	502.3831439688802	392573.45823928015	121.9298651367426	819.8287880644202	217.20917105085783	-0.6922594851246742	78.30873895869654	755.4146472765806	752.3952986299992
sub-0314_T1w	164	1	1	0.6834817641883071	1.2760348677994318	0.6859698607552512	-1.0	4.505144869647956	3.682154608943868	5.330794666666667	4.5024853333333335	0.2673097059357452	0.3611858589744614	0.3715044350897933	0.3196643143892288	0.0644955337047576	0.0	0.0010994198059477	6.614664457628198	6.485856399789364	6.542816052841561	1.9448222319873207	5.3686451182143085	6.537380973695808	12.298675570885797	46.197028270691575	111.9399396853404	100.17356721154086	142.3837336785906	181.1342986407752	0.0	1.2782516071285823	0.0	2553749.0	0.0	9.71353699453175	4.418901199537948	-0.4403859113749204	131.88376610678577	346.8214169626221	311.59939157776535	393799.05520149705	128.9700662530959	655.8244035951793	160.21978298069362	-0.1877696473787269	77.35666303179349	751.0001123925862	755.0359493866563
sub-0315_T1w	377	1	1	0.7823835150132553	1.2075645172549512	0.6668420439248077	-1.0	4.305387319477754	3.652460353262211	4.988064	4.275637605171051	0.2621683184217757	0.3646717778129479	0.3731599037652763	0.3229662179946899	0.0737847179174423	0.0	0.0008848447424033	7.680072536831925	7.545325827087137	7.60654543252502	2.224426923664608	6.495945254957985	7.484381422791341	13.732772089751434	68.32373945021989	135.0564624436324	122.46722905127548	164.02148525997413	58.3252437502412	0.0	0.9099327287159674	0.0	3764742.0	0.0	7.179188769310713	3.83505806848992	-0.7049356177762305	169.0281210849466	422.9658918758079	399.9556554146111	332717.8131481102	180.28356662392616	753.0664111375809	179.80139069343394	1.822072697901289	72.82222965293592	791.0724206926753	790.5977686420083
sub-0317_T1w	22	1	1	0.6082596518968347	1.4889125396309952	0.7415038340134933	-1.0	4.1674945035827085	3.392869902359551	4.915415208415429	4.1941983999731445	0.2656407896906814	0.3729346805801025	0.361424529729216	0.310762494802475	0.0674422726035117	0.0	0.0025478858278274	5.440550770716576	5.335134617728727	5.411774862843176	2.194533320718268	6.081829180102483	7.207152617704168	13.345095352291752	11.372304627559217	21.069831228452063	19.85722237767485	27.12953127701329	671.6336601149649	0.0	1.9341530200708708	0.0	2272946.0	0.0	5.153655409812927	23.37063032870013	-0.5377066428638146	159.39601469293152	424.3247956607945	405.6833469122648	441335.6081776879	158.49876336753368	749.2365147173405	184.8606642119936	-0.3399240401993446	77.25718954490955	753.7379826442835	751.6224662959576
sub-0318_T1w	58	0	1	0.6017239931258287	1.7029901627633302	0.6825178469885601	74553.82024793388	4.12486591649319	3.274367187113315	4.976840135314873	4.1233904270513815	0.2485442161316599	0.3852653429393706	0.3661904409289696	0.2566477358341217	0.0597491264343261	0.0	0.0026684291266412	5.538845332623049	5.461625344464395	5.546176839445842	2.441313590273378	7.532045619406073	9.13068011006874	17.41868112052677	16.299905400483347	24.65730240813858	24.02075340894275	31.105052418206323	1384.9122229706009	0.0	1.6354452521733842	0.0	2316060.0	0.0	8.382642854005098	20.53129671594031	-0.3403561517360947	145.59759935733166	507.01758503478624	510.82216500118375	433406.18489823584	170.68929427489638	830.1411670930684	209.2404587943682	-0.6773024363170479	76.03088169399773	776.1187581144338	772.7343373931944
sub-0319_T1w	172	0	1	0.8283121511425438	0.993393628980563	0.6947432558439822	-1.0	4.226883028535435	3.4953800699304245	4.996319682342549	4.188949333333333	0.2543825750390654	0.357160141745908	0.3884572832150265	0.3858868479728699	0.1028643995523452	0.0	0.0025836989397214	5.654551118140973	5.500200595803655	5.579840503267777	2.0255594779816297	4.6812961090006695	5.853893774568771	10.854825736724012	8.850630879012678	18.666391677839453	16.908287548870675	23.20784008975989	634.4333780634836	0.0	2.311825160794875	0.0	2569187.0	0.0	9.098477639257908	27.00532259963781	-0.404619279441933	145.341921795619	399.0566655675614	364.83111318200827	435596.58154951246	161.0371074974537	743.5180779322982	180.11354313501667	0.6214557990381384	74.74286575810495	758.6283415376275	769.4457658454776
sub-0320_T1w	396	1	0	0.7201662857385039	1.3883971887571982	0.6135004838537487	-1.0	4.990726118641429	4.34295168925762	5.699712	4.929514666666666	0.2600031252522826	0.371809143655873	0.3681877310918444	0.3558708876371383	0.172359474003315	0.0	0.0009612500613341	6.496539587628286	6.383477441493196	6.446046945512917	2.294201285396318	8.127494860172671	9.062692746251226	16.76638209318469	70.60515310637108	120.754063461806	111.9943807894162	144.62392580007148	17.0646433086692	0.0	1.7662947981814554	0.0	2491093.0	0.0	10.7829807177186	4.3719511925438725	-0.2937823746314545	165.98981065006413	475.3233684440312	471.1725425776094	389086.8770531395	105.5712098646909	813.993614224717	205.3751517320842	-0.4874332406745796	65.85582726224887	807.2614001803596	805.8335207086056
sub-0321_T1w	303	0	2	0.7995703011485447	1.2631867709015223	0.6184108941330284	13257.877551020409	5.856124178348402	5.669234797621813	6.130173456138554	5.768964281284841	0.2561846571560186	0.3782333943917519	0.3655819484522293	0.41304711997509	0.2261018857359886	0.0	0.0016127016501836	6.65337847677869	6.531053533898027	6.61635623528595	3.046849293965101	8.4897729125088	8.342788497249272	13.491743285273913	42.20813556535747	56.72209148669232	55.40545841879714	67.28614820434161	16.272739953861407	0.0	3.7868485729187737	0.0	2939332.0	0.0	22.21432328224182	9.078613095048638	6.157975734703141	108.75138644677452	583.3635208515037	584.9031320214272	362234.3456630539	249.866708278656	873.1117622852325	191.96956207344576	-0.1017739418503418	61.25910926438541	787.1396170588093	786.0316150188446
sub-0322_T1w	265	0	1	0.6033724889718364	1.7979524280140111	0.646003618328387	-1.0	4.224048411901657	3.476251588539015	4.936160313832621	4.259733333333333	0.2509376202762894	0.3871924047388431	0.3618699749848674	0.2467186599969864	0.0495011508464813	0.0	0.0012902190814432	6.760173830213311	6.689404804280714	6.770225292539229	2.4366602732071048	8.135437167892889	9.649614541547614	18.37674618354285	146.67798136356757	219.61970018391904	213.8104132921554	275.13355832897946	67.97145585939315	0.0	0.4449294394435258	0.0	3029208.0	0.0	3.3755663707852364	2.325774236795536	-0.2686514672870395	142.9745147578977	516.3731795273411	520.7157931700349	359760.7346346034	142.02811106666925	843.7297504730523	213.7003156319388	-0.6998479626524206	74.76082874298127	782.5016503861663	779.6633503809571
sub-0323_T1w	371	1	2	0.8157345539653107	1.2372751039629968	0.6211640184221044	14288.637196060326	6.241447273354513	6.246006844169257	6.2641415934387	6.214193382455583	0.2595198624338067	0.3743354341459146	0.3661447034202786	0.4579485356807709	0.2526843547821045	0.0	0.0018961144980593	7.562962407298693	7.431653317568958	7.506097081810104	2.6079137648719994	7.815558016971165	7.8582010334103485	13.15113131838788	44.92112626768036	68.4907753622973	65.07476264882735	81.81238631650439	23.58871285572467	0.0	2.4992800454504875	0.0	2719833.0	0.0	16.484813787043095	7.379905779791767	0.0694849133354544	130.67572064376083	502.5920786440015	506.02237851172686	324410.4685087099	156.3931760713458	808.275454223156	194.0331024040904	-0.4678211668490757	63.3770242136139	772.5124405559533	771.5270727723837
sub-0324_T1w	322	0	2	0.7771032072700474	1.3008070984733957	0.6340533000192934	12561.236686390532	5.756741516003994	5.58018144857318	6.003846489142756	5.686196610296045	0.2588770866668055	0.3786186501271281	0.3625042632060663	0.4433072060346603	0.2296703100204467	0.0	0.0019646142774291	6.143068982840788	6.0238127645955	6.102285971049081	2.856062854234296	8.595082969210145	8.303586670121213	13.4596141869192	45.24454738256592	62.74633462586895	60.89894343679384	74.70594830194663	19.29978079441025	0.0	3.0144386626026303	0.0	2514927.0	0.0	18.558235317468643	8.092061534291771	2.327666631173776	120.83010223752495	551.1767542257098	558.8479918241501	396565.5252258149	204.97220752760768	847.5511053949594	195.67051417838263	-0.594508504348576	61.51822605863247	778.381516570863	775.0251716189086
sub-0325_T1w	482	1	0	0.8489969594402679	1.021470191124662	0.6043573193711039	-1.0	4.7058695383735065	4.140253948453855	5.3260266666666665	4.651328	0.2680943264500889	0.3498186366753171	0.3820870368745939	0.425927385687828	0.1678775206208229	0.0	0.0018549554796104	7.180000127475487	7.033528906256878	7.101812358838995	2.2506371954894524	5.73377371212108	7.095446520756499	13.301928654658964	44.924514001260256	87.1441554679474	78.90217087994829	104.63784317063724	842.2851641062385	0.0	1.796425039599856	0.0	2903105.0	0.0	11.840884197503328	5.900375378613385	0.0650214328472795	127.28447020199977	417.1821295978602	404.6050506569445	363291.4050246835	90.81029926612972	743.2588667683303	179.77330802460517	0.1498169954954629	67.87162414252202	773.9946174148005	784.8491235002875
sub-0326_T1w	340	0	2	0.9893496768922646	0.903458292686407	0.6440157733293126	16894.000532544378	5.539483727564204	5.493935990622212	5.7888162333792925	5.335698958691107	0.2552212081399587	0.3701031174386509	0.3746756744213904	0.4648923426866531	0.2353328064084052	0.0	0.0033936431387837	5.625305773686857	5.473760688531486	5.56539615209046	3.673984422318909	7.575037511068445	8.060785725538159	12.933335243227123	23.02856288244848	29.540529632877487	28.797619746155146	33.82376672313948	1444.978461681958	0.0	3.5116661194996284	0.0	3135388.0	0.0	18.105552524328232	18.89219616796876	11.751623809927558	116.15714229778386	669.8618099297479	664.0756450742483	424143.9588646609	405.57385589182377	958.7411425709724	180.7505927889497	0.7388017434744034	62.75155963213611	853.7801988321925	851.8615065962076
sub-0327_T1w	568	0	0	0.7303728373719243	1.3279119060675406	0.5564332957710427	-1.0	4.941766034267372	4.234727436135448	5.600650666666667	4.98992	0.2653918718961187	0.3707375527647918	0.3638705753390894	0.3834791928529739	0.1735004842281341	0.0	0.0015596127079165	7.918523054978149	7.792492413816054	7.857619569812998	2.331308039482938	7.304899241335163	8.038899214020839	14.480490361244415	51.91831444425173	91.87914861374767	85.09280808934875	111.4809612100468	402.7846836500922	0.0	1.6391015555291135	0.0	3276443.0	0.0	10.26428198814392	5.609872260202111	-0.3578571817731397	159.92326972952114	456.2989273170305	444.5717136114836	326448.9877615061	141.01932061836123	782.6056789085269	190.6959634510222	-0.380863940390816	68.95587033792012	788.5752289030476	786.7526321224868
sub-0328_T1w	254	1	0	0.6007741959767736	1.7456365393712543	0.6043231177373536	-1.0	5.260451461405986	4.514442384217959	6.008938666666666	5.257973333333334	0.2564940929927041	0.3897669132768445	0.3537389937304512	0.3763022273778915	0.1727538526058197	0.0	0.0021697250077894	7.198905386561442	7.109569739311914	7.1724260182608655	2.019615723391541	8.6319456234329	8.768183373700632	15.652988774277455	67.1628774999313	115.10911865064124	108.5483242940082	143.3729767314521	31.736478774761885	0.0	1.5545064931583898	0.0	2751606.0	0.0	10.727322220802307	4.436017229056457	-0.8650573276343927	180.9120008512401	449.3105527993641	454.7689332216978	346690.2408699864	67.07059564441442	804.9216430261731	225.17564707082136	-0.5199777663060012	67.22533853365168	781.603382841125	779.4194209873676
sub-0329_T1w	505	1	1	0.7483788002317369	1.278545008258947	0.6741761416115071	-1.0	4.319451855198178	3.61178462500817	5.038186666666666	4.308384273919695	0.2627149690280845	0.3702141854645315	0.367070845507384	0.3459122478961944	0.0792578399181366	0.0	0.0023793520134949	8.530462373973675	8.392459094111322	8.444281417613912	2.066298223996544	6.403474614709682	6.901598489650034	12.235022630243876	94.44933258812016	208.50604532793017	187.0246396673528	258.1185410860079	70.48073030144019	0.0	0.4468136008915662	0.0	3717573.0	0.0	0.0	2.4048566109757874	-0.6768420177971097	155.30936089880012	376.6508413907732	346.7020026315004	300844.106347988	148.22415634989738	690.4110174905509	167.7886678647315	1.5619049771369813	72.30865755043456	768.0476229669238	765.3782350290567
sub-0330_T1w	108	0	1	0.6273877340496894	1.6201690208817257	0.6954292926109188	-1.0	4.176704035716974	3.43722677381759	4.906346666666667	4.186538666666666	0.2653280830774476	0.3764784825126226	0.3581934344099298	0.280781626701355	0.057273107767105	0.0	0.002923749174515	6.220979301314965	6.130556807440394	6.209162335997278	2.352554588437853	6.738004544850307	8.040481223892991	15.030884538390817	33.836184040036	57.78477388984435	55.15102990361584	73.83213178096717	2847.47681524	0.0	0.734124847038854	0.0	2104109.0	0.0	3.9297995567321777	8.601493296315178	-0.3760421565961649	154.13289967801785	454.6333338778757	444.2459771633148	413583.59907459177	167.82030379772186	772.6968378424644	188.83533766960835	-0.4564966459222614	80.57548922171293	760.6677338140388	758.6745985150337
sub-0331_T1w	609	1	0	0.6425325926336575	1.4967732643640292	0.6124576291159584	-1.0	4.732303701906233	4.162073466146873	5.218122666666667	4.8167149729051575	0.264555610903946	0.3767576181711974	0.3586867709248565	0.3686181902885437	0.1491084694862365	0.0	0.0024915775572735	6.773708871322106	6.666651687344595	6.749636344549264	2.5445880524728834	7.087535240133802	7.981798574928668	14.313272432179316	95.1750659677203	151.10600357391556	144.9718856319179	188.6345873541179	106.18528490602036	0.0	0.9969887572036508	0.0	3027998.0	0.0	8.027915842831135	3.3518542177751764	0.2453171690577034	134.63775244576482	494.8752733966485	486.9412633627653	378653.4196158426	159.72341360896826	802.2349821180105	191.36324243069927	-0.3928138383737467	70.61975464210907	774.8731400673611	773.0989995524287
sub-0332_T1w	309	1	2	0.948760873190892	0.8664879926588317	0.6521977162378816	12627.694696397077	5.4721724766603765	5.578501995027779	5.513676118587141	5.324339316366211	0.2540942556641266	0.374471860669526	0.3714338836663473	0.4924807250499725	0.2918825194239615	0.0	0.0038966670385459	5.98615084278525	5.840511526682152	5.925306232011854	3.01252791466082	7.350853047219913	7.302353129823867	11.54367842759087	7.559949864199109	9.577314749449842	9.409256583802508	11.090505137758573	562.3144327933575	0.0	6.412730824679686	0.0	2830048.0	0.0	21.030199248343703	55.09152209519618	13.788933029684934	160.13750143437056	649.1956267534293	635.728903144598	396898.2765677376	359.9248500689864	987.2416735142468	211.02811999813045	1.4182319196605435	60.36335723850105	807.0799826977243	805.3725104145706
sub-0333_T1w	465	1	0	0.8594381110821968	0.9758735444134292	0.6261927238821116	-1.0	4.716152174380159	4.061619189807144	5.431893333333333	4.654944	0.2660256446125328	0.3445746528228856	0.3893997025645814	0.4281434416770935	0.1984128177165984	0.0	0.0016824058478579	6.700985325430592	6.558210410269182	6.632789700772387	2.4264709070248025	5.111890207605687	6.943586769987324	13.292399195331484	57.318394312866616	114.774797384084	103.68187718583675	138.95243986055965	342.0795235522034	0.0	1.2483412085714487	0.0	3293581.0	0.0	9.355669984593987	4.526839265708022	1.0169498859675858	103.01792604288512	426.1882842165823	396.0566960144788	385723.61794191966	136.23711167648435	731.3401969224215	163.22313260510523	0.3386146617334669	74.4549068600006	777.2406780570515	793.0670002643019
sub-0334_T1w	99	0	1	0.6554683354127554	1.522580802370454	0.6764415612829094	52531.685004340274	4.26451677344633	3.5298564397707803	5.031862932919481	4.231830947648728	0.2550054362559703	0.3757858335026882	0.3692087302413416	0.2584224343299866	0.0564380794763564	0.0	0.0018436835717698	5.721367327717483	5.6196623461359625	5.690578533375809	2.2595672921014023	7.088001746151115	8.40712106186206	15.873794147333664	48.4926569565521	84.43676327586628	79.38225386472851	105.21734136176715	2234.022163231772	0.0	1.1049533182415006	0.0	2701017.0	0.0	8.40766915678978	6.0301917176112925	-0.2178481344206067	170.8648455294273	458.43371113867306	446.34982630237937	432165.1082300728	170.614164352417	789.9364036731422	197.5375159001126	-0.2633191478162335	75.51344485475357	781.2829981460717	777.1967342495918
sub-0335_T1w	209	1	1	0.6529139052715397	1.6264692312116085	0.7299530733329264	-1.0	4.199899230719463	3.542321692158391	4.788416	4.268960000000001	0.2619152883039022	0.3784709291352968	0.3596137825608009	0.2834402620792389	0.0566557228565215	0.0	0.0018991394468057	6.461730093572474	6.37913642727531	6.4666196913969145	2.344354078192869	6.730621885725226	8.295806411194638	15.81244326966582	23.51952320581912	37.68335202365039	36.43481558999972	48.10157154052964	1231.709933643867	0.0	0.9676549021608198	0.0	3200241.0	0.0	3.994450807571411	13.169963907906304	-0.2731862132256322	143.44445921780377	471.9723140986216	472.8042461872101	392519.0851749237	131.0993106365204	795.8524653911591	201.67757435436823	-0.7322489416906541	85.32197005637475	757.8941639447154	757.534440279007
sub-0336_T1w	385	1	0	0.8383012698486796	1.062177798593806	0.6287066608279818	-1.0	4.712648959927416	4.130640555357314	5.382996991091602	4.624309333333333	0.2677342574670198	0.3557933125087497	0.3764724300242305	0.4583342969417572	0.2067875772714614	0.0	0.0007557206351581	6.989326325138802	6.841573367152652	6.914284714952808	2.475921655347745	5.971811491526228	7.176466241456869	13.081665577496636	46.54056584477652	85.68550457316094	78.43773623226922	103.0871382788702	51.45630986239126	0.0	2.29059744168356	0.0	2484032.0	0.0	14.622523427009584	6.112249662498536	0.183544682066937	134.87329645985642	455.0984303980865	434.2111930847168	372332.40979091777	161.29922497272491	772.3852640390396	175.37332372788063	0.0081449982062729	69.61202397928074	793.3955194057002	799.4231375455856
sub-0337_T1w	115	0	1	0.7064301320702516	1.323654573176928	0.6994741443928785	-1.0	4.257754639561352	3.4918109778304856	4.979712633203206	4.301740307650365	0.2696329204794748	0.3663132316024038	0.3640538479181213	0.3533900380134582	0.076759023964405	0.0	0.0010094888718615	6.778100024843146	6.650899593749239	6.713459960648289	2.0387839708304547	6.001978731804498	6.77369018709835	12.280307858660098	93.648600090265	197.1591940531148	179.6757222223588	248.21937252369668	44.92546199403287	0.0	0.5396771926730762	0.0	2538826.0	0.0	4.59165358543396	2.524403569510508	-0.5786549671279948	159.51757015567074	384.2953448167335	360.85135911777616	387293.7167233797	120.79397010430694	712.4954962022603	176.99319713006892	-0.2830308314575109	75.66359073398564	759.1276716941134	759.7034346275032
sub-0338_T1w	398	0	1	0.6495003340968601	1.5691616615782495	0.6426876447787772	39791.26402077753	4.325658129104204	3.447000775271716	5.146282666666666	4.383690945374231	0.2601216069384064	0.37758060025873	0.3622977928028634	0.2611173987388611	0.0531544610857963	0.0	0.0018198291036606	7.488483698860756	7.393760788312252	7.464109175140424	2.057496197190853	7.114002909644472	8.31627389980992	15.777322592594434	78.25921875708327	136.87526296633834	128.90151402409626	171.57006034886712	29.82744318402407	0.0	1.1209072441975134	0.0	3620030.0	0.0	8.72704616189003	3.691132065358481	-0.5038586225482571	171.82335999631485	444.0927901605972	440.9236179888248	337855.30765977607	80.15376326069236	794.1612007319927	214.30074381529	-0.5996629248283774	77.70944430133648	774.192347042838	771.1747845020145
sub-0339_T1w	196	0	1	0.7002239744361143	1.3564538515291764	0.6507613052879543	-1.0	4.396888861459605	3.5815675917382777	5.127125659307204	4.481973333333333	0.2712344731113614	0.3733549177388963	0.3554106091497422	0.3638278245925903	0.0738546103239059	0.0	0.0014824881076826	6.9267124276870415	6.79093342164556	6.849702839944015	2.0313206074950108	6.37264381420658	6.32062549810214	10.55791207260483	67.84666063208847	140.61760094818007	128.92842026210175	178.32099920603667	23.59564008978521	0.0	1.0637983433579985	0.0	2903122.0	0.0	8.671582113951445	3.46431490041025	-0.6834035955345268	164.26548197368035	374.5667989794089	358.7683379687369	381494.2701813792	89.58185251615942	696.2986485566944	176.6180416966638	-0.1411295971267847	70.05706715171996	742.4022134762112	743.5759182740003
sub-0340_T1w	430	0	2	0.9492587750946908	0.819982112344471	0.6456832651738814	17940.688979591836	5.962281584821624	6.05525336859811	6.024198894148515	5.807392491718246	0.2463200654198635	0.3585498104561166	0.3951301241240199	0.5265475809574127	0.3351960748434067	0.0	0.0028006559302072	6.837909288142405	6.682505948772034	6.787328444270248	3.4474567200606554	5.26466931236866	7.145497981955328	12.724367913436668	15.67992964801944	22.72489507398271	21.70053912445308	26.69679265135708	1180.7972712321553	0.0	4.16684903122719	0.0	2493035.0	0.0	21.559923466295004	23.31056245661748	0.7782556558893927	118.4577525177775	576.5839393922522	557.9112676009536	338339.8228335156	362.272882796824	853.1333398222923	161.8324719989327	13.957249423306616	64.09308348787961	798.9937687694829	808.5798406898975
sub-0341_T1w	275	1	0	0.6400411871096086	1.53407936618542	0.6302084362647515	-1.0	4.823761770232728	4.127498328598418	5.382453333333333	4.961333648766432	0.24801905364229	0.3880207037143494	0.3639602426433604	0.3512135446071625	0.1562435209751129	0.0	0.0015239661855519	6.419957388010262	6.318146177440041	6.398672128071265	2.756383242274345	8.66511566084257	8.969295248992315	15.48638684386003	65.42023963813566	92.92953825768112	90.39843289537608	112.84552079031144	1021.7392249059474	0.0	1.3553500509730934	0.0	2565726.0	0.0	8.936372190713882	5.58445749599023	0.4230638151028318	132.15777479165928	551.2337090733885	557.6495942473412	373928.15861205664	191.6327634304762	854.3720976859331	202.3117975868384	-0.5000762341442346	61.50832307581567	794.8126014780504	792.1419974863529
sub-0342_T1w	359	1	1	0.6854613638978628	1.4425238782703562	0.6585007026972733	-1.0	4.359033237636768	3.5972810462436384	5.1890453333333335	4.290773333333333	0.2577963545988056	0.3757574898242999	0.3664461555768944	0.272073358297348	0.0544450193643569	0.0	0.00268034266	7.293736288484143	7.180495136301474	7.243699541164259	2.12588351788942	6.91643333507113	7.870441304838722	14.569007061555617	64.14905682776356	121.69625605559008	112.34110658474108	151.17800687086958	67.50847693866422	0.0	1.0263659018318183	0.0	2730059.0	0.0	7.874774225056171	4.177316334310039	-0.7312470239596558	177.16248528292263	421.2856301751337	409.0307040140033	344232.1211056886	123.90126418322323	757.6158933341503	192.40476086816852	-0.2449172177503316	76.37052721083666	777.1566292842853	775.966284647584
sub-0343_T1w	546	1	0	0.756597436422477	1.2370446382929852	0.6006006718036537	-1.0	5.127144827619429	4.574789514050623	5.733492968807667	5.073151999999999	0.2736590115925445	0.3632669947981846	0.3630739936092709	0.4298514723777771	0.2120436012744903	0.0	0.0008626097664143	7.716319970767106	7.576584134617447	7.631427536293542	2.3535295603095725	7.269167586874361	7.589464131761706	13.145695248101184	72.35484268413357	139.13920835260697	126.3649489702486	167.6007958740052	48.31093409608445	0.0	1.2180613092308754	0.0	2580797.0	0.0	8.362665167078376	3.731511592956178	-0.0080031743091328	144.63689902036216	428.69991909336665	412.117132069543	345973.13202851225	120.77186292037368	749.5943571254611	175.1057405132684	-0.1316747465006478	60.99324707921107	790.797384787846	792.5060628633946
sub-0344_T1w	141	1	1	0.7247862827785724	1.3396416076846418	0.6542175490256777	-1.0	4.384966746294128	3.522910293163622	5.178762995923551	4.453226949795211	0.2668770114541787	0.367866318688687	0.3652566698571343	0.3077718019485473	0.0644326746463775	0.0	0.0015938716092422	7.355680609340969	7.225805434104808	7.278981473154273	2.163797510529147	6.408262716960411	7.078223901096876	12.662611475801068	65.37937729933029	140.11797971268652	126.7551345359039	174.76804659569495	30.256299139142698	0.0	1.0109755278414327	0.0	3179389.0	0.0	8.324612025171518	3.57287244622009	-0.6855342929290003	155.0518916136793	382.3608316441457	356.55502534098923	354004.0827373628	160.23688918165865	689.1589526552707	164.78183379111803	-0.4743825327452775	75.3220014752829	765.065273599819	764.151814699173
sub-0345_T1w	114	1	1	0.785026379911069	1.2484188401890954	0.6970424355128233	-1.0	4.049922258775863	3.294825549918804	4.75241479139842	4.102526435010363	0.2619490101753681	0.3674049669420282	0.3706460228826038	0.312450423836708	0.0684304609894752	0.0	0.0015201190785514	8.127782596681802	7.992829240789486	8.048809525673878	2.3067270765973995	6.767340486209688	7.524587476438853	13.499694866509472	74.5405686641519	148.3403130549318	134.42711332432293	180.4004582538851	28.12725757718572	0.0	0.9656621450082856	0.0	2936179.0	0.0	8.23225793801248	3.4688730046514515	-0.939573179583526	171.33142277280842	414.1056592981378	394.68386490270495	314539.4653670587	180.87741657532752	725.0580533742905	171.10096877381866	0.4914810816534269	72.92489767864512	785.9475675063903	785.4451492205262
sub-0346_T1w	219	0	1	0.7206016018391103	1.331741170670859	0.6642224522232297	-1.0	4.422358042575218	3.735255788603456	5.1518290057888665	4.379989333333333	0.2600007124706187	0.3728142401102678	0.3671850474191134	0.3132227659225464	0.0660434901714324	0.0	0.0017723287204328	7.4559927852735	7.3247276221971775	7.386992192555182	2.301417568625535	6.841526831952344	7.304901407653027	12.771759822381204	83.97451745524046	156.4875834736073	144.4897063670746	193.0070181723761	42.36456772815301	0.0	0.7885661237754216	0.0	3379419.0	0.0	5.035037461668253	3.201433815183833	-0.7435640274938984	165.69127785183858	423.5565966226381	410.3555531259626	339723.4311649151	167.99895613081753	741.3443817272782	178.30529963984924	-0.2150724201582718	69.64728585969063	767.0788353851739	764.7028029412031
sub-0347_T1w	40	1	1	0.6264638118758372	1.5658494059275097	0.6638861065778082	-1.0	4.267245818508545	3.564029297112029	4.98773428466815	4.249973873745457	0.269804863022869	0.3749217322653247	0.3552734047118063	0.2956959009170532	0.0554042100906371	0.0	0.0016132512701785	7.7445251074688946	7.639639882558765	7.704123424896844	2.0426325309653435	6.5478291773692	7.317712653384981	13.3626762518204	78.08163140930613	155.49756160643952	144.3359712823434	199.4287208312845	27.03057499334742	0.0	0.8882051627161416	0.0	3023289.0	0.0	7.74847286939621	3.177292935836371	-0.4994591242821737	167.27417830043038	400.0675087397853	378.6817766427994	339460.1149641236	120.67253100126982	734.7886755988002	185.3888122954629	-0.4421171280839941	78.27974973953664	756.0154210086512	754.1350229233503
sub-0348_T1w	501	0	1	0.7861355814859745	1.1442814267687915	0.6264995669344158	-1.0	4.114461946839064	3.3750871738505235	4.852106666666667	4.116192	0.2630896338989388	0.3607607476318278	0.3761496184692333	0.3513701260089874	0.085826015472412	0.0	0.0008853380986223	6.8051189168600414	6.661983276815603	6.731533730624784	2.264716379238704	5.8594562073713705	6.915319865604598	12.62178701020372	64.06675769758779	124.25145893942585	113.4974214889532	152.174047829846	28.403326449605576	0.0	1.2665852726972957	0.0	3102102.0	0.0	9.7278892993927	4.140681734199868	-0.6683845514374798	161.05225786599783	426.1852181430845	404.9233920872212	375894.5764324448	181.8574860692024	755.1003849506378	178.79627541264347	0.6766599389665422	73.07445730039305	783.1833943758949	785.3108856081963
sub-0349_T1w	2	1	1	0.5852293953380154	1.851069107677516	0.6658211971096388	-1.0	4.371343415666012	3.63606758033137	5.151626666666667	4.326336	0.2541167735492817	0.3862412959154024	0.3596419305353157	0.266263872385025	0.050271514058113	0.0	0.001590201580392	6.970874117071176	6.899559016062138	6.973343908299031	2.10554512946823	7.661121020741529	9.03839429333638	17.34851672979938	128.8862833043049	216.4072744912182	207.24914355332223	276.45387286444367	100.89840277296496	0.0	0.5060676938073855	0.0	3030790.0	0.0	4.186751674860716	2.315082079251541	-0.589809998947139	167.1941228266894	455.530115301174	455.45068895444274	354110.9618085502	85.29657871648669	799.7374631687999	216.3098000082572	-0.6807049171907686	78.21182025065482	767.7455467182355	764.7271667309105
sub-0350_T1w	126	1	0	0.7656860141624325	1.1931067900762446	0.6551787081895527	-1.0	4.7891712160554745	4.160804314833088	5.577898666666667	4.628810666666666	0.2571009581404351	0.3673553218763569	0.3755437199832079	0.3718646168708801	0.1963702172040938	0.0	0.0017887853363467	6.01585251270256	5.878524559711285	5.942779167417923	2.429649037447013	7.654224171032076	8.42756394655215	15.198818631177362	19.91242096486681	33.85926416489845	31.274609336520303	40.052142879795646	1481.7929391966668	0.0	1.5023000776089213	0.0	2391712.0	0.0	8.04761284403503	15.811498309126712	0.1932989363682744	155.54950609880115	490.2667897691951	480.5796326026321	414938.32179517904	129.3310900144279	822.8748824447393	197.79772555528672	-0.1576024469852619	61.383452893841856	817.3549659678793	817.182037346065
sub-0351_T1w	337	0	2	0.785295994982041	1.3391473100453548	0.5873086679785197	14907.622268470344	6.89479069097846	7.019519874369246	6.9158026911373	6.749049507428832	0.2410468399665974	0.3877285729774929	0.3712245870559096	0.4141136705875397	0.2823440909385681	0.0	0.0018468672880654	6.945647866444923	6.833940490128159	6.91652377121791	3.3956934831774226	9.770290747806303	9.292979022503824	14.712952836527752	54.86033540900551	68.59489945810168	68.001607848934	80.54958867969479	59.60413341026884	0.0	2.39024908865246	0.0	3694216.0	0.0	15.122873783111572	7.549467983849704	1.6853383337101269	123.94723064058404	615.2042343094471	632.183383114636	326562.7865368305	278.4026545509696	899.054846405983	186.17181389025643	-0.7532693720333148	59.06586513850331	794.8002769980308	790.453709051013
sub-0352_T1w	554	0	1	0.8516326580859568	0.9161773061493096	0.680634688488834	15681.93800423106	4.12599550295439	3.392524865193174	4.881173643669996	4.104288	0.2564407251832933	0.351092754076431	0.3924665207402757	0.3984339237213135	0.090272980928421	0.0	0.0022023113188319	6.681422400801211	6.527011308185066	6.620043829449247	2.0835913286035974	4.00651318701386	5.581367592234798	10.653998261086937	10.504227714459615	21.70045543909143	19.80817222543472	27.219833522753103	1426.5791245897674	0.0	2.5677045660214484	0.0	2609944.0	0.0	13.082332480698824	22.9973447532692	-0.4166873436445941	146.97171261411606	407.5280111614976	368.7313758116216	371676.9813529838	190.06233737804	746.3685648143291	176.96890686380223	2.748193714986612	78.22100442101964	741.7883445310312	761.7541248444468
sub-0353_T1w	291	0	2	0.8764229973226559	1.0891177548223685	0.6068935313852959	13999.021415973795	5.85257404014294	5.941654555731103	5.968619673879887	5.64744789081783	0.2636975122827074	0.3702783764485969	0.3660241112686957	0.4191005229949951	0.2250574558973312	0.0	0.0020650739774987	6.7455232654306485	6.601011586886521	6.683076690310547	3.360909127679528	8.180189812600974	8.179360356847104	12.996982130260813	50.42455357257421	70.79772703324696	67.91057820224253	82.50945400090644	23.378498626135144	0.0	2.6419955449297845	0.0	3256603.0	0.0	16.84270678460598	7.388204000049874	4.177873889954303	115.1207011678468	574.3150425052323	568.6554561853409	368464.5341079589	298.5536301508546	842.3732305690646	169.1966854580846	-0.2306542936138274	59.67653994362647	801.543957144418	798.4109111651778
sub-0354_T1w	392	0	1	0.6686685763260113	1.3988553026457926	0.6613433506947785	-1.0	4.451530810164283	3.750091380156458	5.153344000000001	4.4511570503363895	0.2631153290164243	0.3678947246622712	0.3689899463213044	0.2916992753744125	0.0657927244901657	0.0	0.0015191174220909	6.605440653906047	6.485631438334868	6.537075744266358	2.132092818097393	6.263653851300079	7.330108936841877	13.594580141128157	89.87598149680768	198.3478854961203	179.26055474946017	249.55779725545247	51.89805338055504	0.0	0.5858014344809143	0.0	3325720.0	0.0	4.341533917933703	2.528115049820945	-0.7288629543661274	153.11368965831764	372.9975294006631	346.8236865475774	388475.5753227542	152.62737342529	679.3502527792007	162.66798387613736	-0.0302203822562572	75.39156789650914	767.1837563031813	765.4074394628406
sub-0355_T1w	531	0	1	0.8393858785332782	1.0500038461454573	0.7070167154371861	40143.24728558202	4.227540425811141	3.524893277433423	4.965962666666667	4.191765333333334	0.2634645686979677	0.355996281261732	0.3805391500403003	0.3864494264125824	0.0942148327827453	0.0	0.0022009846186603	6.206862728765958	6.054569063998218	6.115517163168772	2.222929083730953	5.2803596527922645	6.320715916162804	11.458859011965194	22.9198648806018	51.12295285232536	45.62290802011788	62.82590632742649	3443.756948913922	0.0	1.0561157102521637	0.0	2746199.0	0.0	5.495402414351702	9.864118461886846	-0.4900387258321625	136.28905121635196	376.0765789135872	345.0949486438185	413087.415044374	179.90641666390002	670.4935044758022	155.24315798787265	1.5016985606498103	72.9644550607815	762.982293476734	769.7372074835002
sub-0356_T1w	356	0	0	0.680906417909096	1.3915026197946627	0.5806714122811638	-1.0	4.909556604572943	4.255987147052162	5.5717973333333335	4.900885333333333	0.2674455737549209	0.3703398937004693	0.3622145325446098	0.3675249367952347	0.1568520694971084	0.0	0.0013285831035649	7.8132737854082706	7.690705026101576	7.749096125038517	2.312316413005251	7.8309456976060625	8.322374627500114	14.823861771889028	44.95090171179295	81.29682117840757	74.90625126169759	98.47103089489228	1674.0713245496163	0.0	1.98960989388656	0.0	2763900.0	0.0	12.764621503651142	6.390348606236837	-0.0321994046602536	152.91559549074333	449.5407620209699	438.461261048913	333718.5871525059	99.90815774351358	778.0373941287398	189.6196392715701	-0.3201724702477775	62.738138817212096	794.3769776207224	792.987579241395
sub-0357_T1w	344	1	1	0.7230887979833612	1.259880277833937	0.6763138947053492	-1.0	4.349876830311104	3.523785157599977	5.089632	4.436213333333333	0.2693854590614248	0.3653794205220777	0.3652351204164975	0.340391993522644	0.0732193887233733	0.0	0.0013376964999589	7.313767294214189	7.173700429367432	7.2324861020961855	2.0136769160923214	5.696788910725838	6.311874696177957	11.225158261715714	77.00133320568798	172.0782686427318	155.4550611889123	217.2855817183172	66.71879285345902	0.0	0.5879285641639733	0.0	3271899.0	0.0	4.432529943063855	2.849438023175823	-0.6363096658186613	149.9680696364018	362.2607814732397	334.9081606082618	359072.4989380684	128.51682625338435	676.531471369788	166.31649872916094	0.0976308927783677	73.3509529788121	747.2264774794259	748.4340079911053
sub-0358_T1w	491	0	1	0.7272824760193839	1.2700156654707253	0.646485335185579	-1.0	4.152501247803486	3.540576050093112	4.8237010266506815	4.093226666666667	0.2697332525602635	0.3627180682245843	0.3675486792151521	0.321331575512886	0.0742920920252799	0.0	0.0010758770994702	7.378417783570844	7.25022716242656	7.3220552004626684	2.2618610654787177	5.928287143447362	6.97821925320727	12.744509550695732	65.83069086153878	126.00124746935433	116.3516434252944	157.22299194499004	33.87312866360172	0.0	1.146333712509773	0.0	2951476.0	0.0	9.358507081866264	4.014794430690507	-0.6383660480850706	160.89287520036342	424.3717143687327	403.4223881307989	355656.78041556035	182.24604343436656	751.9179570805281	178.3583559292351	-0.032465541091732	76.2718543504355	770.3055891570984	772.1584491413087
sub-0359_T1w	538	1	0	0.8817887253178843	0.9056214638630172	0.5672825412776201	-1.0	4.899880842672745	4.365466833268596	5.5330026666666665	4.801173028082973	0.2562794773460482	0.3370549331746698	0.4066655894792821	0.4594939947128296	0.2608475416898727	0.0	0.0019133475230002	7.153351762183924	7.016996770707332	7.100556463284043	2.484212202401624	4.55343473848893	7.267573427643775	14.765073342040772	53.79161255755578	105.59970375250803	95.80712298789992	128.03005265363595	38.0181478099666	0.0	1.7636065777485603	0.0	2770788.0	0.0	11.258142294362187	4.972046277823617	0.6833915558390875	120.2613433816508	434.7460130170178	408.2422942686826	347888.8836609535	193.31179183349013	743.4990009069443	164.33447478086777	1.5794944110720115	83.91298920117082	775.3460126303556	801.4309905264527
sub-0360_T1w	380	0	1	0.7230976441597025	1.3161993583047475	0.6407979678777089	-1.0	4.196564542147415	3.4944189597755773	5.032618666666666	4.062656	0.2689856138450361	0.3661130306329255	0.3649013555220383	0.3616253584623337	0.0806567147374153	0.0	0.0024276360351296	7.381657579597596	7.252827659445173	7.320866961314222	2.171355992318954	5.825133212943834	6.625041130226909	11.87863418541794	68.90435966935485	137.76256772473155	127.02616392628484	174.41156438476816	47.649266996137136	0.0	0.892182051361703	0.0	2737198.0	0.0	5.664010718464851	3.573439098566172	-0.6725986063054963	155.78248912191717	398.3726265658053	375.8385778963566	354766.20230495755	153.3058901131153	714.5464188605547	173.0890971017775	0.8543524241962119	77.96588878190823	752.5170645950936	751.4254219830036
sub-0361_T1w	298	0	1	0.652805780222622	1.4631588926950594	0.639920243030524	-1.0	4.284844046803891	3.5318654737450075	5.035893333333333	4.286773333333333	0.2673863607150916	0.3735744683467655	0.3590391709381428	0.2840429246425628	0.0549514278769492	0.0	0.0012514065241542	7.088092590878885	6.973705326772072	7.03675371690419	2.097789529410248	6.701415264135589	7.353406151766113	13.261013661752504	94.23417834372223	184.54333839863207	170.36153879349618	232.30709963813425	47.04269204919486	0.0	0.6206529631319572	0.0	3484675.0	0.0	4.516354389488697	2.712262695643349	-0.6739933414285266	170.81593493896492	404.6917071606906	390.129210613668	367347.14758688	109.0676304884255	736.4916879683733	185.97131606147448	-0.4317664289645022	73.58649692662622	764.5550569991492	764.0088574960828
sub-0362_T1w	248	1	0	0.6272998216626432	1.7249088689393983	0.5966519839795872	-1.0	5.097846485523089	4.405688463304815	5.750912	5.136938993264452	0.2657077889484663	0.3787633054820212	0.3555289055695124	0.3611200004816055	0.1622406557202338	0.0	0.0009169499573178	7.962779361901364	7.886212783062001	7.958068367892369	2.23541090528205	7.802409391052758	9.613545688468282	18.802816769070034	97.5199288350947	164.6698812563556	155.95968686275074	205.68925049680195	66.15177586783366	0.0	0.8857660032153517	0.0	2527658.0	0.0	5.042497897520661	3.1169780560663773	-0.5371551077550549	159.08575759834602	463.0083023526174	463.9758654963225	324751.7797897151	100.43158476240932	802.4397745914757	207.5569865230732	-0.7211222530375831	78.77568912062567	783.2762236409557	783.4588436409831
sub-0363_T1w	123	0	1	0.6248568328667161	1.72690362652932	0.625544611951753	-1.0	4.246586932488378	3.4686151505324583	4.948480629231851	4.322665017700825	0.2599346161170648	0.3801998249007474	0.3598655589821877	0.2347322106361389	0.0451790541410446	0.0	0.0013929397661991	7.752400338268432	7.677823040207272	7.755992528657313	2.337476571611786	7.704246209370118	9.471661337807705	18.373261232441205	115.23916318645271	182.39120713952585	175.40668745794258	228.5896920478492	23.939353906153933	0.0	0.8348594353729109	0.0	2723311.0	0.0	6.819232637062669	2.7984836181233543	-0.4615598164872256	155.49159393934605	487.77357033631824	492.2561322245747	325836.09959234484	136.31530461274087	820.7582169882953	210.5926462872412	-0.6643581546965831	78.85963360247636	780.7227837788979	779.1031077951193
sub-0364_T1w	319	0	1	0.710601063314502	1.2840653228196353	0.6568225264491844	-1.0	4.24048505231915	3.54259680477712	4.946442352180331	4.232416	0.2633252609826653	0.3643590033581593	0.3723157356591753	0.3263259530067444	0.0717683434486389	0.0	0.0012079453407685	6.59900381976668	6.474721023947376	6.543249329693728	2.032476654556229	5.607635252982948	6.916533256184973	13.109487861015744	26.681498169682307	56.37935526488317	51.377193682748576	71.07072761368025	3124.721718696003	0.0	0.9808007387133182	0.0	2599130.0	0.0	5.29769260250032	8.889634245806564	-0.5822446010215847	155.97105883671637	395.39394905166006	362.0448502916842	388010.0356648765	163.04522969014943	730.3823912888765	178.1296640919388	3.1077078357847414	80.25811386459867	765.2428245479497	765.0190820097923
sub-0365_T1w	119	1	1	0.5747709894539278	1.856533888407624	0.6489590000313047	-1.0	4.2305875861004525	3.4469526024222152	5.001470410075376	4.243339745803769	0.2476418580133747	0.3935495966046979	0.3588085453819273	0.2702418267726898	0.0506734281778335	0.0	0.0007740646501453	8.2453992194158	8.168111152435	8.244669367723214	2.249489084939984	8.314418258705448	8.582926247190981	15.184871397927514	103.45098953671948	160.05452572274203	155.71073320002412	203.62668434061084	37.97326983569593	0.0	0.8029364913177379	0.0	3248124.0	0.0	5.014271540567279	3.13750492068385	-0.1654298353387289	158.17626557622128	490.79385568064	495.4357424210757	291990.80034041684	112.8596809823066	826.9690909981728	220.24329762772092	-0.6168386003878288	70.71992592043637	769.6084913671743	766.5149761680514
sub-0366_T1w	278	1	0	0.6472945349667448	1.604021826618587	0.6322477489924233	-1.0	5.170058499078446	4.488927497235336	5.714336	5.306912	0.2557428089356688	0.3877560268303296	0.3565011642340014	0.3819796442985534	0.1728096663951873	0.0	0.0020316735179106	5.958184879383243	5.85681058891466	5.924076347755361	2.130978582163956	8.308463383717713	8.406014084060658	14.778600286300309	87.68899519973043	142.54032317696894	135.42958111613663	176.05942497171046	44.46893651200706	0.0	1.0211153095978551	0.0	2893245.0	0.0	6.824541091918945	3.5867706952784	-0.4134781476563249	175.11023376778465	477.530954061433	480.0837173461914	416181.7815427885	91.17586898803712	826.2016930580139	225.2876423031283	-0.5363601668242248	68.60058079423614	785.8103870342607	780.3862738609314
sub-0367_T1w	367	0	1	0.6531621584676254	1.4268621020408276	0.6417935798687849	-1.0	4.360047716669218	3.616729816674321	5.114976	4.348437333333334	0.2604353466243684	0.374905404776145	0.3646592485994866	0.2714933753013611	0.0580467171967029	0.0	0.0008124587125816	6.367188870984805	6.250628336068077	6.321740436128327	2.1661378122900907	6.680381632866732	7.623492811405427	14.02395898905946	94.42162876817552	171.00880479076096	159.64912677774777	213.51694677430683	30.58923743032137	0.0	0.8353182454533038	0.0	2557232.0	0.0	7.124810580164194	2.9671451568388694	-0.6344174237277986	171.78407884492367	443.70427874841033	427.6402265243232	397143.0689892202	151.33906161412597	781.5310839582235	197.4203514208509	0.0038287324175758	73.60569448981138	778.1808480142025	774.5073345210403
sub-0368_T1w	259	1	0	0.7248944450264232	1.3133158804297052	0.5921265029471058	-1.0	5.038649604340047	4.372972813020141	5.6419733333333335	5.101002666666667	0.2748666965243705	0.3645137201876207	0.3606195832880087	0.3856276273727417	0.1463365465402603	0.0	0.0010217968571967	8.438459323320878	8.307524801694838	8.361750498616136	2.2357017580090868	7.211485017064302	7.6236284274313775	13.423698507220744	75.78261769389037	147.9403957940262	134.62323930090392	180.14670441479515	51.89944658774861	0.0	1.0116010870708083	0.0	3188309.0	0.0	7.254336673766375	3.4494307669343818	-0.2082221090898199	145.31524054623586	413.02488938020326	399.01140139997005	318010.59800691647	92.91043184697628	734.4272141046822	178.47227279513808	-0.2911863651752551	63.649636064613226	779.3825391118238	778.9372608885169
sub-0369_T1w	151	1	1	0.6953362790541711	1.3608408944483528	0.6915569661968199	-1.0	4.149772592028831	3.412251418208189	4.856821024544969	4.180245333333334	0.2598780980950441	0.3672953547771511	0.3728265471278046	0.2735930979251861	0.057243263721466	0.0	0.0008139079852032	6.566766122188743	6.450691065631741	6.518547550308642	2.185026807304282	6.332827510691162	7.786138094275998	14.840559964832549	98.14351356601227	188.81417076913024	173.90362442622578	234.7531889435348	71.91458895507864	0.0	0.527209688189564	0.0	3896030.0	0.0	3.787421829998493	2.6964930522635364	-0.7616663821235474	169.9236004839239	424.392824531559	403.9514556899667	384768.7554174999	166.91192128509283	757.4361185878515	184.87229969522392	0.4312523689885656	77.82651118775384	778.1341748792001	777.1451863273978
sub-0370_T1w	445	0	0	0.6840657677942126	1.5050006824098268	0.5997229313671015	-1.0	5.2563856816540975	4.58276771162896	5.862421333333333	5.323968	0.2659432719298338	0.369004629102441	0.3650520989677251	0.3304803520441055	0.1500390589237212	0.0	0.001622693037108	6.088299032884707	5.990561270082924	6.055312883519417	2.363130401157177	7.547417592523049	9.339510710688076	18.107984138384005	62.5809716345112	111.62023450677552	103.60930299196411	136.62670283460562	1150.176331821653	0.0	1.456322419563819	0.0	2678881.0	0.0	9.210588786751032	4.667922808733595	-0.4407175791587856	161.41035943077014	460.0203897250372	445.8966787457466	424465.14225319226	172.60974872857332	786.8305294923484	188.6887635492936	-0.6119768053030303	76.14159843526325	796.1262867458693	795.3071124888957
sub-0371_T1w	42	1	1	0.6291093598308378	1.5751192108253032	0.6749890254163521	-1.0	4.244147939742722	3.5418113592205134	4.877597519125611	4.313034940882043	0.2605800984960225	0.3843502319019048	0.3550696696020725	0.2992160320281982	0.0626577794551849	0.0	0.001333003107459	7.317347082663853	7.210662770800909	7.283740328579349	2.1664906117218554	7.2491651713316285	7.505534584624986	13.100947970821474	107.595516452555	184.93087400558804	175.506617398008	233.9934617358809	42.47891694806331	0.0	0.6450012154899538	0.0	3034528.0	0.0	4.6587909162044525	2.703242925795324	-0.6344476456477244	175.42710100580678	451.4364526052689	443.96375884115696	346143.9192702123	129.61421870440245	786.8365086689591	204.922705475502	-0.5161375159397878	72.77158770128385	766.0653265897844	763.0671672597528
sub-0372_T1w	173	0	0	0.6675931916503037	1.4913993282813989	0.6140467807747426	-1.0	5.115496280672545	4.460984842017634	5.954325333333333	4.931178666666667	0.2691100340265491	0.379118287019351	0.3517716789540998	0.4391146302223205	0.2287172377109527	0.0	0.0021675984489834	7.395764877236994	7.279417179138812	7.348580994233937	2.2755083406386003	7.633786638728565	7.532927418980859	12.689487277575411	61.32859497246288	104.81410098027368	98.8512190510935	130.41096120054394	28.770787137027604	0.0	1.5074041877613884	0.0	2584193.0	0.0	10.513420581817629	4.804758898452562	-0.537655027526247	158.87737009566703	451.3785737571115	449.78284281492233	353952.6237162964	109.96770638227464	776.3448325395584	197.66229787437848	-0.4914529891090415	67.33547238101539	769.5561610953681	768.7047832608223
sub-0373_T1w	279	1	1	0.666054906322332	1.4878077808520955	0.7089209057322636	-1.0	4.139900462479449	3.4274347207716804	4.772266666666667	4.22	0.267257338590346	0.3725068149185286	0.3602358464911252	0.302609920501709	0.0592731416225433	0.0	0.0023038206749714	6.775173185076171	6.671645703933112	6.747284464159449	2.161307099605526	6.382030934979012	7.527031753344571	14.037757225449171	121.97991324669262	221.4763174705245	208.18358821457468	281.0945339265069	78.11814096712993	0.0	0.4166831880935411	0.0	3347330.0	0.0	0.0	2.2504544769573744	-0.5486511076447416	159.18730399638682	429.34696367016727	419.0123489778489	383124.88713534304	113.93475657328965	763.1539969425648	193.8696274207252	-0.4368149794235059	80.4784355312905	760.4439074970671	760.7917529717088
sub-0375_T1w	493	1	1	0.6450416277503827	1.4271311684676076	0.6828542502453546	-1.0	4.202612494007656	3.522483128441539	4.924405020248094	4.160949333333333	0.264577312352071	0.3710145424152381	0.3644081452326908	0.3050246089696884	0.0649385452270507	0.0	0.0011017372831144	6.746933168152316	6.631364123865626	6.698570032828835	2.113817799141062	6.232780706657833	7.22563685801538	13.330312068247244	38.91306712915007	76.9629547116703	71.11337960588058	97.4641169768214	3517.974590685586	0.0	0.7983474159792475	0.0	2662259.0	0.0	5.011822739616036	6.495848886342614	-0.5553660478715106	164.34829188442234	410.12142521059184	385.83324598520994	381453.2819462859	157.85956547036767	742.8806382864714	182.5288539061908	1.2091463992164495	75.44855505011738	765.5862730337093	763.1078408304602
sub-0376_T1w	430	1	2	0.9542249249163756	0.8199051145366855	0.6570136038564266	-1.0	5.972809058202047	6.069278376400362	6.028518899092368	5.820629899113409	0.2462112504659685	0.3586364619219246	0.3951522876121067	0.52473583817482	0.3342735201120376	0.0	0.0023467278145265	6.851917483428752	6.695284583760147	6.798817842697232	3.4608924912494063	5.330727757506903	7.1782612292412615	12.743163438967477	15.65029040816477	22.7691224564066	21.70875016841231	26.706837640665555	1182.3200614830355	0.0	4.172068755395251	0.0	2498656.0	0.0	21.58590292930603	23.31628574153857	0.6136111493334777	118.5428637595016	575.7066622760348	556.9933880865574	337618.1620280269	362.7202617228031	851.651976287365	160.93899611376818	13.839530266974496	63.76169187064101	801.1579409520077	810.3524171113968
sub-0377_T1w	333	1	2	0.7844406830847507	1.264426707606698	0.6413441527775935	13482.527346938776	6.065854498068684	5.638965322232567	6.431260284438123	6.127337887535363	0.2579769114298961	0.3758751624433695	0.3661479261267343	0.3928856402635574	0.2385319739580154	0.0	0.0020474059760263	6.10794904088023	5.98243599401944	6.061882778301796	3.0918547255831865	8.63538995018315	8.658492906907762	14.24823404495695	39.305996823483774	55.10669435133044	53.158620245815946	65.06316956263362	454.6717789560453	0.0	3.233702466458736	0.0	2672598.0	0.0	18.753077320754528	9.362140670428422	2.2426211164906125	116.12379372130326	558.2940126260903	561.6971846669912	397669.3453776599	239.49335738271475	837.6672914922237	181.66975109871493	-0.5611415170833753	60.11894692085757	789.9568098557938	787.4949772283435
sub-0378_T1w	334	0	0	0.8301194631991207	1.1505790401134246	0.5654710744787265	-1.0	5.30938928227752	4.671122513499228	6.067829333333333	5.189216	0.2634118950774727	0.3632324222080405	0.3733556827144867	0.4144748449325561	0.2175979152321815	0.0	0.0016789131776428	7.195809845090119	7.043859169465182	7.089529030544152	2.38666508568112	7.296305402803703	7.828743312501879	13.803259449020814	52.92662694832765	109.54037625762824	97.47004456169758	129.94313047913684	28.599915458125235	0.0	1.729634621869513	0.0	2541925.0	0.0	11.177615348249674	4.795619061320838	-0.265614181590323	146.24476741776184	413.6856736952341	387.4245745539665	357463.11257441435	198.4212604835629	717.8705733083189	162.32861282862214	-0.0196165824334966	64.19336901478138	802.929903206489	801.8390008024871
sub-0379_T1w	365	0	1	0.8635621471302405	0.9983491603247224	0.6402261199058196	32143.81277882797	4.2484799194672656	3.5453437584017964	5.049632	4.150464	0.2615020660354817	0.3538836156211677	0.3846143183433504	0.3625789880752563	0.0866095602512359	0.0	0.0013287993554364	6.866925546992645	6.706151611736793	6.771019157401044	2.2200417223865463	5.086370263760594	6.10016473600642	10.994082221872118	45.94269578031383	101.71148705005896	90.77514194575156	124.6712430068819	29.651190924131733	0.0	1.465178672737906	0.0	3070377.0	0.0	11.071026738733051	4.952743076350359	-0.4965173541718286	131.44135598965886	383.2292682173808	347.3206013813615	370679.9634674461	190.16460176557305	688.8573945984244	156.44757005579007	0.6529188513572928	69.29363083474603	760.3435729522153	768.9251631759107
sub-0380_T1w	314	1	2	0.7520199455812211	1.291683408947101	0.6539906945573226	42225.96885850695	6.123644239195733	5.951316430182599	6.444294103698199	5.975322183706399	0.2565866657731653	0.3726970736252644	0.3707162606015702	0.3623974919319153	0.2168240636587143	0.0	0.0016946616385013	5.98968890282881	5.868933491327782	5.959013521310365	3.747192576548149	8.450738637406372	9.546286887081472	16.440929447289893	67.44047629657466	91.68048667800583	89.06957985840165	108.0877766006244	71.55308888051853	0.0	2.2751334074286764	0.0	2711797.0	0.0	13.060015752911568	5.855910260904407	1.2977073141683366	109.53959866526196	604.5557916671813	602.8139745332301	402735.86499719205	359.85728972777724	857.4842817150056	160.87062882938167	-0.3502298318263852	61.7314275849335	821.9870084659328	819.4823286607862
sub-0382_T1w	639	1	1	0.8382753797508293	0.970595881282157	0.682005415000485	-1.0	4.320343109930147	3.607983996457107	5.112842666666666	4.240202666666667	0.251741668978473	0.3445520447165169	0.40370628630501	0.4077165424823761	0.0918886065483093	0.0	0.0023213882363888	5.871646013668828	5.735371499491212	5.843329136414106	2.1153714999841875	3.0104462600985338	5.187026636558051	10.435262149591432	21.61987857167136	49.1743175220418	45.66270845027515	66.19392925711229	4298.598326970424	0.0	1.3600808364882897	0.0	2565992.0	0.0	10.25259192660451	9.547743989075409	0.0831822837287905	105.80917518227554	356.2207861593453	315.08105133101344	413659.1417175298	177.1006381958723	645.999206950888	148.94814952688264	1.2870979546286048	114.00386651862352	676.3427409194469	716.6504479646683
sub-0383_T1w	77	0	1	0.6134002363071265	1.7111067843434489	0.611530023951918	-1.0	4.1743670513581765	3.4245505473790265	4.9375783527438895	4.160972253951615	0.2553651328455819	0.3839839702088201	0.3606508969455979	0.2840215712785721	0.0615066051483154	0.0	0.0016090053137224	7.924559193298864	7.836470469451097	7.908638278379858	2.3170078333387347	7.861997556595071	8.503535219635914	15.331600268973938	95.38237522812314	157.9596204278956	150.74652206286524	198.89757053257705	22.90519105216912	0.0	0.9937050772450978	0.0	2631832.0	0.0	8.101648263633251	3.1901625025102267	-0.5766650309229298	163.46114298800896	469.0224259143632	464.4609532505274	313544.4605292564	150.8365880139172	794.1124922260642	200.4569021756972	-0.6174506040216579	71.8453129609551	771.8524962963228	769.1785374768078
sub-0384_T1w	302	0	0	0.6439356230846824	1.4891360211098086	0.5728359969025821	-1.0	4.876072072838003	4.056525918507884	5.76707163333946	4.804618666666667	0.2678861325438039	0.3721666549756536	0.3599472124805424	0.3685061633586883	0.1531400501728057	0.0	0.0007846638694299	6.940476547895096	6.83501744526537	6.899975796289675	2.0326329668151337	7.334217734155684	8.33128188793359	15.626994962829954	84.89678463390979	153.24635743519707	142.4549634879817	189.2217483948383	26.55835452645504	0.0	1.1445459331993422	0.0	2978511.0	0.0	8.36359403282404	3.345628950680242	-0.4921263840469478	165.64437633074664	435.9490566795896	433.54809851944447	375441.61108773085	57.7251980304718	788.2628807350993	213.29355973901417	-0.2374277555275954	68.21672365560629	784.723614627869	782.5934416428208
sub-0385_T1w	547	0	2	0.7199455524353366	1.4322231978724358	0.6018520928791347	14894.048754325258	5.318638885472319	5.030552798546918	5.715562516124368	5.209801341745671	0.253955072724419	0.3846728880420724	0.3613720392335085	0.3637885749340057	0.1305927187204361	0.0	0.0020938910135756	7.233336715347589	7.125252521549115	7.203564251810151	2.551230808036038	8.42848936479584	8.334573010756033	14.023998859436224	19.72524974993743	27.98241306839785	27.21622794866791	33.941021027668455	711.4072564321852	0.0	3.429116427373342	0.0	2346032.0	0.0	15.270163670182228	18.181150533944788	2.4741416272909698	132.35445912392632	535.6165055400544	547.4092647321522	331264.83797210874	152.7342652566731	856.4016791693866	214.5664111479604	-0.6221172619670416	65.45160204483636	779.8496646507274	776.5596054494381
sub-0386_T1w	537	0	0	0.728245907960925	1.169348210303332	0.5632201869822899	-1.0	5.008221036534796	4.35871043148138	5.66756302700062	4.998389651122389	0.2732569928559415	0.3495819967830439	0.3771610103610145	0.4118230044841766	0.2068215608596801	0.0	0.0014557679984349	6.3756912948537865	6.252938821952332	6.32503468448432	2.246439888781872	5.108851562246584	7.108580039175306	13.97044866649746	46.74622599869787	96.72382130840116	88.18475602272302	121.08422076107004	25.627457557212843	0.0	2.188758213526868	0.0	2416752.0	0.0	12.191889479756355	5.261564998751807	-0.0666166770528513	131.24546257422324	394.6227616907361	375.4306836538017	416447.7565281232	114.71861224249004	705.0976082459092	167.12231418908263	-0.1412945055095393	81.962922361098	762.1024650262142	776.8133059646934
sub-0387_T1w	183	0	1	0.6043978227321978	1.5631080003673867	0.6732146330410047	-1.0	4.345226072354103	3.635379550395641	5.030645333333334	4.369653333333333	0.2697908526786614	0.3741093246463093	0.3560998226750292	0.2906017005443573	0.0539480388164519	0.0	0.0020333371248398	6.559005688153154	6.456454407431512	6.521741044093081	2.140230090849397	6.623788419151523	7.467295970201328	13.637869400603066	12.29062729747667	23.82747272397271	22.215667783937164	30.52890333036212	1149.183580457509	0.0	1.1178718458877022	0.0	3409814.0	0.0	3.617100613191724	20.72840228831867	-0.5869335215285032	164.72204229220353	410.2609854196586	388.8733201175928	400117.3711857838	153.03836013749242	738.3085754849017	181.6967417806454	-0.2981465572447024	74.97430490384478	757.745547399727	753.8971123211086
sub-0388_T1w	574	0	2	0.8252518758989514	1.0080899254027285	0.6040887426504167	10673.081324609737	6.093448460807353	6.2200941916380925	6.281888701459862	5.778362489324104	0.2567589231775812	0.3615988153552882	0.3816422614671305	0.4406757056713104	0.2487555161118507	0.0	0.0036352436577214	6.615316431327906	6.466233870498964	6.562918021941324	3.3538932367181555	6.006330875793784	7.415729464467975	12.886964280891984	23.57825134547529	35.46484808619755	33.78347216346316	42.30731705871663	1571.1973125220602	0.0	3.106333742719383	0.0	3658667.0	0.0	16.546131521463394	14.730094253444545	0.9155253619361332	116.158290599378	550.7530152747169	530.1336708664894	365208.7571814881	338.3738684654236	821.2250509113073	158.0649435309213	3.424106031086632	60.19111421967769	792.4802172547669	797.3920468986034
sub-0389_T1w	408	0	1	0.6235521571857978	1.5768090160821486	0.6193274147086123	-1.0	4.399398366527035	3.5851817662477723	5.203669333333334	4.409344	0.2638226916347648	0.374882726892155	0.3612945814730802	0.2524199485778808	0.0499537885189056	0.0	0.0004628061388409	6.990377291695158	6.890966575159743	6.950769160677295	2.0244962550960595	6.829311295235002	8.109964211229281	15.47608508335678	73.86140633527124	149.16467094065422	137.21451226830413	188.61745952898693	23.14404068220632	0.0	1.11408566310138	0.0	3245417.0	0.0	8.247372977435589	3.375896722643809	-0.7567154154291758	174.71526994781357	399.955727590389	380.6054427400232	367683.3537890416	108.27382075041533	737.5988730490208	187.9998168479229	-0.3314315261923251	78.53453166599333	771.5345862458921	768.6407346054912
sub-0390_T1w	335	1	0	0.7738844991636468	1.0503188779349135	0.6675941488780135	-1.0	4.869180616746315	4.200469850238945	5.570933333333333	4.836138666666667	0.2612323980880716	0.3538318351116197	0.3849357668003085	0.4046555161476135	0.1780057430267334	0.0	0.0027355953200664	6.021360822364153	5.874922119652344	5.941071966279608	2.447360841620858	6.024620865199877	7.224306797103734	13.200938684490469	10.05893447752579	19.30529689343084	17.52316937890528	23.20527676575921	395.4322501541431	0.0	3.5217892706450686	0.0	2884112.0	0.0	14.082022907212377	27.053739709554424	0.7464319049989578	115.55751488326946	440.9160584332308	415.3818885814399	421481.49459515227	142.93631122633815	761.4368951581419	169.72625726166206	0.1385721147795449	62.2232772448374	790.1238687002029	797.2087601460516
sub-0391_T1w	17	0	1	0.6243550733323614	1.6024211458151236	0.6581317537435415	-1.0	4.18596560050996	3.5209775969790824	4.808578140048153	4.228341064502648	0.2618611349605335	0.3808881732156509	0.3572506918238154	0.329496830701828	0.0770646482706069	0.0	0.0006800454181748	6.391754848240627	6.28929868641976	6.367199052363701	2.359440951259584	7.095642514225288	7.492586127606262	13.02267491733391	100.25618405797609	166.9560623202621	160.03010742063918	212.87807588367937	35.33810937380136	0.0	0.7519094616008248	0.0	3107953.0	0.0	4.975368145853281	2.9566843674395527	-0.524604594959551	159.15780446821626	461.6057212333759	452.4643908403814	397317.7105176724	179.08874404802918	775.7897927127779	191.767385066262	-0.5624140798088089	73.00183314535307	757.429873246538	753.4864182658494
sub-0392_T1w	608	0	0	0.6851653437195543	1.316396820214204	0.6045222714163266	-1.0	5.035110364175346	4.363923092526038	5.75776	4.9836480000000005	0.2732903074476511	0.3587600899202295	0.3679496026321194	0.3662401437759399	0.1632786929607391	0.0	0.0016426353011696	6.204063866514173	6.087244160742062	6.150281748380466	2.2689396469775045	6.615513033351259	8.12737484904512	15.497671866806591	36.67091833160857	70.47898572452561	64.49269100528733	86.3281689597278	1366.4213580619346	0.0	1.877946181841749	0.0	2561603.0	0.0	11.311487719416618	7.3795729774469105	0.0316994399834014	144.01980363921425	430.44438990540647	413.0677489116788	428357.6878517004	108.00486300513148	764.5672686137259	182.0529987691893	-0.3011355033400229	70.57558814700005	790.8939714263553	793.8878354653716
sub-0393_T1w	21	1	1	0.5752414771432729	1.7263165203226352	0.6740590953787844	-1.0	4.254398603789205	3.4648601884068624	4.9298362338194	4.368499389141355	0.2623391509568493	0.3825018519954608	0.3551589970476899	0.3018536418676376	0.0705605000257492	0.0	0.0021719729741504	6.317374589389482	6.2325054284910575	6.3142609138067085	2.326827906695275	7.140059675944036	8.127605809675098	14.915929846385984	25.93746402729324	41.959200108230526	40.6067426958165	53.923563951925736	2443.636166485393	0.0	1.2806198415491037	0.0	2309357.0	0.0	8.420426696538925	11.79279724471813	-0.4632448000645981	155.39086602956996	471.22303791058897	466.8878943622112	402347.4573802728	155.1339789032936	790.4304071962833	200.65399457070484	-0.5675223024991394	74.28065264126182	759.5519297123634	755.2875087186694
sub-0394_T1w	600	1	0	0.6643424195809119	1.4802364844042355	0.623162368201885	-1.0	4.764199272939522	4.019328485485233	5.448053333333333	4.825216	0.2581100774401219	0.3806453904236841	0.3612445321361939	0.3662978112697601	0.1572153717279434	0.0	0.0027095443295626	6.495392514949035	6.387035239812303	6.463298003063585	2.516579529577548	7.962418265592593	8.474959413885054	14.94588044648502	74.11075140310852	113.38785493183929	108.68586216219762	138.55898015164507	36.12199002599445	0.0	1.5812206804684164	0.0	2976828.0	0.0	10.165152316913009	4.536910554455443	-0.0045453417218839	143.86175787051604	512.429321627865	513.2272458672523	385175.3457920388	142.713718701154	828.4724633991718	203.93815240462968	-0.3994865962312892	65.00943895493832	788.8910984668805	785.2266425546259
sub-0396_T1w	313	0	0	0.7255420683549869	1.2764965074817771	0.6046057431741183	-1.0	4.96177379422473	4.273086716007527	5.60896	5.003274666666667	0.2687326848547161	0.3588554407510417	0.3724118743942422	0.3623702824115753	0.17172572016716	0.0	0.002621118152551	6.054315500155719	5.933040393245257	5.999489859629949	2.2342172527211908	6.721497413936231	8.395332164893654	16.230281828023543	59.47610632499419	109.83694938173582	100.83568170991164	133.1939894230049	447.2245878149727	0.0	1.565145091672899	0.0	2478460.0	0.0	10.021337356418371	4.776448944640566	-0.0175540311959063	152.09548873264126	450.0329855214261	433.6266238410026	431077.05613815854	100.57299093343318	790.9903909098357	194.08413409902928	-0.1338841924992539	72.3333301170659	799.3156070251506	800.7959578447044
sub-0397_T1w	607	0	1	0.921567880237353	0.9298720226840992	0.6752703996939338	-1.0	4.328590704096961	3.60643372017593	5.061013333333333	4.31832505878162	0.2532401918082904	0.3468400650006578	0.3999197431910518	0.4141638427972793	0.1086259573698044	0.0	0.0008896437915459	6.603173678539867	6.451186170228473	6.522483038398524	2.144053033001849	4.116308506700546	5.750123666423107	10.990009459566926	35.3362053991564	85.5658002178598	75.93928898936649	106.91586135108322	11197.884334385635	0.0	0.8201911100894077	0.0	3036233.0	0.0	5.899357050657272	5.8362289722556016	-0.0843837598499459	110.11717412485972	349.0346560184076	314.78969222307205	372918.4679633788	146.68751306459308	626.9836673438549	146.81972195422114	1.4247333462440397	86.2395025314628	741.2359031438513	762.2559245154262
sub-0398_T1w	241	0	1	0.5957402553501998	1.6594710768155647	0.665791564550946	-1.0	4.213345220034518	3.4173903267702195	4.998026666666666	4.224618666666667	0.2535006029541717	0.3842601549393423	0.3622392421064859	0.2730963826179504	0.0583365768194198	0.0	0.0011720604549388	6.0037579833158405	5.910622420905686	5.987742944684148	2.2248291111595555	7.315775747508946	8.08885749668106	14.72596763137468	107.98071172665988	175.6966930548428	168.83026069544772	222.8133773048405	29.654544732258792	0.0	0.7886073747504111	0.0	2240626.0	0.0	6.143344821408391	2.840148452016732	-0.5747665170790048	161.85263538293864	470.9999939300433	468.1181678473949	408981.395515522	130.96387197822332	801.6241171751171	210.4060906077574	-0.5079024680714088	71.99266640685693	766.7569217509202	761.6806069761515
sub-0400_T1w	478	1	2	0.8279812246101945	1.1369652454565762	0.642084804450157	18980.16469478738	5.196783546282712	5.063261150076235	5.468453910473917	5.058635578297985	0.2557436706509252	0.3746762457464715	0.3695800836026033	0.3883817493915558	0.1712606757879257	0.0	0.0042589533831663	6.474550208186935	6.341546936187011	6.42521121340285	3.1910798878862923	8.435606663888079	8.499708854701112	13.872440012328966	15.645217257893083	21.277392270093053	20.598848051948945	24.87393462786069	1560.2495685374372	0.0	3.189803005011097	0.0	2530200.0	0.0	15.834932774305344	24.369218609756416	5.875360291313257	108.34948042488762	584.0547288067146	581.9577717781067	371640.3088194388	279.75047901272774	862.5719743967056	182.36992155176	-0.4351910260479443	57.76741832239576	793.7096445009564	791.4587308466434
sub-0401_T1w	348	1	1	0.6250365893922899	1.5942349218851823	0.6361240380708223	-1.0	4.236211958193128	3.43320088675045	5.051445654495599	4.223989333333333	0.2550633173512269	0.3838121587731931	0.3611245238755801	0.2584888041019439	0.0480536147952079	0.0	0.0018101265650649	7.648681403082412	7.547873180401114	7.61733111266862	2.0410028269157734	7.307620749418299	8.106851759540207	14.971931702286554	104.38366416125588	182.0767487087128	171.71343691836682	228.67989788513185	35.96325229757615	0.0	0.7614845809420979	0.0	2900343.0	0.0	5.207951249554753	2.774501251923539	-0.7455236027156276	179.22162656344037	446.1230431210974	442.0645943284035	324429.827170796	87.38599890097976	796.2297297734767	216.591524128985	-0.5214806660670646	74.20442345779985	775.8112372821156	771.0946411136538
sub-0402_T1w	426	0	2	0.7094893010385194	1.4322173848340627	0.6488303012496154	20071.543264746226	6.39220441629972	5.991242618949035	6.7349242569086805	6.4504463730414425	0.2517813328178945	0.3822998353517073	0.3659188318303982	0.3409926891326904	0.1860487759113311	0.0	0.0027436882434908	5.983899739070396	5.878472430305266	5.956283468875629	2.8998230455866985	8.85106052503574	9.22516673550566	15.924616635894544	25.638981839158028	35.58541765996776	34.59589971609116	42.563299649147694	3940.516452129506	0.0	2.926290202565418	0.0	2279096.0	0.0	16.242809806019068	14.642018472750504	1.42978730891622	123.57252999042323	564.3448865363682	573.0202835798264	396024.59259410296	203.3426145203412	862.9671000503004	197.6050093766687	-0.5667048024511363	62.26897019048671	799.1662330409878	795.318872127682
sub-0403_T1w	587	0	1	0.5956525173264376	1.762584078945166	0.6673717364029099	-1.0	4.238340817454513	3.5690597856968727	4.912341333333333	4.233621333333334	0.2554580124589576	0.3831406341291887	0.3614013534118536	0.2588190734386444	0.0547493323683738	0.0	0.0017277196036998	5.580488661189144	5.503983837860684	5.584312973281395	2.182565434746927	7.131817160353941	8.61297374613197	16.524538643295045	37.93235402024706	63.01645769842637	60.60178704774823	80.85654942457124	6090.126804084929	0.0	1.1706929156982409	0.0	2813144.0	0.0	8.692906998097897	7.896856777671379	0.9738418415166108	163.0095582472365	463.81766467698094	457.2274826094508	442841.0631046342	128.93669318407774	797.8777403645217	209.4906109510776	-0.6797199761147787	80.17276639059091	762.9364105003057	759.5852422192693
sub-0404_T1w	42	0	1	0.631613497715395	1.557210405568552	0.6630252740236164	-1.0	4.258914941237397	3.557003038865937	4.8956775099296514	4.324064274916603	0.2592384703296007	0.384391191835212	0.3563703378351873	0.3018339276313782	0.0624137639999389	0.0	0.0006422815182792	7.303855914831375	7.194481164044289	7.267166786587789	2.142416979714222	7.160882182336965	7.398389227320124	12.891868519909188	105.78925236068788	183.60768945319387	173.94172432379767	232.42823115751133	42.18678122378376	0.0	0.6500938178457872	0.0	3042032.0	0.0	4.688277024775744	2.718616743439397	-0.6450022844204453	175.4914077757015	447.0138436646093	438.9932123199105	345018.66567143286	125.82577833160758	783.8657116424292	204.9052916815381	-0.4959980374636559	72.77329232227031	764.8066484826561	761.9160510264337
sub-0405_T1w	321	1	1	0.6470657413637195	1.5569825413247886	0.6644888010444298	-1.0	4.382295241345344	3.615835057369366	5.121642666666667	4.409408	0.2706637866179897	0.3708324033638338	0.3585038100181765	0.2889412045478821	0.0544100284576415	0.0	0.0025442735346296	7.316975975325413	7.220239325855653	7.283255830083618	2.176799011098314	6.545500599330401	7.796722368889834	14.667867496240785	91.06767009873516	179.16881905288884	166.14594219617345	228.20133743689635	43.13616212723216	0.0	0.6847655109492454	0.0	2978428.0	0.0	4.4335803389549255	2.7733100330174256	-0.5987095320996092	162.09244780507362	399.0357345056848	385.5058017969132	360393.43341305386	123.78077000379562	718.1681190133095	177.09731812208972	-0.455282308556308	81.11728591384986	756.7902984616144	758.4537868499756
sub-0406_T1w	317	0	1	0.7794857424887909	1.1373947982526853	0.6521870817104896	-1.0	4.297380258536548	3.565687442276312	5.116693333333333	4.20976	0.2688302806254985	0.354640751051318	0.3765289683231835	0.3192029893398285	0.0654420316219329	0.0	0.0023720730160309	6.431567059858256	6.292295063235985	6.358134774918117	2.118605831606466	5.50944279613966	6.854977553007855	12.936884031277438	67.4609589478904	140.00638799519447	126.70988715102338	172.66231450998524	29.17791964326475	0.0	1.0885736568833837	0.0	2791941.0	0.0	8.862668886780739	3.670091501877964	-0.5961301010123172	162.4666582283014	399.0999845168488	377.91808262094855	406500.6871184961	137.18450424447656	728.6608732938766	178.380334906846	0.0628419531452801	76.58294364720176	781.364493626225	784.3195016942918
sub-0407_T1w	61	0	1	0.6333536718019789	1.6918156211457758	0.6571600565371268	28540.36250801236	4.267208583077564	3.5511711116588125	4.998399682210307	4.252054955363574	0.2583474425514273	0.3809639841746656	0.3606885732739071	0.2440136075019836	0.0422683864831924	0.0	0.0013154960122974	7.4590423978699745	7.378368657282007	7.4475339760666355	2.1135103984945083	7.693214197412493	9.0984432936938	17.4886052851744	96.70240600568604	166.34785425248802	157.05620131668522	208.1183436918816	33.01216057337766	0.0	0.8397347268721501	0.0	2723676.0	0.0	5.136735141277313	3.056119602476368	-0.5857636169119131	174.2552679665816	451.2037176798741	451.10318797826767	336951.46057709027	94.12455630302428	798.2975622415543	213.4375676174203	-0.6577051529261237	76.88265725060417	778.0253504974048	775.9894553422928
sub-0408_T1w	560	0	1	0.6759707815386635	1.469855474530659	0.6441605675277712	-1.0	4.2694148092828685	3.5400524278486065	4.998730666666666	4.269461333333334	0.259342319942039	0.3689059219431848	0.3717517581147762	0.2575050890445709	0.054070696234703	0.0	0.0012270401659475	6.100845900352288	5.998995979038075	6.06144587872463	2.0474029952312693	6.452727836911915	8.175349827869306	16.025918651464735	85.53342856707422	173.02702108320773	158.58659759293906	217.19934312853525	146.7595208037454	0.0	0.6972519526242017	0.0	2993691.0	0.0	4.53358305990696	2.939891498790305	-0.7364339284558685	174.21105946811713	403.5714653614625	383.82693971320987	413425.6320264376	124.25467049516736	742.3988650981337	187.4699198954964	-0.3757087267945111	82.95938688448186	777.3548075745194	776.450016124174
sub-0409_T1w	565	0	0	0.7316146228136791	1.306053938809458	0.5992372746392283	-1.0	4.772624362677877	4.160507754700298	5.39792	4.759445333333333	0.2652519023513623	0.3637456805740435	0.3710024170745941	0.3894580900669098	0.1796542674303055	0.0	0.0017943261666475	6.676808889821148	6.559855840871554	6.6296498731126405	2.336076431690882	6.973613452247301	8.363202429382111	15.779917404208152	38.932539516896014	68.99091616466771	63.86643137379713	83.67583843982766	2164.9987959727664	0.0	1.87386153708656	0.0	2371242.0	0.0	10.819971663877368	7.566332203653176	0.1320067301556724	144.97457429124762	463.19803941623553	449.6415212415159	386035.6826622806	109.52939990349114	795.6459644977003	192.4769809574749	-0.4161384912180224	70.58354156934227	793.8729242970204	796.7931422162801
sub-0410_T1w	599	0	0	0.7091446980212086	1.4010750621945387	0.6228084791598758	-1.0	5.081091363692756	4.45736443525956	5.713653333333334	5.072256322485372	0.251327865766351	0.3759514091566477	0.3727207250770012	0.343830406665802	0.1555373892188072	0.0	0.0034454931333088	6.028637950703189	5.916631772248779	5.994639125750161	2.559637431224928	7.346927743104629	8.724620330545072	16.26729581730566	36.8089743235388	57.910099615091546	55.08911297511624	70.54826498671838	2330.319795766625	0.0	1.4026278477793508	0.0	2422078.0	0.0	8.38490715622902	9.006181516443899	-0.1906441985997582	144.7749668968719	510.4314285252148	506.014173829928	403705.9404204181	185.04192429594696	830.5050897598267	197.6895403018288	-0.5839061374017773	73.62693179779582	797.5412059886667	796.0920333061367
sub-0411_T1w	73	1	1	0.5922293919350784	1.6475628402741342	0.6767415317272749	-1.0	4.284092287878477	3.5958744998947485	4.841022153296603	4.415380210444079	0.26396052762848	0.376223940603433	0.3598155317680869	0.2610909342765808	0.0509385123848915	0.0	0.0008009657969334	7.774509808872175	7.679300343604924	7.748830474155038	2.1270192200315394	6.520139985918807	7.76399434355793	14.644823824723444	101.77313411412165	196.1229633660447	183.73201126469644	253.299936313923	47.00635668570308	0.0	0.5667116496490927	0.0	3109106.0	0.0	4.454610971733928	2.5203286498706787	-0.7070147578003874	169.7513437815617	414.39521292228335	391.52418594807386	330624.81494939805	164.2427104767412	742.8846362158656	184.07148847692204	-0.5071286032058175	80.4310783469734	757.6002098321807	754.4907037205994
sub-0412_T1w	104	0	0	0.6306369074693973	1.6128484813540478	0.614122788831915	-1.0	4.870521054609221	4.265749830494332	5.530581333333333	4.815232	0.2624298654791289	0.3815864039845272	0.3559837305363437	0.373860090970993	0.1613609075546264	0.0	0.001155659027578	7.522448715490068	7.425023935860934	7.499383272631517	2.3716834792151733	7.92646707742502	8.480948924273068	15.144696216179012	67.68271979234937	107.70380627826032	103.085314152846	133.86941638792834	313.84056122545064	0.0	1.380422076276535	0.0	2885619.0	0.0	9.66608082316816	4.732175164504415	-0.1961851886189727	149.29543041812855	486.4093307711397	488.8851934764534	339042.8532901788	114.06925354711711	808.9583415202796	206.13394526795537	-0.5144398380991846	68.66181351777139	780.7900511501649	777.965133966878
sub-0413_T1w	264	0	1	0.7401367619607808	1.4020604066122804	0.629755454095118	9994.239512946871	4.205438825865609	3.43922820539561	4.895733333333334	4.281354938867883	0.2594045501805248	0.3738771154269625	0.3667183343925128	0.3294682502746582	0.0669435918331146	0.0	0.0021011794769249	7.473860915128528	7.366853759346071	7.444801854344507	2.1324673951785	6.610243900017849	7.740902244101051	14.479995437106805	27.98186276178676	47.64623700152618	44.97802738084494	59.305982379221895	199.6228335827963	0.0	2.8358867231815315	0.0	3113557.0	0.0	18.344551518559456	10.584496049496288	-0.4341956003461846	162.3086923902488	452.6667485762865	452.0797743182629	337160.286126015	100.10602038353682	798.2838709205389	211.99813179666	-0.6067977755297398	82.54347464350943	770.8904321493543	769.7807774320245
sub-0414_T1w	311	1	1	0.7645615806208971	1.2158979433369352	0.7051959852448605	-1.0	4.1537487778984215	3.466291667028598	4.913162666666667	4.081792	0.2610033070119427	0.362511595810181	0.3764850971778765	0.3695569783449173	0.0869266614317894	0.0	0.0013407317068842	6.778974903702321	6.644510413892809	6.710306105552534	2.359520156223617	5.703030738449016	6.88247340385071	12.584869316879496	50.52764601711561	102.43459443515906	93.49479822864912	127.52215423367274	55.16823718060214	0.0	1.21688272084507	0.0	2547264.0	0.0	9.114499485120175	4.942371689007583	-0.8180730497765438	150.8269631710961	405.9563232382493	381.182311328128	374713.5740673698	194.9160243999213	708.7878905553371	161.55056005382446	-0.2527454146534418	78.62908181559173	769.984106976147	772.7701277341694
sub-0415_T1w	537	1	0	0.7263210548701379	1.1677907887254173	0.5994781852010522	-1.0	5.007845816251783	4.354768770453305	5.666005693568274	5.002762984733771	0.2709831511690834	0.3501959093050427	0.3788209395258738	0.4102798253297806	0.2083401873707772	0.0	0.0011323128454185	6.443450575749197	6.320100763834121	6.391904757697592	2.2458361382522174	5.183606226684807	7.170047662360507	14.080700622144498	48.01387726010153	99.06895137365343	90.2418120440968	123.64260749853538	27.92810109373535	0.0	2.101658391422936	0.0	2423514.0	0.0	12.000882863998411	5.151465275604628	-0.0479639258614574	131.44889780949492	398.6017663284623	377.5424803942442	408691.91144499934	120.84712560474873	713.5230796933174	168.10755338386903	-0.1330306033402037	80.5243061475433	765.0405075549614	778.9984847307205
sub-0416_T1w	101	0	1	0.6851937093108418	1.395149923077076	0.7115001783999483	-1.0	4.046488487274005	3.269254527608484	4.735127741743847	4.135083192469685	0.2640957780139621	0.3717686984753268	0.3641355235107109	0.2736058235168457	0.0589001476764678	0.0	0.0012300112000136	5.7797704442064175	5.66888658834996	5.744131576685731	2.3109424397227705	6.981070866744963	8.103883522140412	15.019637259953504	80.76570949236664	134.5357950520631	126.94102004227447	165.5215555823937	2514.4341858333214	0.0	0.6796735892418597	0.0	2859862.0	0.0	5.128620266914368	3.838033858741283	1.486219237661512	158.07699975326386	478.2707655351574	473.1557087302208	442566.6872778074	144.89701890945437	810.8078714609146	204.74554711454545	0.1115277143009021	72.11512748237506	791.1704879643942	788.1609640717506
sub-0417_T1w	325	0	1	0.7241618223004678	1.3571926919142077	0.631241536794269	-1.0	4.404314478224589	3.581156768007102	5.179136	4.452650666666667	0.2607484909030882	0.3749333261891237	0.364318182907788	0.3142440319061279	0.0740208506584167	0.0	0.0011864118695907	6.991179721698656	6.85929798822184	6.9142251648857735	2.138643717927652	7.047260600330583	7.295395314943877	12.700281626573394	85.47235705256256	173.4587801285076	157.62664069788556	213.9487849125865	74.78636529363482	0.0	0.6577236640918082	0.0	3291141.0	0.0	4.727329855784774	2.9061649333821484	-0.804621541698594	173.36006933283403	404.2974427748472	379.1527487095445	363583.2632161937	173.8664908837527	728.1655048578978	177.2862979091327	-0.044738931684769	70.59088818265724	773.273617601697	769.45781702362
sub-0418_T1w	207	0	1	0.6801588585815691	1.4253639051375495	0.639491243684578	-1.0	4.377204908653247	3.5767560592930736	5.09792	4.456938666666667	0.2617875830334487	0.3734786643159003	0.364733752650651	0.3042860329151153	0.0656773865222931	0.0	0.000614456432592	6.8071477191305725	6.691285958654561	6.750168358832982	2.055405249268953	6.781106117549855	7.523344282465761	13.733521480578476	68.1248986094078	137.51640744500688	125.70511842260107	171.47404921338858	22.54373683013732	0.0	1.155784781931302	0.0	2346742.0	0.0	9.284217171370983	3.666143251970319	-0.6541328924197454	173.79911339053038	401.2395905656175	381.2269282061607	374596.30317292496	128.6313314549625	737.1219197753817	185.4750636114465	0.198613681630404	74.1893170849507	771.201976769894	769.5418071560562
sub-0419_T1w	605	1	0	0.8454208097117759	1.0823988328524117	0.6053764003345032	-1.0	4.858687195463749	4.261715227231208	5.477685333333333	4.836661025826706	0.2677814723504894	0.3556975548016823	0.3765209728478282	0.4459538161754608	0.2097400873899459	0.0	0.0013535802698893	7.9445227553827875	7.80103745244305	7.864448332435137	2.5518949290115365	6.45743934996578	7.56251938687146	13.678223881637066	39.12451171421504	73.1281302742336	66.48856504942039	87.21305315981255	36.00899236645402	0.0	2.602367618951941	0.0	2577357.0	0.0	15.764268178492785	7.20627857213184	0.1379341700654164	135.40554180436754	445.5660261375818	430.3563813753426	328537.60764647706	163.44914200901985	750.4171514846385	168.6416323512104	0.4554864419562507	67.3004965652724	797.6755722941846	804.3846719786525
sub-0420_T1w	266	1	1	0.6668556323792761	1.60257631844353	0.667611152925468	-1.0	4.474648648016898	3.868447277384028	5.221397333333333	4.334101333333334	0.266741361255616	0.3740501729405675	0.3592084658038165	0.2955174297094345	0.0606365174055099	0.0	0.000610876413804	7.577188556529431	7.491055127338996	7.562067535635299	2.0999952183037145	6.919292655580214	8.536747516387821	16.590954675279534	70.17067992511815	125.63711401763526	118.11463617172906	158.53611457243375	27.868585174515683	0.0	1.1606864829203274	0.0	2701431.0	0.0	9.355482643470168	4.003149526001904	-0.0263358480258073	166.71446814374386	433.0488058882074	428.7713582720608	342523.1157727672	96.71651308983564	777.6712553054094	204.1770041346097	-0.5303021920537749	83.6838238343107	767.80585889152	767.693801516667
sub-0421_T1w	287	1	1	0.6356982143908231	1.369400165644488	0.6749378878022093	-1.0	4.495421442330176	3.640663990327365	5.295253669996495	4.550346666666667	0.26880322300129	0.3680646876684988	0.363132089330211	0.2677792906761169	0.0440130501985549	0.0	0.0013295021558293	7.509841416222818	7.377968661697533	7.433478888518694	1.8629097035874245	5.83915172295452	6.594295527111068	12.080825154791258	92.59991547010384	215.91338871636023	194.6398082962673	275.4061207023377	59.27515866625635	0.0	0.4637290393461493	0.0	2976795.0	0.0	4.081731855869293	2.287542234145141	-0.5894105007439556	145.85039565455472	359.61942322566085	323.33147343993187	349166.5163630964	113.80257150530817	695.9595774486661	173.56236312058635	0.0819175880066342	74.34804065966928	758.7688533117415	753.9055921882391
sub-0422_T1w	640	0	1	0.9536859227918624	0.8558446432962832	0.6737368462336764	-1.0	4.069034858773095	3.421867550489865	4.8366183591627525	3.948618666666667	0.2536779938928526	0.3457153575056472	0.4006066486015002	0.4502599835395813	0.1221324354410171	0.0	0.0028980354176462	6.63000048506057	6.476731251639122	6.567419165851501	2.096421925359467	4.047729415907613	5.737602085676979	11.068654915763858	15.079675734360444	31.055915522799044	28.13865880955192	38.28038517149625	3402.3239461778808	0.0	1.5652489089374435	0.0	2427235.0	0.0	9.953786104917526	16.062137490838218	-0.1642682398266659	138.4833762064883	406.44497193494783	369.7120553255081	370545.9240766184	185.033773843199	742.9790342599154	176.35360133288424	4.031799671353662	84.24075977292881	740.8066375868227	761.4053882993758
sub-0423_T1w	596	1	2	0.716514570615246	1.4320344213645937	0.6370621562526133	15533.467777777778	5.841071257874039	5.647752019793518	6.013201165920246	5.862260587908352	0.257369213402207	0.3801689570229766	0.3624618295748164	0.3831680119037628	0.2093272000551224	0.0	0.0026245952599173	6.655643081879052	6.5482290521609166	6.641975712027262	3.5742445616780003	8.827311154916606	9.014806215999611	14.642862931404224	46.01289607988373	60.13992489582593	59.457947597942216	72.22102181811698	115.06930822829146	0.0	2.88940515938566	0.0	2916581.0	0.0	18.46304988861084	8.600891755305208	3.7855276603323738	103.08690413545584	600.2153052859115	604.0756375789642	363679.9424893488	321.777568936348	856.2239385843277	169.0076872608644	-0.6619305020727331	62.46367496343299	792.5165714905946	789.5409020185471
sub-0424_T1w	491	1	1	0.7270574032824166	1.2688991605890363	0.6731331950310491	-1.0	4.152108357240052	3.5417760448002427	4.819466360253248	4.095082666666666	0.2680432342988174	0.3629884129529605	0.368968352748222	0.3203833699226379	0.0738095283508301	0.0	0.0018397255414305	7.386472391520914	7.258203434253189	7.330284556767162	2.255369348611496	5.903348983385737	6.960243806919981	12.722013088762711	65.58183834934597	125.87382086957015	116.20300396113674	157.1533526644941	33.44050809097929	0.0	1.1435179295954296	0.0	2960097.0	0.0	9.345287857577205	4.015647961516372	-0.6448479703491374	160.4007129675606	423.533290059872	401.98281683027744	353035.72349561634	180.89226757362485	751.4153193309903	178.2334444485588	-0.1498949270148917	76.30479585337135	769.3463353872964	771.5415479633957
sub-0425_T1w	231	0	2	0.7560482033287182	1.2344176590231093	0.6161888503940165	15323.731994628906	5.699399591667338	5.748855587375323	5.898119081657398	5.451224105969293	0.2687035587451612	0.3682688224540733	0.3630276188007655	0.3571215271949768	0.1677610337734222	0.0	0.0028825827296698	6.903566314680987	6.771421275717582	6.861725164256488	3.784830338420688	7.43581807052003	8.336431952925656	13.788647449836246	45.87704525905889	65.67450251819051	63.41040899521232	78.67967920838758	1177.0410448423945	0.0	2.675169017822692	0.0	3149970.0	0.0	16.418042823672295	7.934881861502405	0.6796620354282559	114.77113563487768	566.0059401847165	555.6536536291242	367065.9898499352	355.1063778474927	810.2215864434838	146.81051647224868	7.752949579954677	60.9190007275206	798.5671220482807	795.4365209974349
sub-0426_T1w	315	0	2	0.8265232035248774	1.186214227817392	0.594411863586097	14380.17211939075	6.1488931286339366	6.095618702328751	6.304066041442683	6.046994642130375	0.2573392404428435	0.3764004541905196	0.366260305366637	0.3825313150882721	0.2048591673374176	0.0	0.0028577329696888	6.458039243132954	6.321105485346012	6.396420812498988	3.105021714821917	8.853909860554529	8.633314525916445	13.94101200237289	49.63791089532992	69.88892240769252	67.03232185837332	81.57013227209755	23.415763220709305	0.0	2.6671162555559027	0.0	2920637.0	0.0	17.102473855018616	7.470024428018018	1.212146669479382	122.06583891108728	563.9470322907993	565.9835218191147	375647.0963794487	249.3286271095276	846.3133274316788	182.2798100806013	-0.4908718294877849	57.5577975752423	799.7990338102416	796.8904759883881
sub-0427_T1w	169	1	1	0.7480619584321796	1.2791979365570836	0.6865531765380541	-1.0	4.474589290129285	3.670828919380078	5.28064	4.472298951007776	0.2683646794704554	0.3679820702540243	0.3636532502755203	0.3595460057258606	0.0811393678188323	0.0	0.002317487419616	6.839545447433356	6.701433369348094	6.764774213007134	2.1663183440072142	5.804280026168695	6.348940065810843	11.07622182725662	26.89463382681849	56.64099539722718	51.72536039124035	71.64045194967538	922.5905661395584	0.0	2.389142788938561	0.0	2919409.0	0.0	17.448991306126118	8.6767874195797	-0.7932875948970617	150.79762515010765	388.84364170419576	356.1991372220218	382005.5818407993	178.6152336895466	699.2418464943767	164.4258204176966	-0.0397224608524924	77.52708818350285	752.3727127150071	750.1672572232783
sub-0428_T1w	454	1	1	0.6261981255157846	1.6343757340051164	0.6991225854868621	-1.0	4.022597175786186	3.3491781940252245	4.663157333333333	4.055456	0.2563394156762696	0.383233526951715	0.3604270573720153	0.2873329520225525	0.0580376982688903	0.0	0.0016324699240902	6.565206022461586	6.470136875282643	6.548290281417775	2.406522183389642	7.32604866427502	7.980537174286439	14.209040675194652	42.99289266317703	69.72906805744417	67.02080440513517	88.34045249478432	3599.851907088309	0.0	0.850003881782654	0.0	2697360.0	0.0	5.179189436137676	7.168794249582919	-0.2827368818792468	156.04307946346452	473.0169376005014	470.447378128767	378775.0673518613	170.75709492713213	789.1366979554296	195.48822793487776	-0.5998798802655076	74.8188751433377	765.8377392601199	763.0065160766244
sub-0430_T1w	407	0	1	0.6930789495363808	1.3893219388629512	0.6689588219502088	-1.0	4.319308884818154	3.5401773211211287	5.097408	4.320341333333333	0.2729632670178875	0.3662948277003884	0.3607419052817241	0.3037245571613312	0.0561579093337059	0.0	0.0022299622789901	6.934417669381291	6.815505463345289	6.865740588605896	2.100317850250159	6.148517675512982	7.1145516001809925	13.09481927477984	89.6941125295794	204.01416756506285	183.774272243925	257.6145366371328	51.97753149848974	0.0	0.5814197179489086	0.0	2935778.0	0.0	4.47510251775384	2.443554899192052	-0.7293449023434291	151.39067007270404	359.8961902202509	334.54481860622764	384129.19568181486	133.58551880344748	651.7826109007001	159.28274051823848	0.1789097834436268	78.95774899191392	760.0865524519043	760.9404982812703
sub-0431_T1w	436	1	0	0.6131499478317041	1.6901528988804908	0.6292784262723271	-1.0	5.183857761818245	4.4028586187880645	5.8888213333333335	5.259893333333333	0.2581091975154285	0.3835904365028634	0.3583003659817081	0.3491077572107315	0.1512810885906219	0.0	0.0013710316707584	6.024383175897287	5.942784721442656	6.015684471238106	2.06245278926979	7.750721321149089	9.230358442300313	17.87790121648206	89.00085348635287	147.1147333787785	139.90748342573954	183.60686341208725	22.16574650807789	0.0	1.1894144438678458	0.0	2544350.0	0.0	8.67198646068573	3.480174176717968	-0.8471315994230193	170.25407604691836	462.4772888694512	472.7847086638212	415296.6663087562	72.30499349534512	819.5949757099152	229.2339208489924	-0.5568977282676437	74.68063910152033	783.7082108266006	781.4935883879662
sub-0432_T1w	52	1	0	0.6719901857175716	1.5909866784472877	0.6437025138303327	-1.0	5.195649864022712	4.483429592068139	6.018506666666667	5.085013333333333	0.2551145294801635	0.3795044905459082	0.3653809799739284	0.3219639807939529	0.1530882462859153	0.0	0.0011123214648206	6.013400233009533	5.926301044412716	5.994230120072683	2.358518174243307	8.82192300380847	10.2437318226494	19.550754289896418	91.7093705870738	144.6208738274586	136.88651131856886	174.32928954117418	40.676806108122	0.0	1.0115135225283811	0.0	3283738.0	0.0	8.21499216556549	3.6447158525859247	-0.3408541480597504	164.6097998404963	506.45788079421015	510.206114038825	411442.0804338132	117.46436968445778	842.9132967442274	216.32459719346667	-0.6287711774414859	67.91593140272225	807.2744802526734	804.5683180689812
sub-0433_T1w	414	1	1	0.708795947211338	1.3321673647779924	0.6683993210859116	-1.0	4.072266590382525	3.408287468238214	4.764352302909362	4.04416	0.2669019002309175	0.3694059264351372	0.3636921733339452	0.3372878134250641	0.0701206102967262	0.0	0.0025559846159626	8.180279451962502	8.05350200890789	8.123243864945643	2.276876106219388	6.390446937317541	7.067498392208129	12.535172133087457	75.78164504325093	140.48784155395447	130.4908296299188	175.20300229255096	31.748962425627944	0.0	1.0868786398578925	0.0	2613298.0	0.0	8.633205251768231	3.559372001048293	-0.6724552863603752	162.05150941833546	427.652998432947	411.7235213313252	317796.35617856355	170.77154052071273	751.3999633993953	180.82796531059304	-0.140150602974554	72.6079936649041	764.1691886604915	763.2738613132387
sub-0434_T1w	246	0	1	0.6297795838859644	1.7525972020261962	0.6587644733261976	66203.9100014516	4.405607811551831	3.56090909653359	5.167562338121901	4.488352000000001	0.2533194734292582	0.3822549472041275	0.3644255793666143	0.244913563132286	0.0509647384285926	0.0	0.0006368712117427	7.368108700448769	7.293105085598445	7.3662962827768	2.203666847253598	7.78127971505566	9.466992971281709	18.41603235153586	108.7829268707198	179.9903912885632	171.5549655596676	225.89157851971984	49.98545420774865	0.0	0.6337828996674082	0.0	2476956.0	0.0	4.700790988281369	2.8221758894718825	-0.7305186215328003	171.2481916355173	468.33126004985866	468.6116561386734	334190.19568815734	119.83286233618855	809.5309263840318	212.6505445262592	-0.771917528416834	79.24469505269738	778.0427049495283	775.356922056526
sub-0435_T1w	92	1	0	0.6229062558325694	1.609528184116162	0.6491246572605325	-1.0	5.093504188245174	4.323093898068855	5.974357333333333	4.983061333333334	0.2509692636779588	0.3861806741497635	0.3628500621722777	0.3705457597970962	0.1874284073710441	0.0	0.0016440601486595	6.254411655749004	6.161469586291004	6.229580720927359	2.136274917612732	8.30073295954271	9.168020392955148	17.06705330171	80.00514453786046	129.08061654265114	122.4418411983537	158.23976251454954	33.76295190714968	0.0	1.226179229302714	0.0	2549151.0	0.0	9.72501683048904	4.0280119091758415	-0.5540459404282667	166.174139227243	484.7494700674941	491.9001218583435	389286.9579669263	66.06304536573589	837.4606668483466	230.2603873715504	-0.4472071207461372	66.16369640118076	797.0564490579591	793.6336016096175
sub-0436_T1w	242	0	0	0.6316314234567804	1.502629037054053	0.5702410973233538	-1.0	4.820135281025894	4.097792509744348	5.508458666666667	4.854154666666667	0.2722909966115833	0.3718062638341605	0.3559027395542563	0.3734040260314941	0.1589326485991477	0.0	0.0020327774514	7.098545678138047	6.99593147526071	7.068897110679855	2.1975431257194	7.075809579453982	8.161774816245165	15.211971743562115	76.0593335895533	132.89713985062627	124.82834652110192	165.52856612312615	29.45266629871628	0.0	1.3770645240110209	0.0	2703656.0	0.0	9.52065934240818	3.83760131571785	-0.2007448918683612	151.0307495223852	452.54993408777847	445.5337829738856	372789.2470309894	82.16588881611824	789.316995754838	202.7414980808269	-0.2394967017963996	71.1371642578767	777.8926309726872	778.4733663797379
sub-0437_T1w	302	1	0	0.6399354803209474	1.5115530936055634	0.6028117446473236	-1.0	4.904001735429103	4.062384241132931	5.7909542984877085	4.858666666666666	0.2660495254145913	0.3735409405931985	0.36040953399221	0.3645113110542297	0.1511936664581298	0.0	0.0024341027510788	7.004098248962412	6.900654795744447	6.965532053367291	2.039438802686986	7.451215792089742	8.45046431247025	15.860738342634022	87.92396627335378	157.37204344378267	146.52896583936686	194.29088780096413	27.61438374787966	0.0	1.0822253567478597	0.0	2972445.0	0.0	8.168902302160859	3.259309176915168	-0.5032246751923952	166.98925970378073	439.40904821205095	437.4224820137024	369505.011769495	57.04187653400004	791.0259406920522	214.48149830908343	-0.3174989079764532	67.98253527840949	785.4084798515657	782.9272581804544
sub-0438_T1w	422	1	1	0.694172032108252	1.4155066370901923	0.6914777497012303	-1.0	4.216197741915627	3.5237185590802143	4.8701973333333335	4.254677333333333	0.2514547469193872	0.3781425169851837	0.3704027360954292	0.2963883280754089	0.0676521182060241	0.0	0.0014676550235359	5.9314440883948585	5.812164487620134	5.880797654248044	2.167335505875133	6.913828465997248	7.720705439099916	14.080952345427368	79.11860477227646	142.53027215913048	132.7847285882905	176.70530883346464	336.2442450384692	0.0	0.7837875442742351	0.0	2619074.0	0.0	4.995177939534187	3.579062531258097	-0.6348554831476481	174.88099623302924	449.30518545517225	432.2312633916736	411384.9952799804	161.42832469940186	788.5457135438919	199.42954696353624	-0.3778970254858307	75.45180089047676	783.1416603745612	778.6542720794678
sub-0439_T1w	202	0	0	0.6446271553931264	1.5454253422173678	0.6050355513755841	-1.0	4.907445482357832	4.237269780406826	5.655018666666667	4.830048000000001	0.2578379932308748	0.38306705937448	0.3590949473946451	0.3855724632740021	0.1924576759338378	0.0	0.0011034901548234	7.348165304719085	7.246499081926374	7.320270862381696	2.223594290687513	7.860548582766405	8.590246517575833	15.686596679273578	83.17273389518265	132.98460892909793	126.62638572443946	163.7218143490378	44.51549269542812	0.0	1.1738595271597585	0.0	2628669.0	0.0	8.800771608948708	3.8828146499145473	-0.5151803136535262	155.11044983914385	485.086528163788	492.9420951753855	340855.8968503517	81.62962879985571	826.9511547498405	221.68674121207343	-0.5385593665344128	69.23526459029837	789.6245377985699	788.1634843721986
sub-0441_T1w	222	1	1	0.6223389949032136	1.6684732623694916	0.6409045301938108	-1.0	4.436536037975595	3.5848934472601184	5.166538666666667	4.558176	0.2673780027187887	0.3788181554754298	0.3538038418057815	0.276737242937088	0.0524102926254272	0.0	0.002302846160644	7.827290452172889	7.736673692364084	7.805857089883884	2.012314296658091	7.0961575185731	8.022526262368274	14.959106971873627	98.42869011169574	182.1763595416392	170.95023919120004	232.24566792026528	34.07171193243416	0.0	0.758680448827228	0.0	3178513.0	0.0	6.039371080696583	2.728997596331241	-0.6305377703495956	173.95337198371138	420.0204097586274	410.0087534822524	332573.58345272776	83.26033718883991	764.5336665399373	203.74955231625623	-0.6028510445754418	78.02270102923636	760.772826425132	758.863112013787
sub-0442_T1w	314	0	2	0.7524765028596271	1.2918377699109718	0.633305607042717	27570.06959207124	6.110990354046861	5.911541431763115	6.450363472918382	5.971066157459085	0.2572597779706085	0.3726394386680955	0.3701007833612958	0.3630661368370056	0.2175142467021942	0.0	0.0017299903535658	5.97538853928493	5.854745816477148	5.944363810101018	3.7034610725902577	8.436645416460994	9.518795904549975	16.416281224598677	67.22277215487799	91.62784667875889	88.96870417989815	108.05549370605758	72.12573611656997	0.0	2.2903819207408813	0.0	2704332.0	0.0	13.050188407301905	5.857324766704815	1.3699941778038491	110.12082149630926	602.6424526506021	601.0131756216288	404765.0743741244	353.7305567264557	857.5215061157942	162.28398825280112	-0.3464680140933387	61.87457178925416	821.6992681167303	819.2096419483423
sub-0443_T1w	350	0	1	0.7184178843497963	1.2828993301777911	0.6799701461181062	-1.0	4.246459359445246	3.55706313906299	4.894592	4.287722939272749	0.263987470261412	0.3613393878727202	0.3746731418658678	0.2787499278783798	0.0638645589351654	0.0	0.0009577966693593	6.023342367861416	5.900442704150202	5.966601526473124	2.2172171911575127	6.16146383456698	7.597723145193811	14.414488409856938	106.95222033358064	211.63546337268644	193.35435856136172	261.4753919778183	75.99839131808194	0.0	0.4726105308691544	0.0	3081302.0	0.0	3.67787529528141	2.4203879117236697	-0.8373692798299204	168.152409199616	417.80900174549873	395.13277117162943	425868.81107344	181.83988635241985	747.7789179906249	178.2109162933889	-0.157220725916197	75.77303762627463	780.8166186335261	781.8828525468707
sub-0444_T1w	2	0	1	0.586167471571214	1.84690205266144	0.647438326319876	-1.0	4.375915642960383	3.6420509288811465	5.1582186666666665	4.327477333333333	0.2550168785036465	0.3859666050524801	0.3590165164438734	0.2667766064405441	0.0501134991645813	0.0	0.0011652841610275	6.968192841230415	6.896689497163104	6.970504041453452	2.0994169783294305	7.668254520435147	9.036036629861572	17.340438390820143	127.74319333100264	214.44971315670907	205.322598332298	273.7748885091823	100.12061905090776	0.0	0.5119856195775604	0.0	3030899.0	0.0	4.21834509074688	2.3372909495143834	-0.5709244423001616	168.3855927797792	455.5669697979183	455.74175032041967	355490.97868351405	83.42694448493421	800.5456099119037	217.07984360465585	-0.6767270531610459	78.07462789970786	768.1097609325069	765.0794150456786
sub-0445_T1w	461	1	1	0.6836247972184651	1.4230015105575506	0.6751978336688449	-1.0	4.349386302601386	3.67070824113749	5.014698666666666	4.362752	0.2611416322949911	0.3718153695654019	0.3670429981396069	0.2963912487030029	0.0666557729244232	0.0	0.0010441612460409	6.900605441877299	6.784702064927465	6.844645292014064	2.1905867630866105	6.840291496258568	7.762141855279212	14.255547306492458	76.88858784335227	149.10472311137022	137.0737464118143	185.22792828072048	63.30270432550937	0.0	0.8586804965943521	0.0	2655720.0	0.0	5.82142374292016	3.404662387357281	-0.7121652540113854	170.75098414799723	415.78705798007786	399.580427903682	368598.0193692021	151.12101365067065	744.6702317632735	182.4076966999133	-0.1286253353750877	73.71217348465454	777.2237452890863	774.878700915724
sub-0446_T1w	44	1	1	0.6762074300930688	1.3582096563442758	0.6895944143551642	-1.0	4.290450322741086	3.6260911623589567	4.908874978764533	4.336384827099767	0.2732237383280146	0.3664847504886708	0.3602915111833144	0.3014529943466186	0.0565940022468566	0.0	0.0012592279872615	6.918873978056687	6.791811534130561	6.848017896494675	2.2326866072227043	5.697729737314842	6.562880558331284	11.758225330456307	86.65630391575844	188.1369479714916	171.90608469838128	240.9250022078938	46.24014127885015	0.0	0.5630785655027178	0.0	2870189.0	0.0	4.583689663559198	2.6158689708698706	-0.5223600485392828	140.91159215361225	366.8771522614183	346.0066278465092	385009.1327781429	137.93189382180572	651.3051361404359	154.97301653456222	-0.4111704960334466	78.83114618395514	749.7421025049568	751.2047941051424
sub-0447_T1w	293	0	2	0.8486537103910646	1.1445024278182965	0.6038934443491913	22653.385525173613	5.922730208265809	6.023527752565112	5.942678872232314	5.801984	0.2465280578157838	0.3848676149327144	0.3686043272515019	0.3735347539186477	0.2010414019227027	0.0	0.0019000802809557	6.423978220941852	6.292892183249256	6.368706094960637	3.0223502243210327	9.175029079748208	8.561236900917805	13.486331398684174	58.68426915954837	74.02917161779236	72.84233436653	85.81356232224925	34.1064057378323	0.0	2.1982732314406954	0.0	3677282.0	0.0	12.372911885380743	6.988487900226442	5.210568800830416	141.18947629008846	617.6935430776471	625.9983492828906	360442.2637471892	250.2472137473524	936.588862799108	207.12274701638003	0.0072077624019106	55.25786212631258	793.454318568219	789.6858884878457
sub-0448_T1w	218	0	0	0.6393550396462807	1.4540896670002703	0.5954666742042	-1.0	5.155511316531328	4.454437949593983	5.858165333333333	5.153930666666667	0.2715267742315503	0.3748404396391137	0.353632786129336	0.4318745136260986	0.2132329940795899	0.0	0.0031836743207496	6.364844817126415	6.246700910644385	6.30634675070293	2.0143393900082835	7.561911994652092	7.629580454797549	13.312489979732272	89.0021968849396	164.71776724104362	152.37979150629678	203.4194103929072	31.25602318787468	0.0	0.9536974708681588	0.0	2714815.0	0.0	7.412783302366733	3.0787120654959814	-0.6242339447942684	165.12212566947446	418.6033944462328	418.2520424835384	414970.8392364935	56.55487120896578	770.488843459636	207.6370747672169	-0.1972899200350739	61.752677670664525	775.5299333563429	774.0656409971416
sub-0449_T1w	136	0	0	0.6459356917591185	1.5673312799090864	0.6337853002474162	-1.0	4.995600547369028	4.395430975440416	5.722912	4.868458666666667	0.2516947037904276	0.3834629897582863	0.364842306451286	0.3679849505424499	0.2060296654701232	0.0	0.0028908516361459	6.062293960489873	5.971004650414096	6.045268278377768	2.39781238312032	8.370258056693089	9.458139880218932	17.606349200843383	29.76121308055708	45.32216673367244	43.42163460608156	55.18152400401515	1040.9707980985672	0.0	1.3763435268504036	0.0	2139490.0	0.0	6.645837739109993	11.460587781908336	0.4514522351913776	144.97060969780983	514.9052499407958	520.6259261518717	402142.4445667407	96.66913779079914	843.385934278369	217.1251105804428	-0.3754747026925216	66.26330603030138	795.9029174310429	792.8404990434647
sub-0450_T1w	507	1	1	0.7461366734116192	1.0875736343102982	0.692057116054173	-1.0	4.299920978679019	3.7049042693703895	5.037610666666667	4.157248	0.2598521447558685	0.3552689766186214	0.38487887862551	0.3552124500274658	0.0774705380201339	0.0	0.0023773243921991	6.388297350740403	6.250668100277971	6.334603809789969	2.145947124945783	4.168445074361855	5.791600435505166	11.06040910720786	18.261296227498505	40.192106468585685	36.77614168608222	51.87502236216248	3004.595145210563	0.0	1.7729232502472558	0.0	2841136.0	0.0	11.600743444636464	12.095065781693089	-0.428429426990252	129.9195642566683	373.6644178789638	337.13831063359976	394513.5032054911	182.3732436262071	681.4441286586225	157.10446889889374	1.476427908001484	82.61168293691209	724.9034309522295	742.0228392779827
sub-0451_T1w	341	1	1	0.8927606439913848	0.9147522715740268	0.678605586484499	-1.0	4.292237450414555	3.532573366931714	4.996128317645284	4.348010666666667	0.2555016554734496	0.3456070086074002	0.39889133591915	0.4256475567817688	0.1167269498109817	0.0	0.0018670732420869	6.077814829597847	5.929117398159089	6.002927129659423	2.150274761675696	4.527334308459646	6.360563827834542	12.404082413368284	18.87867722633497	41.29632243438408	36.87561778376554	50.45185369057759	675.8321373176535	0.0	3.716594474187662	0.0	3179798.0	0.0	26.157152876257896	12.561973519234805	-0.3975699487040036	137.02497352392652	397.82882061179714	361.9909432530403	408031.54526021465	183.6412526071072	723.621098190546	168.3461602779618	2.5412888790815646	82.55375763380349	779.0074998076864	791.8401555195451
sub-0452_T1w	206	0	0	0.680701581425917	1.6480807632726977	0.5671107963964077	-1.0	5.211823605769361	4.48847348397475	5.978442666666667	5.168554666666666	0.2486859646679272	0.3870817180247813	0.3642323173072914	0.3450854122638702	0.1372859239578246	0.0	0.0015749727907904	8.343711381155913	8.260226754952262	8.325688888333655	2.085696682681263	8.762239322815738	9.894318321968482	18.835018960408448	51.77272791767763	83.8730359770001	79.2258607597596	102.03181838460104	45.8840891871228	0.0	2.203687094169261	0.0	3035067.0	0.0	14.5768533796072	6.248911754942324	-0.808076272696912	175.78413489554416	478.9609207733481	493.8257255591452	290225.7222296209	67.66166815534234	844.1808607690036	236.7673492015648	-0.7218123162665351	72.85336992440622	801.1047183536433	800.009281180799
sub-0453_T1w	225	1	1	0.6652347640869352	1.538363932729278	0.6735787082944283	-1.0	4.286212303945961	3.5913409118378827	4.982293333333333	4.285002666666667	0.2629294981944538	0.3761590539797756	0.3609114478257704	0.2937034666538238	0.0540716752409934	0.0	0.001329239247127	7.7287824363794275	7.6253791534933075	7.685816386355076	2.01270340355907	6.999551959709982	7.846083005872594	14.52599365434873	129.53101646382467	255.2529720360648	235.21078484145548	320.848366024477	90.05789474423197	0.0	0.3410839819586138	0.0	3608642.0	0.0	0.0	1.966776397612854	-0.6366177926378276	179.20592184851253	403.1549578504203	388.8633663766086	331639.28655427584	105.21239709109068	744.3398219347	193.2042144977547	-0.404411805977936	77.4493678201683	768.1144854921527	766.2916009873152
sub-0454_T1w	449	0	1	0.6632694135419799	1.563403783787794	0.6842971673222965	47998.55020408163	4.073764065054575	3.361238861830389	4.883712	3.976341333333333	0.2536697077586656	0.3797307839078959	0.3665995083334383	0.295052170753479	0.0644361615180968	0.0	0.0022448230802229	6.712330017168712	6.617497564309462	6.6937329421155045	2.338864247143682	7.520327752858259	8.649910288456894	16.090538865368742	70.92040777410654	113.17044485287155	108.15857339039098	140.3848675441949	30.146198914378992	0.0	1.3173878229814997	0.0	2758972.0	0.0	10.03009047359228	4.513263761074225	0.9685480028476676	162.45163296252323	490.7707069640091	488.5738394744694	366608.02794076456	172.46333944052458	822.7385023608804	208.89334373598763	-0.6397209815760241	74.9158445923165	783.1346929304162	779.6362216770649
sub-0455_T1w	610	0	0	0.6465664641755017	1.48408095565613	0.609772058033478	-1.0	5.2762248923901005	4.722253343836966	5.9093333333333335	5.197088	0.2730043991424562	0.3724861536269995	0.3545094472305442	0.4106500148773193	0.2161411464214324	0.0	0.0010928360693184	6.641525397955844	6.5277897246374765	6.59293735436969	2.2917974308045324	7.188064117244757	7.817706822492467	13.973258919428112	71.0839380952413	128.55196644651343	119.90775841905948	160.08737071542376	180.40363821447227	0.0	1.1243151910596951	0.0	2725606.0	0.0	8.730829453095794	3.924930430828016	-0.2862839913838546	156.62280411408005	439.1513556507665	425.8647691886872	399785.7313736148	130.29674805514514	762.2449373845011	185.8210637851122	-0.3543828725851852	68.89733142681901	773.141151429769	770.1564514636993
sub-0456_T1w	408	1	1	0.6250047621867566	1.5742255780194012	0.6511285703499617	-1.0	4.374934146910417	3.5672984407312534	5.174709333333333	4.382794666666666	0.2624750800441767	0.3750234971393438	0.3625014228164795	0.2520906925201416	0.0504966005682945	0.0	0.0004878208808656	7.012747544763194	6.913256019845765	6.97403912554066	2.0348482235965752	6.8056094154444144	8.104463050808501	15.472931513384514	89.16306087977104	178.7987174885868	164.6996115720859	226.13705634789983	34.87808095830108	0.0	0.7586125614268272	0.0	3246534.0	0.0	6.381590098142624	2.81479131139743	-0.7307497753944081	174.9455570776586	402.517379480387	383.08878740668297	364588.9103548019	113.27322424203156	739.9502064175904	188.26380149294172	-0.3863695027518785	78.70130970860151	771.0107721274541	768.208080753684
sub-0457_T1w	637	0	0	0.6853459176917213	1.37573579640082	0.576229822405312	-1.0	5.060647934674033	4.425176123864608	5.72608	5.030687680157491	0.272731778594823	0.3623353134049133	0.3649329080002636	0.4035871922969818	0.2035547345876693	0.0	0.0011337722357324	6.709044880269821	6.59675256876029	6.657577907316332	2.257795375832792	6.992085008689543	8.317493747211843	15.7026008571132	66.8698394150392	127.6255401524602	116.91158798098984	156.2393843754701	54.595466240763855	0.0	1.3688952279570687	0.0	2520827.0	0.0	8.811128947883844	4.074061184049088	-0.1755879580474055	150.13551488615605	427.6936932950315	415.83984212204814	395778.26636091975	98.84117430076004	759.4233775138855	184.1793641834658	-0.4134805082762804	70.44503590519713	790.626271051574	793.6580217927694
sub-0458_T1w	45	0	1	0.6096894938748214	1.701061830608365	0.6421224449915256	27274.41015317692	4.2817684186987455	3.5281526637276257	5.013578985421434	4.303573606947174	0.2563684623037792	0.3834589857967697	0.360172551899451	0.2597804069519043	0.0538788110017776	0.0	0.0016180551579076	6.5110151574361295	6.4261025290826925	6.501198723412166	2.2962457945021804	7.86236840326343	8.953919845056221	16.703145337403058	89.73376635899805	143.6158183476845	137.68104544034335	179.6935516143475	22.69053045692237	0.0	1.1760400945659977	0.0	2691913.0	0.0	8.934328213334084	3.53747212832542	-0.4361084930731751	163.4249084302911	486.8030429194128	484.5261192396283	381893.3837202226	144.79138094186783	818.6423624753952	211.0076743638465	-0.5975404545054648	72.40949044926832	780.1755187119152	775.4674516506493
sub-0459_T1w	440	0	0	0.6425070192032665	1.5493355234431352	0.602022848287257	-1.0	5.0579268250567	4.361812160272751	5.859061333333333	4.952906981564012	0.2709225066263096	0.3716796722960221	0.3573978210776682	0.3945323228836059	0.1979405954480171	0.0	0.002749458080159	6.738642543148048	6.644359102025344	6.715357309441117	2.2694636649442743	7.357231859755085	8.77758906075112	16.706071657554002	52.97857884044024	91.46856505779505	85.96233431934941	113.43985905981296	341.74080506462656	0.0	1.9690719900365583	0.0	2336608.0	0.0	12.680388713255525	5.601424207922216	-0.2088721520946861	152.9212748193878	457.3307402049301	452.96749504096806	390652.91578132473	93.21461288817228	789.6855882294476	199.59205440495904	-0.5262368429508206	73.38292989029303	781.3760346446487	782.0573464985937
sub-0461_T1w	300	1	1	0.6168166465777544	1.6097235751805288	0.7168588466151661	-1.0	4.215253631352668	3.541163250449045	4.88021364360896	4.224384	0.2505000772481161	0.3815552024401036	0.3679447203117802	0.2491863816976547	0.0533001407980918	0.0	0.0021760554515287	6.0082777867300425	5.916386233667756	5.99565133827786	2.22653485725277	6.863907675545847	8.286816644791498	15.770007401575882	45.61836928120874	75.82025408200899	72.53225257603953	96.15813436490082	3757.07734300827	0.0	0.7605442123298388	0.0	3026986.0	0.0	4.692192282527685	6.624592361186922	-0.5234419196575013	164.2565552554403	469.4876211796356	461.28272016346455	403794.85224216734	152.8314057737589	803.9200068973005	207.17490565037448	-0.5592107925007994	78.55056950260166	771.004043226447	766.677406437695
sub-0462_T1w	439	0	0	0.6306329341747762	1.741423421045344	0.5415033791939707	-1.0	5.207082118054704	4.460745391393496	5.82844762943728	5.3320533333333335	0.2551304485482247	0.3811778277369907	0.3636917237147846	0.3146616816520691	0.1392540633678435	0.0	0.0013032318008406	6.820872051360596	6.745078758606549	6.808972233020603	2.281421862453184	9.00732656772343	10.809161373759135	21.1387356911008	111.19463803474946	183.34676161266407	172.613532751703	223.29919860769536	25.484503014810603	0.0	0.9986711522478132	0.0	2542834.0	0.0	5.813419006764889	2.8620981023003544	-0.5821223403027567	178.92065034635343	487.500551729675	485.77664514631033	363727.48966320767	121.11672563105822	827.0450209900737	212.92685292669103	-0.6799947428964348	69.97391770971248	805.0153927328308	800.9880361929536
sub-0463_T1w	361	0	1	0.6225545863087286	1.647305798674484	0.6672661678208801	-1.0	4.241304701969531	3.532244772575257	4.881845333333334	4.309824000000001	0.2612114843264237	0.3777569744383248	0.3610315412352515	0.2357246577739715	0.0461626768112182	0.0	0.0016543528854323	6.237301488585096	6.1578446549358965	6.237015774649901	2.386587359764919	7.354866174151704	9.33513429955624	18.263949364752097	120.2366674260043	195.438590679766	186.7128972077176	244.46343351738224	38.87806146698279	0.0	0.6549769969772669	0.0	2676189.0	0.0	4.8007316049188375	2.6191077226336468	-0.3536773115220781	152.6701078270754	481.8756090305765	480.6827772036195	405931.7894096063	152.9375925567001	809.2407841328532	201.40984287173413	-0.5830652251304667	77.69078254742392	781.8173753856275	781.3254188746214
sub-0464_T1w	104	1	0	0.6298027045256648	1.6238724609582689	0.6414918960835879	-1.0	4.859773054764193	4.254049830959247	5.518378666666666	4.806890666666666	0.2619264647237221	0.3819780536720036	0.3560954816042742	0.3764458298683166	0.1633935570716858	0.0	0.0024342327596063	7.562099123719377	7.466039720597462	7.541037167380164	2.400478165802479	7.990698618964793	8.566501960637973	15.308329097146649	74.59528732087442	117.6631982624004	112.8136610326953	146.1824975148111	430.5589572716273	0.0	1.073622326407364	0.0	2886412.0	0.0	8.527923623099923	4.335464502855562	-0.1396011692980381	148.48210006605467	491.45029491855337	493.6456290017813	336595.4137935592	119.98479727096856	811.9818531610072	205.64440149529253	-0.5379824731736864	68.64127443755706	781.6604889852615	778.6540625113994
sub-0465_T1w	261	0	0	0.6953705003284462	1.2886566914875728	0.6386190352052095	20026.53810835629	4.685309865242091	4.079588262392938	5.248170666666667	4.728170666666667	0.2640425623690094	0.3685824334591834	0.3673750041718072	0.4176181256771087	0.1821251392364501	0.0	0.0015769169693491	7.033259851735827	6.904789193913474	6.983847987613764	2.492510949786716	6.346127929350591	7.415312404674985	13.407298334887647	27.944740011957	48.08702038318628	45.15432923807664	59.431227319086624	633.1438585423238	0.0	3.217122953593586	0.0	2394163.0	0.0	19.407345682382584	10.624895802536772	0.0994597201543672	137.75639428412327	468.1022340820336	453.20325791090727	364533.729268002	160.684475004673	782.2934099659324	181.8257353408173	0.2125855754946122	70.46382661023935	777.6599350728629	779.8674917556345
sub-0467_T1w	406	0	1	0.679866312954093	1.3872216720327597	0.6736346424025856	-1.0	4.289170372301619	3.5455484502381904	5.020096	4.301866666666667	0.2680263600326772	0.3708489052273676	0.3611247347399551	0.2962612062692642	0.0561734169721602	0.0	0.001220825119119	6.871425708196496	6.746709525340426	6.803213324776906	2.163568304350859	6.332534484359945	7.028572786944527	12.58961557212278	66.25375108046778	139.53475082097847	127.1728190671829	175.7299553001025	7394.758856165358	0.0	0.5218551266735448	0.0	3305809.0	0.0	4.003183364868164	3.5657179459457784	-0.8424640540952311	162.3579439176117	386.1153905644667	360.6000051498413	380196.4641367929	167.69962120056152	697.9043769836426	166.66889147704143	0.8690379146415323	74.72541351856606	761.7108164360297	759.4472923278809
sub-0468_T1w	524	1	0	0.71476340682097	1.3754395088159344	0.587786378754378	-1.0	5.057852566991126	4.287712367640045	5.745578666666666	5.140266666666666	0.2623882708249814	0.3735869202430262	0.3640248089319922	0.3877843916416168	0.1793237090110779	0.0	0.0007705036461606	7.055723337217863	6.933646430407413	6.999792691711368	2.4851380659216225	7.900075837282743	8.379695357491503	14.753872169270144	40.18793964899118	67.47973393299154	63.05588734831392	81.49998846295904	28.679468514632003	0.0	2.62046110342602	0.0	3027615.0	0.0	17.274425879120827	7.663835186559494	-0.1776476869594492	158.12697327439795	482.4798798227016	470.1215593535453	361679.9285761773	172.2590221092105	797.8746762089431	189.17295416540244	-0.4131768249186427	64.89105090696404	793.2704462723992	789.383034273982
sub-0469_T1w	191	0	1	0.6343316290048624	1.6541834016874866	0.6791627007531003	21766.63856377703	4.518074291278487	3.874777540502128	5.2912213333333336	4.388223999999999	0.2641543617486522	0.3775993300281294	0.3582463082232183	0.2708421945571899	0.0512017220258712	0.0	0.0010061827568013	6.717858582158899	6.632837458560715	6.698601544571249	1.980451116088455	6.928628460502654	8.365945331287966	16.188756417272785	14.567119232198694	27.736582429956705	25.8870593677359	35.3574764410523	779.5216774099044	0.0	1.917158639166856	0.0	2307410.0	0.0	9.076374225318432	18.00936844588774	-0.6462584336871493	180.04198834901592	410.111342152077	400.4427435994148	382491.0254597186	91.52625607699156	758.9472268894315	202.1974775742652	-0.5483596486553726	84.1678973282416	763.4990047572894	762.4646293669939
sub-0470_T1w	249	1	1	0.7506093561909916	1.233929736657725	0.6819247052475338	-1.0	4.275755553329405	3.536226069279763	5.021376319250509	4.269664271457944	0.2681622045998901	0.3602540017269773	0.3715837936731327	0.3365639448165893	0.0695199757814407	0.0	0.0010538618633835	7.854015871907051	7.721158382214039	7.783173600408938	2.153212374110432	5.559026645700026	6.663115259746941	12.277106759430364	34.31503899025294	73.93019840045442	67.02316560583758	92.82425942680536	3305.881129893068	0.0	1.094326704945053	0.0	3004978.0	0.0	8.245914665982127	6.7545432634608105	-0.5939669958024272	148.98551785599705	379.18892425913	353.7926078401506	332923.37725802173	154.83154755085707	686.2769652437419	164.30895565678824	-0.06842335023412	79.18477460953619	759.1756093492187	762.2301608826965
sub-0471_T1w	517	0	2	0.74194740490167	1.2914791311276157	0.6387613356181514	13568.719926538108	5.076261492399938	4.799361003265939	5.364347106687193	5.065076367246684	0.2602220337029306	0.3776689225561148	0.3621090437409546	0.3953185081481933	0.156991770863533	0.0	0.0032821906928133	6.338720337031364	6.216587676697934	6.304081070707383	2.863848998038361	7.834306497853229	7.870044898542324	12.91197919973538	25.428070711628862	35.401273584964294	34.503530178249825	42.68124623815631	1630.8962671876263	0.0	2.8573931781657684	0.0	2365104.0	0.0	16.21935659646988	14.391128461668156	6.156681689675285	119.4074444352988	560.5180060158276	558.5686158537865	385965.2239586325	227.81457316875452	854.8855718970299	195.0409720052453	-0.3472378926443995	61.87414027864877	780.1183593890532	777.6461144089699
sub-0472_T1w	525	0	0	0.741748349741038	1.319175808836869	0.5880790975541188	-1.0	5.435655674701066	4.663724357436531	6.18128	5.4619626666666665	0.2688052539153864	0.3668889646256502	0.3643057814589633	0.4038717448711395	0.1917718291282653	0.0	0.0020328699038026	6.478958306957322	6.354908375500952	6.414140511498446	2.1312195348805907	7.154340665107532	8.058754052819252	14.890701958469633	49.56227345344315	93.92769661561532	85.82823745461296	113.9947422947804	523.5016619709577	0.0	2.097096003229706	0.0	2419358.0	0.0	11.259478826075792	5.526389848501656	-0.518765993659362	163.07224095090336	426.5374799527887	418.0815550498664	403780.1675055036	90.86731324717402	768.6062371432781	196.1698597904401	-0.4060600409322985	71.2021553455546	792.6648243741174	792.3251846022904
sub-0473_T1w	562	1	1	0.6074585764363313	1.6361698219120833	0.6447980109861614	-1.0	4.237014169987997	3.45741050996399	4.957621333333334	4.296010666666667	0.2627767201752441	0.3805801780687024	0.3566431017560534	0.2921019792556762	0.0601326256990432	0.0	0.0014604644556926	7.081981692916052	6.982197771590068	7.052050786228914	2.276999823996228	7.052901182104327	7.579025694847568	13.40717607844215	77.29474890554447	137.79009079385878	130.47466630772553	176.33915922377338	26.43799851668977	0.0	1.0513832898538924	0.0	3603346.0	0.0	8.276720080524683	3.586875399703504	-0.5969936833868057	166.0142835640598	433.0148566088017	423.1891761403531	360906.4821378964	162.7834686357528	752.9662369210273	185.85358918067976	-0.5326929672982073	74.12301915165241	756.6723145393321	754.401506299153
sub-0474_T1w	154	1	1	0.6337968013800332	1.5785431070416187	0.6598202046779118	-1.0	4.305045628841185	3.566187273732603	4.953461333333333	4.395488279457619	0.2586457431591366	0.380813763830278	0.3605404930105853	0.2657659947872162	0.0560220301151275	0.0	0.0007706953621814	7.0322432151207686	6.931103270250836	6.999006681572912	2.1520985009141684	7.430029686554598	8.16421140827426	14.910506037354017	86.11529036981013	153.6176419392237	143.93942322674306	192.0853373711954	24.465555279891248	0.0	0.9518309336956264	0.0	3068561.0	0.0	8.20990477502346	3.29275334892385	-0.6575007613902084	179.09245585645908	446.4682272008667	432.8204184025526	357685.078142628	144.5375340655446	783.8538614585996	201.1152431862476	-0.5308371598051194	72.24914256530444	776.1984966420215	772.0911323949695
sub-0475_T1w	579	0	1	0.6788662584937777	1.3584051232722634	0.6382279717946819	38001.26457466919	4.262016590433704	3.512940437967777	5.0409706666666665	4.232138666666667	0.2658565456729707	0.3711116086317915	0.3630318456952378	0.3168174028396606	0.0696339607238769	0.0	0.0031217960407595	6.683046184474678	6.556027700799633	6.62003755664816	2.108683131774046	6.146266383827571	6.82148878798737	12.20951684836049	39.68157434902487	80.089584841739	73.6169252958204	101.07961669669729	5113.008993469088	0.0	1.6740668593466306	0.0	3239135.0	0.0	10.762235522270204	6.211789804580787	-0.5967224696644	161.25647975424948	399.6582543698233	376.2477538585663	387128.3385173751	142.97629891335964	728.4688169136643	178.42759883731622	0.1672640685627815	74.31560217245931	761.7350522223093	759.3833384513855
sub-0476_T1w	114	0	1	0.7760704938118619	1.25594619960464	0.6720211915928015	34307.58822485207	4.051129046897303	3.3006005800953027	4.752670791333316	4.100115769263292	0.2594837891288267	0.3687940153206381	0.3717221955505352	0.3091571182012558	0.0670236766338348	0.0	0.0012311810121877	8.15060455756905	8.015267923109311	8.070323515434605	2.314892526442204	6.783939899322398	7.518591154188325	13.456941036800371	73.95911852175801	147.60965215627485	133.7506548506461	179.68319387390537	26.948146029152056	0.0	1.001436262963579	0.0	2944704.0	0.0	8.323089545592666	3.479671587924813	-0.9505283503483536	170.09982459237472	412.03173001145	392.8242170456797	310756.2291583869	180.54701937362552	720.6002881042659	169.69409184766965	0.6182597391607461	71.87476963244761	784.6703404697091	784.009425688535
sub-0477_T1w	288	1	1	0.9347298380802292	0.9609268494199084	0.6862884997747621	-1.0	4.203132534818624	3.455424271122539	4.992448	4.1615253333333335	0.260159600922903	0.3524576420345547	0.3873827570425423	0.4168903976678848	0.1076270475983619	0.0	0.0009929539831399	6.905612619137566	6.747218791896905	6.801882734569404	2.2408603967024723	5.387123944541299	6.648715004459672	12.318160672135246	69.03266260137808	159.51053526342764	140.06718289649146	191.65835082466867	68.2764461939218	0.0	0.6733101478174128	0.0	2721525.0	0.0	5.314708722755313	3.190260084032561	-0.6659625572824566	136.8822476078532	367.1949543261475	336.1622831393033	367377.0965893134	177.24970975890756	644.4988661594689	150.01462211434995	5.099352994062073	73.9692193974927	769.6790127629114	776.7544188257307
sub-0478_T1w	214	0	0	0.6478007971516083	1.5527905607199637	0.594146147207376	-1.0	5.229462542185898	4.548184959891027	6.076416	5.063786666666667	0.2466132727988669	0.3926964753831215	0.3606902518180115	0.3984479010105133	0.20950797945261	0.0	0.0014441554847554	7.013152206909093	6.900788143963839	6.968399374349399	2.304035223079817	8.698669337657044	8.364240111165111	14.090015772758472	64.18917175967901	99.34570629240014	95.04386532787196	121.59671793153676	76.02126186571363	0.0	1.4749922548245615	0.0	2732742.0	0.0	10.345175862312315	5.177337237427298	-0.3959584859803833	161.7574723875388	504.6446122353891	507.2668671607971	341504.1416260805	104.61243689060213	840.2301371097565	220.1642229180609	-0.4584416238947506	62.95971924797128	791.3013420444496	785.0979194045067
sub-0479_T1w	566	0	0	0.6975684370126618	1.4710633274214322	0.5924850664202502	-1.0	5.119659337187108	4.430370011561323	5.830026666666667	5.098581333333333	0.2626529998629671	0.3763895505914937	0.3609574495455392	0.3688958883285522	0.1605962514877319	0.0	0.0021532590946182	7.67318837825411	7.563401550416258	7.626140409439748	2.210124107005289	8.12482427281818	8.72283232236729	15.8335485872784	73.43771888549061	127.117541638388	118.267486407408	154.2471986983454	239.5136358719589	0.0	1.285618310402737	0.0	2866466.0	0.0	8.810248387977481	4.078456159653204	-0.5381306531293877	172.64522314087986	460.737950647916	457.1758139822632	333340.5392491687	100.1521550733596	800.8245832771063	206.85495750386752	-0.5402093137362924	67.63908742231732	793.4700124492967	791.351725678891
sub-0480_T1w	395	1	2	0.8191403377789935	1.1177429852056393	0.6618535953171363	14519.315906496004	4.6619695941507535	4.42029324748672	5.03699744414244	4.528618090823099	0.2577199289117093	0.3730958229783198	0.3691842481099709	0.4414658844470978	0.1782396003603935	0.0	0.0037351926634675	5.970432942410793	5.842024730813421	5.923535627197955	2.585822308833332	7.5730251782180495	7.857053901449116	13.412314217295965	16.66517517879336	22.8108478823004	22.132824585449544	26.922450695254888	844.4966254106695	0.0	3.88994347080557	0.0	2550490.0	0.0	19.75896143913269	23.39018825864193	7.460893513238153	136.8874448064639	604.2772342748893	594.9930194616318	404847.5975991208	220.3486275672913	970.7236369848252	230.09790061476505	-0.1874015095605838	62.11699176091639	815.426516288068	814.4105964899063
sub-0481_T1w	483	1	0	0.7129401415704862	1.291280455981912	0.6409791221808798	-1.0	5.148167269462856	4.432821808388565	5.842688	5.168992	0.2701661675730725	0.362270785374887	0.3675630470520403	0.3789720833301544	0.1994272708892822	0.0	0.0019801292059904	5.645302280303268	5.521392230151283	5.582865065512304	2.347941193303927	7.1961077675248735	8.471476592796394	15.870380817560385	71.60306499222682	130.66115319585435	119.8846815479853	157.38982645587473	36.5731259234267	0.0	1.3648983044661127	0.0	2529454.0	0.0	9.810126453638077	4.037918038713673	-0.3710111740986495	157.9956615616682	453.73184970873535	441.3238338753581	464882.4896052536	141.93037788569927	786.0759390592575	187.9618452421211	-0.1987483644646848	66.66236153492807	805.5444299465772	805.3269936591387
sub-0482_T1w	539	0	1	0.7998416260349964	1.1340786364947104	0.6695084719148813	-1.0	3.978092937702291	3.311281228077425	4.66416	3.958837585029448	0.2675525996276963	0.3586601000749812	0.3737873002973226	0.3852632045745849	0.0880156904458999	0.0	0.0015963546242458	7.836006370508499	7.695173032295735	7.769711336922052	2.159848667560053	5.158789572873614	6.211356056746214	11.315429929804973	12.990402627700842	26.73205041186413	24.421801039656003	33.54295007940305	2044.6064106653992	0.0	1.5301337549510114	0.0	2362861.0	0.0	9.294291777536271	18.434061287078062	-0.4149822502631206	144.3417352474846	390.3838344163871	365.5206430032849	332307.2854429772	155.17903085798025	707.6273474283516	169.2341220563061	0.4100600207530456	77.67869784791414	744.0363278672212	752.1796310227364
sub-0483_T1w	584	1	1	0.6392967443177062	1.5332494771710263	0.6897984916473616	-1.0	4.186760525550052	3.461945576650156	4.831818666666666	4.266517333333334	0.2601645797466959	0.3759626544227327	0.3638727658305714	0.2617258429527282	0.0532013893127441	0.0	0.003154875273464	5.557763594252353	5.459186377688128	5.536047171014693	2.386382184226334	7.057775698662399	8.366656445464312	15.6558114535042	30.55060132585975	51.38326372208663	48.72323735583243	64.23584701955093	2176.291214483724	0.0	1.2606577476909182	0.0	2541960.0	0.0	8.660965321585536	9.918598475635136	-0.3778411167394409	162.02859810956215	473.02894876155545	462.5283341612667	453207.4786900848	187.4265681579709	795.4154050704092	193.8196768878941	-0.3142177675716957	75.50532671905596	780.9070971966112	777.9295444842428
sub-0484_T1w	270	1	1	0.8008889496137918	1.2011014441200354	0.683360790694092	-1.0	4.288372403377868	3.5880611774621274	4.895466977912075	4.381589054759403	0.254570713052507	0.3648628999889085	0.3805663869585845	0.330810546875	0.08326216340065	0.0	0.0010652166261102	6.792529649804585	6.662866714107398	6.732911273815658	2.233586212523716	6.374193210762678	7.767927699785251	14.69600367606936	64.61705011009764	117.50841123821463	108.22208077444652	142.54078097502725	52.81723262048174	0.0	1.01581932381702	0.0	3104531.0	0.0	5.802288413047791	4.449209387839587	-0.7430433861022272	170.80355900514448	454.6127364484343	438.8319531083107	364191.1534703241	169.4864713549614	796.9470248818398	196.46940340722628	0.6639889352675299	78.82931965382168	799.4807101101007	798.0315647721291
sub-0485_T1w	153	1	1	0.6065111169516588	1.6208061425737572	0.6775400385790524	-1.0	4.013779349544703	3.339598208499916	4.717236733505665	3.984503106628529	0.2593107571296048	0.3845957971025626	0.3560934457678326	0.288937509059906	0.0610755532979965	0.0	0.0005296527968134	6.524817430938889	6.4254904663661945	6.50874638573212	2.389779322340126	7.099191617253777	7.672319281336115	13.527986904414442	89.69712056779306	142.37682264739166	137.85802550010808	181.5001332851396	22.578891307331205	0.0	1.11993986946157	0.0	2489807.0	0.0	8.811660289764404	3.493787853122119	-0.4274109794457952	153.44015822547314	482.7140273867764	478.3472728729248	385063.76835231343	174.40669918060303	799.4421992301941	200.1635244198062	-0.5374555861253345	73.99379917288498	764.1258492598795	759.2837362289429
sub-0486_T1w	68	1	1	0.5716558663298216	1.7786473502157536	0.6464031529785607	-1.0	4.303509815794954	3.5162786525672733	5.201035328012508	4.193215466805081	0.2627197323832108	0.3843628279074818	0.3529174397093074	0.2846093773841858	0.0539793670177459	0.0	0.0021984673797756	7.262684728575134	7.175078245555257	7.248486504118284	2.2679421223078693	7.400238091507555	7.812420527642605	13.769081369112394	79.57220571490417	136.30151089053317	130.694617121802	176.2101347599686	18.33570961674287	0.0	1.21261329485249	0.0	2613530.0	0.0	9.01106932759285	3.6076407162659954	-0.6371622274975373	161.77602917724775	447.9054765844723	438.1803991049528	351675.3204150982	148.06513407826424	767.6333271861076	193.2058899583556	-0.5809965702106283	73.6147053749329	754.2713916605984	750.5717593729496
sub-0487_T1w	539	1	1	0.7991376100032336	1.1367511200388358	0.6869316275095247	-1.0	3.979152048789723	3.3115145612624097	4.665888	3.9600535851067593	0.265714135153976	0.3589415957393788	0.3753442691066451	0.3851610124111175	0.0885796844959259	0.0	0.002214980053031	7.833370355083156	7.692623327075876	7.766917328034926	2.1668959422723324	5.142541744678011	6.211718938240232	11.325719127770352	13.012420585604527	26.814926447906284	24.50210763090784	33.678975859212684	2042.701351738856	0.0	1.527574824315269	0.0	2363003.0	0.0	9.290818948298693	18.39367855664335	-0.4202003385630299	143.61435170565946	389.7606166890183	365.3380906563252	330151.6732300662	154.83781992830336	705.772388510406	168.5994838240966	0.2774502432634302	78.28693803251187	744.6782445224543	752.8586987424642
sub-0488_T1w	451	1	0	0.659440195701853	1.4696281896245391	0.6104840763978227	-1.0	5.266769821503921	4.539701839237761	5.89393029194067	5.366677333333333	0.2737138715650394	0.3724323327801602	0.3538537956548002	0.4005551785230636	0.1814579933881759	0.0	0.001529763575513	6.816986720647897	6.697415740338008	6.751810983322817	2.0820124208042308	7.355936042123076	7.703498314633125	13.672546480972066	79.11228486428813	156.40589651330524	143.1674326011296	193.98411642579543	22.975573823404137	0.0	1.022889891722566	0.0	2673806.0	0.0	7.638287162408233	3.236118794210586	-0.5240698712754384	163.17481129740906	404.8525657344648	390.7838915716857	391330.91206968616	84.24916735850275	739.5458033215255	187.69503407637683	-0.3401476455817773	67.64300754218263	776.1993468681924	772.5842454060912
sub-0489_T1w	456	1	1	0.7126480499241474	1.3189045818286622	0.6686152830895519	-1.0	4.104967659776636	3.433121645996574	4.8545066666666665	4.027274666666667	0.2630671753637903	0.3687584355374295	0.3681743890987801	0.3024546504020691	0.0595139801502228	0.0	0.0011772871237297	8.24725153183291	8.119038477120732	8.1910948367457	2.179000817126669	6.038469039302017	6.961665088593176	12.66752540935084	97.43948354851534	184.2129132864542	170.9181037720847	231.10191448128452	45.02395186436958	0.0	0.6322085858871889	0.0	3012956.0	0.0	4.886553168296814	2.7231872810544524	-0.6392388083808784	166.02700052038912	420.26633563152814	405.0239954181016	310632.08840390656	144.28057245351374	750.1877145245671	185.8757189528929	-0.1581308621287473	77.01388819593504	765.3730141607336	765.7127011530101
sub-0490_T1w	103	1	1	0.6046542187723695	1.5388504450660636	0.6896232928522837	-1.0	4.058526934418322	3.354194532266555	4.669662812443336	4.151723458545073	0.2706318883612941	0.3754833106738711	0.3538848009648347	0.3019367605447769	0.0611858710646629	0.0	0.0020666295757113	6.130989266683905	6.022918802462215	6.102023252095202	2.273256515121804	6.368797146876638	7.100799599244944	12.66034513573639	99.31028010412382	174.98355530773603	166.55542249473248	225.3724320723376	37.82903859336378	0.0	0.6951995971027513	0.0	2450246.0	0.0	4.916136682033539	2.807991401368596	0.2287380760263149	161.02970052317372	440.9979135576836	425.6555010527373	427923.1420788512	168.08849684894085	758.6032677143812	187.24459860581493	1.0728551191842015	75.60214029443878	753.8300884140098	750.0000285208225
sub-0491_T1w	262	0	0	0.581429625141589	1.7585964064514112	0.5782063264568029	-1.0	5.053974196717468	4.315628928036228	5.674986666666666	5.171306995449511	0.2649562461834958	0.3843112114684222	0.350732542348082	0.3474697470664978	0.1399151682853698	0.0	0.0015778693737101	6.646901380483184	6.563035883461443	6.629986031597328	2.2274793504894794	8.434022958821233	9.116247233051752	16.687239389844553	107.4285866884295	178.71461242866158	169.63863068015203	222.77269292336504	29.88746468486012	0.0	0.9213762575909012	0.0	2811986.0	0.0	6.186169991269708	2.8616421749040897	-0.4931129181908433	164.87254438943845	467.9514490490157	469.2491127923131	387359.93811758887	92.3876369241625	802.4699712675065	210.66346001687947	-0.4914012182201923	67.03627272636214	783.9671551056862	780.6271674074233
sub-0492_T1w	52	0	0	0.6709081822492619	1.5973464478613804	0.6174548240949388	-1.0	5.216954633068749	4.514821232539579	6.034090666666667	5.101952	0.2568291918537914	0.3789324501264227	0.3642383580197859	0.3229086399078369	0.1530634880065917	0.0	0.001065889614378	5.991028592819879	5.904740777665311	5.9718924958022095	2.318072544026519	8.812145773729245	10.248385992060143	19.614939658424667	86.20602380955835	137.30212713175035	129.71259801879003	165.62964311506136	36.88161570252266	0.0	1.1205306886468571	0.0	3284044.0	0.0	8.689572528004646	3.8374028204410897	-0.3989442354367698	167.6294161255844	501.0572535037373	504.94406799227	415813.3962695305	109.86815840005876	840.7411121204495	217.8290157988436	-0.63093344327313	68.26604313948269	806.8049748979856	804.23491948843
sub-0493_T1w	406	1	1	0.680075943453979	1.3905330994291272	0.6909544272988516	-1.0	4.289283594656185	3.5446401173018893	5.020405333333333	4.302805333333334	0.2679842028378069	0.3708834347924062	0.3611323623697868	0.300557017326355	0.0574873983860015	0.0	0.0020164562510807	6.893394551862428	6.76918230241923	6.826030626123288	2.1655884005933173	6.389446164568048	7.083010806952065	12.693997855694834	66.31650802330417	138.71803180912514	126.4979178498321	174.45921371706703	7414.394067303952	0.0	0.5256655725379608	0.0	3305713.0	0.0	4.047896191477776	3.5934934528900824	-0.8432931203091703	163.94297882705044	389.1174797885248	363.753162547946	378908.4923553077	169.26023416221142	703.0492756515741	167.96944536950673	0.5783940258773899	74.56854034768295	763.2475949022747	760.883289501071
sub-0495_T1w	265	1	1	0.6032549116209603	1.8044434345171376	0.6807478281241208	-1.0	4.203399741292607	3.454134911765714	4.909098978778775	4.246965333333333	0.2514822359655729	0.3870298019122906	0.3614879621221364	0.2447980791330337	0.0490253418684005	0.0	0.0020638532809477	6.776800334966375	6.7070051021254775	6.788729108465258	2.4719478601279983	8.170904341778934	9.73218093114763	18.55369059153596	153.52889701874852	228.0179668077172	222.3605120397945	285.5346722929176	75.23006462525304	0.0	0.4116814460688067	0.0	3029072.0	0.0	0.0	2.2418600364906074	-0.2263457782789313	141.6151521461368	520.8862718088566	525.3719663154334	359608.78403064003	150.4500561542809	846.055960200727	212.53329987737587	-0.7105992417993638	74.85568361988143	783.1767858206956	780.2716615777463
sub-0496_T1w	394	1	1	0.6481547394486673	1.475760402717914	0.702094165052314	-1.0	4.248282243287008	3.438905122062748	4.988981333333333	4.316960274464943	0.2651785709640994	0.3712706702242657	0.3635507588116347	0.271134614944458	0.0595435798168182	0.0	0.0022935407450596	5.901597385344687	5.797087524403027	5.86365461350106	2.2155756373630524	6.562712904581244	7.924709434432528	14.995839761353286	136.47348809541214	260.9224147173872	241.76225027808127	327.89084802144475	65.79214146861442	0.0	0.3698298595024603	0.0	2655716.0	0.0	0.0	1.9382458043972848	-0.6683379638313962	168.60882780030911	419.2192882774058	403.7619734033942	436511.77177667344	154.76018925756216	746.7407639883459	182.23774630269745	0.8776130055878215	77.42169313757849	771.2904103156724	771.9488271437585
sub-0497_T1w	255	0	0	0.6930419716892986	1.2935388045931422	0.5490156252357291	-1.0	5.016330866870207	4.381386949395323	5.667754666666666	4.999850984548631	0.2734285096044344	0.3614241614478823	0.3651473289476833	0.367096334695816	0.1368123829364776	0.0	0.0018816822378891	7.1969032096319925	7.064657136002609	7.119048660406436	2.432142597322112	6.849260660544216	7.661914987308047	13.704341704057812	92.72244388911308	182.3289296312184	165.9104856516508	222.6800834346209	42.12868275920374	0.0	0.8090775895796172	0.0	3215956.0	0.0	4.842036752030253	2.821316493593884	-0.0360589150428727	137.68515390077002	419.5405009185228	399.3051832728088	370532.5437075309	150.55911586806178	723.8519246745855	164.17813860339982	0.1498627745072482	64.22302596026097	785.4904774529995	785.1916279233992
sub-0498_T1w	439	1	0	0.6335096244873997	1.7311429745721822	0.5891073411598522	-1.0	5.183278791944743	4.44176207767272	5.796084964828176	5.311989333333333	0.2530321363740448	0.3815830081024914	0.3653848555234639	0.3145845234394073	0.1407125025987625	0.0	0.001284086004183	6.8590731648166345	6.78249165184899	6.84761219984356	2.3404768645214866	9.040735755175392	10.830116157973718	21.10913585422428	113.0215798641344	183.13618465880708	172.94935849352592	222.6903109576363	25.85018271558697	0.0	0.9889490774171812	0.0	2542905.0	0.0	5.399542897939682	2.867583144093017	-0.5271737087494315	175.81033513608764	495.8174913512008	494.7042743116617	358655.34138245136	133.6502242088318	831.1834817379713	211.36871384842408	-0.6828616163516488	69.44833242386805	805.7664475341272	801.6013706475496
sub-0499_T1w	637	1	0	0.6856689554087466	1.3810795757205356	0.6154239545296322	-1.0	5.050362162985643	4.414276141622789	5.714144	5.02266634733414	0.271422862825349	0.3630829713558775	0.3654941658187734	0.4044040739536285	0.2054821029305458	0.0	0.0015260939959436	6.744749108384616	6.632778571072844	6.693796073339098	2.283201522190907	7.075619477046646	8.393346552144354	15.821218657195509	66.99895583848036	126.76320661421586	116.24650141854892	154.97734180295052	54.20728327203435	0.0	1.3674235571197428	0.0	2525736.0	0.0	8.808224583044648	4.107658742900124	-0.1423733785379664	150.4994643756841	432.462232650247	420.0786992069334	391794.5600322208	104.32796264067292	763.3456186205149	183.98645893852984	-0.413183917740449	70.11265369639898	792.1242564587056	794.7963110078126
sub-0500_T1w	170	0	1	0.5850249209374725	1.6393961254193845	0.6309164622580522	53809.19250792214	4.250643041271451	3.388217123814355	5.119925333333333	4.243786666666667	0.2666046201007598	0.3807746868046315	0.3526206930946087	0.2963661253452301	0.0522086918354033	0.0	0.0009293440831154	7.653575375827638	7.550358509510866	7.622946550848471	2.127151390760256	6.772936248552867	7.1181485893965615	12.454358128876562	53.75649325780186	95.93041231143948	91.34929521497288	124.36098007567732	14760.085843825418	0.0	1.097488911893194	0.0	2357398.0	0.0	8.507528979331255	5.071841008992917	-0.2992665015428288	162.96669018050736	426.9974110427615	416.1643086913973	338878.2001651162	114.14702992513776	754.1167635452002	195.64366526348823	-0.4419133346334463	72.93262369189372	747.6633515203812	742.6603058092296
sub-0501_T1w	627	0	1	0.8360829701902658	1.0630343436856622	0.6535110061989777	-1.0	4.290712897573454	3.510069038694055	5.044064320692973	4.318005333333333	0.2644183174335362	0.3549234229824831	0.3806582595839807	0.371415376663208	0.0978576511144637	0.0	0.0026008785573016	7.239340089358479	7.090424594450264	7.151114596798998	2.108331904479368	5.2797169725298	6.402002309617376	11.81795805184296	22.48114085342216	50.75559532124909	45.22466328909169	62.4372536926038	5795.305415290923	0.0	1.1704619857776888	0.0	3300666.0	0.0	8.403701938688755	9.873062817967243	-0.4772345483582465	138.01431154428113	370.4073317292969	338.79618941247463	355954.3865156099	159.23799204081297	678.6191977113485	160.6937279628571	1.386359269785241	75.11664271278	759.6989765799281	764.8990057185292
sub-0502_T1w	225	0	1	0.6657871451390103	1.536120275774432	0.6568806264864789	-1.0	4.328771142731074	3.6326494281932216	5.032202666666667	4.321461333333334	0.2638043633032709	0.376072210010992	0.3601234266857371	0.2950660586357116	0.0536465018987655	0.0	0.0017402856297993	7.676254065736547	7.572239027650634	7.630626050602989	1.974063020255324	6.940778776912451	7.764074066293396	14.377380401712417	125.56732279909856	254.3459501655501	233.3801043495378	320.2270400839647	88.88203564001476	0.0	0.3457132460993813	0.0	3608456.0	0.0	0.0	1.9696434455964664	-0.6852798244955429	179.31457038984567	393.1585237862666	377.5135289877653	335116.4865781649	99.12583170458674	734.0743723884225	191.236531892151	-0.2897403189979433	77.86428127326569	766.2451274609622	764.6817268244922
sub-0503_T1w	102	0	0	0.6630208375830258	1.452809318723178	0.599568440643745	31881.31595814874	5.053134187141715	4.279957228091811	5.953866666666667	4.9255786666666665	0.2635868410365754	0.3780469484028154	0.3583662105606091	0.4078244864940643	0.215497088432312	0.0	0.0021651963212572	6.69743748759711	6.581953291912612	6.649204996620809	2.083394241277379	7.529198541686719	7.874133276623915	14.00980704690765	53.79617662665027	94.08644366365444	87.92035983087784	115.87845920232884	37.88133751057757	0.0	1.8974293750022475	0.0	2408892.0	0.0	11.872929766774178	5.440347620736708	-0.567354260099592	164.06275869390262	449.6174501308401	446.7312478981912	382420.4874111011	72.14521992579103	798.1846875026822	214.42444975756263	-0.3858420395651669	67.24718262580934	783.0643735976902	781.3074650242925
sub-0504_T1w	78	0	1	0.5619091038527686	1.7911716705578355	0.648702447774103	53097.9849	4.303313990770019	3.4299532416981737	5.171914337845209	4.308074392766674	0.263469302027434	0.3825229713239631	0.3540077266486028	0.2703683972358703	0.0507935613393783	0.0	0.0016965685311388	6.391258325774585	6.309920120723477	6.381545206569504	2.0464309828008544	7.188252937239425	8.12266313954714	15.13330549860114	44.92250644336331	80.25867897584622	76.31253571092061	103.7564217135523	3519.5633312407945	0.0	0.9704412216292402	0.0	2160740.0	0.0	7.227347206324339	6.157148003158391	-0.6484317335963747	174.3728958090536	430.7892328396332	422.19379177317023	400285.4857613575	90.07249794714151	770.7898460011929	206.3071112367316	-0.5613625880844548	75.67251241789846	758.53924755416	754.2926404215395
sub-0505_T1w	188	0	1	0.7059001126141915	1.479172092498995	0.660215752341661	13107.344069674558	4.38234123838301	3.57281599976476	5.0975893333333335	4.476618382050935	0.2619309181089581	0.3775246150580508	0.3605444668329912	0.3298831284046173	0.0756938681006431	0.0	0.0019921982305243	7.100385022743579	6.994120558037279	7.070461713645768	2.264720161250065	6.99584242831996	7.675438331100397	13.765752403731168	43.90827724437525	72.74812103799135	69.21893073030576	91.00039390855068	16.903097348343703	0.0	2.4641787461900324	0.0	3436460.0	0.0	17.703219229355454	6.847750933238453	-0.5945773596092745	160.35237179181672	459.4113643447852	458.9470932725817	358236.63064105145	134.0152790043503	788.4888367392123	202.65040271229265	-0.6349685809612775	77.44635358923809	763.8236751993882	760.3928185477853
sub-0506_T1w	648	1	1	0.7267831775272638	1.2881666856163652	0.7120253060324232	22436.215482118605	4.12134992782432	3.47732978347296	4.748853333333333	4.137866666666667	0.2590351473879466	0.3695559380988669	0.3714089145131863	0.4335195124149322	0.1119845479726791	0.0	0.0019985022126782	6.435199054350707	6.302359894127129	6.367973763190872	2.026263391563608	5.68977148849435	6.616409894790588	12.133194804313806	38.01242803341203	78.92092268393678	72.21315179251259	99.70610466018896	4059.8184360278337	0.0	1.2295931852561737	0.0	3156785.0	0.0	9.664003763347864	6.308028731846861	-0.6039845110962254	156.09841040902674	389.75650366398094	366.0054428391159	391476.7102790339	123.0290510058403	722.0476867519319	180.63050287291213	-0.0092852787894002	80.7329090492835	760.9251330219189	759.8958748653531
sub-0507_T1w	201	1	0	0.640606630479951	1.6304175494106006	0.6470415003789313	-1.0	5.089174531330915	4.372227593992745	5.9113066666666665	4.983989333333333	0.2530726274217126	0.3906694238791238	0.3562579486991634	0.3791133463382721	0.1832139328122139	0.0	0.0013979420336409	7.793296024291857	7.691300305240898	7.756236966683557	2.346663821803036	9.116473149007732	8.639174309310823	14.454385957121694	75.78981742477006	119.95087556488396	114.27746111189354	147.09169034602658	54.16154768933976	0.0	1.178901441469939	0.0	3160245.0	0.0	9.011560585349798	4.273430833182705	-0.5752556910604034	164.60209570157895	491.856706251926	494.37421371228993	316014.32079897914	130.0754402205348	818.7646474689245	210.6707517779828	-0.50378389256305	62.22203524897349	787.0580661469636	782.4351846519858
sub-0508_T1w	457	0	1	0.7201148047828186	1.261724411603306	0.668111837712071	-1.0	4.202174403305036	3.523173876581774	4.87008	4.213269333333333	0.2610360145761822	0.3653469720388026	0.373617013385015	0.282536506652832	0.0675931543111801	0.0	0.001725979588853	4.918500144274072	4.78912822854796	4.866016149460588	2.2410695512142507	6.073829998486216	7.286138193387043	13.54351503046066	63.60603788936091	113.63649455645476	105.96339792179094	140.64766131955716	46.41041311389223	0.0	1.327068157565252	0.0	2637909.0	0.0	9.853994268923998	4.546415123846077	-0.6777217370417556	169.71774570073129	457.57338092419786	441.4034277871251	512697.4430558709	185.33836544677607	798.7009326592088	196.96086499239	0.0706619841140003	76.83390669817297	789.9887098170595	788.5971188172698
sub-0509_T1w	630	0	1	1.089527348614488	0.8388764674904294	0.7833239944237587	-1.0	3.595322798020255	3.031728394060764	4.095648	3.658592	0.254498599106742	0.3660876619609595	0.3794137389322984	0.6685478091239929	0.2238737195730209	0.0	0.0009724852797637	6.760542424657498	6.584257208321487	6.659830653414128	2.3010669825818098	5.804197864632649	6.254733817867734	10.658936606388744	118.35922969724598	202.51569974032304	186.03749089579227	237.2375432498077	441.0946727043549	0.0	0.1972936549848411	0.0	3119458.0	0.0	0.0	2.638740338202495	0.153295587698687	162.59173323531618	488.2984140806095	476.7240437269211	365016.14298707456	175.65580642223358	837.5747109651566	207.17492985529407	5.422548841305328	78.89840138228479	817.8410572144749	815.6871546506882
sub-0510_T1w	625	0	1	0.6288071394415773	1.539299890244065	0.6687933148436475	-1.0	4.1951798223123085	3.4659874669369266	4.970879999999999	4.148672	0.2580972853722277	0.3800542498200278	0.3618484648077444	0.2894796729087829	0.0626259326934814	0.0	0.0010707189283317	6.427788840852093	6.317923578411233	6.385856663687491	2.181676496525922	7.289986899231173	7.7478375046073635	13.771849118064994	100.3590164046407	178.12748421022147	167.25452206363153	223.2770655760324	47.78540656575149	0.0	0.6579748793586337	0.0	2577839.0	0.0	5.07173671759665	2.818954377468656	-0.2881231439859473	173.38778228238613	445.9438779847997	431.8299038372934	390091.3344678808	150.55192791111767	777.033459674567	197.93463926760973	-0.2872472612181949	69.7250497397165	771.9012991896632	766.4560408517718
sub-0511_T1w	182	1	1	0.679927153778949	1.414729261050704	0.679424468526992	-1.0	4.207431481002533	3.4521717763409323	4.948735999999999	4.221386666666667	0.2626299159006506	0.374525393091165	0.3628446910081843	0.3016387820243835	0.0674122273921966	0.0	0.0016524251185958	6.59783404722003	6.476867766912187	6.537464784457716	2.1840250986847747	6.796527807667495	7.391527156110023	13.194028561977795	86.22386756763956	168.52077453934422	154.9908154746145	210.2278043168597	44.07878378866682	0.0	0.7152743904937239	0.0	3389163.0	0.0	4.631654620170593	2.9877763674446864	-0.7863005349503469	171.32919030965525	413.6806150229385	393.22747725248337	387505.4512053916	167.46004593372345	739.3921972811222	180.04690976573607	0.996140912630108	73.13250007205724	772.2095821256864	768.5458899736404
sub-0512_T1w	94	0	0	0.7719163290780906	1.231331634820942	0.6477254406434474	-1.0	4.805422476942923	4.1015687641621	5.606944	4.707754666666667	0.2658379193338544	0.3678539812330977	0.3663080994330477	0.3928493559360504	0.1698131591081618	0.0	0.0012650085417642	6.609358993112065	6.477044532606736	6.548300096099541	2.493271698975471	7.141938549302008	7.937238943251855	14.176506581478089	17.382713235379683	28.966324982706304	27.07037719316985	34.86209336142356	1591.4059611617251	0.0	1.948169192418717	0.0	3790282.0	0.0	12.080874102190135	18.04318191272552	0.1265854861468862	144.85301164154373	486.8302831706239	478.7391710225493	390527.0690024273	148.9639590438455	810.1971658803523	192.01218955762988	-0.083912369066093	68.62830345896275	796.8510317287993	797.7646655049175
sub-0513_T1w	497	1	1	0.937785963223564	0.8721775081674505	0.6777976219152168	-1.0	4.065196390050352	3.3783245301510547	4.842946560000001	3.97431808	0.2561740160506913	0.3501098980431856	0.3937160859061231	0.4739162027835846	0.1199166238307952	0.0	0.0020595814986086	6.374682768465401	6.213718560041097	6.300503503052163	2.0352082783030654	4.147017357423296	5.581327686629826	10.561757424163115	14.973019610625542	31.552466579475823	28.491456892410937	38.94888448713144	1142.5362877292614	0.0	3.7026024503533184	0.0	2686192.0	0.0	23.69034630060196	16.051690661594613	-0.465319302112035	150.95669808725185	402.44950768315545	366.8583810329437	389245.4023228302	174.41317945718765	743.3856566846371	180.255708322626	2.2304553802170304	81.81622568087695	756.559252937269	773.0763137936592
sub-0514_T1w	15	1	0	0.699905428753289	1.4497808340931782	0.6531810695696761	-1.0	5.33748655732657	4.529121005313044	6.300853333333333	5.182485333333333	0.263631093189776	0.3727054040546264	0.3636635027555975	0.3593247830867767	0.1728017926216125	0.0	0.0023680902857075	6.461418055312574	6.355574322346198	6.4220589190769575	2.337220269623761	7.711627060169063	9.010778387790586	16.98348783357893	66.78603685838023	114.56083920232156	106.84097626854464	139.17605274493212	64.22117521692189	0.0	1.1692699687334784	0.0	2978494.0	0.0	8.609060123562813	4.559119515972562	-0.3338547629654456	162.0385887774902	473.5758858408181	464.7666104882956	396470.3196589055	134.85074803233147	805.2782392501831	198.8541817807986	-0.4226738112706112	72.03735286539678	799.5717883305734	797.2333055734634
sub-0515_T1w	479	1	1	0.6606452950858401	1.4995603856886224	0.65744696804132	-1.0	4.101051638949156	3.4080615835141344	4.847818666666667	4.047274666666667	0.2712222318076452	0.3701243816530201	0.3586533865393346	0.2904792875051498	0.0587027907371521	0.0	0.0022589397041819	7.411994001290344	7.309438454471856	7.382579294680658	2.380945383100292	6.6653115221299855	7.805591204119856	14.370516707129289	96.2227528727162	170.52090658297735	160.57207075348117	214.97255280475	33.22923950018573	0.0	0.8218295517947101	0.0	3677483.0	0.0	6.748047379776835	2.940782307287094	-0.7048536866428807	161.57354722207367	440.0369614231827	431.9255794771016	355951.51482248364	173.83172238990664	756.9944386482239	181.40902173680817	-0.4034488382086181	77.9764730447902	765.000786060908	765.4358162693679
sub-0516_T1w	411	1	1	0.5979651033410702	1.6981312803176858	0.6498003633168423	-1.0	4.253499863217963	3.5340462563205546	4.930218666666667	4.296234666666667	0.2598111304476139	0.3807611145059016	0.3594277550464845	0.2670788764953613	0.0517884582281112	0.0	0.0017494701208557	7.136015079568327	7.048816529695657	7.119603419071089	2.242004312710141	7.433643422954002	8.568051664427506	16.028507257618372	101.71136813636664	175.5816193055638	166.46330237879195	222.0969196944455	29.51346614333184	0.0	0.8755917306586155	0.0	2677279.0	0.0	6.9496976137161255	2.8668704444136504	-0.5107152181137353	166.6455592200123	452.3061034215591	445.08794683218	354016.8279058675	146.06184202432632	782.715603351593	198.5220615692321	-0.5565277736493619	74.26328916660485	771.592236700773	768.34343957901
sub-0517_T1w	351	0	1	0.622505169192318	1.5967744730613525	0.6470101447544988	-1.0	4.305331396705506	3.613700856783185	5.003061333333333	4.299232	0.268209914907954	0.3773179103595738	0.3544721747324721	0.3000961095094681	0.059483990073204	0.0	0.0018552000222471	7.424091014103382	7.321502412601074	7.384588525862412	2.076587647100451	6.893458413280571	7.451727478563415	13.385136375309225	83.96273648409402	161.3012799126727	150.4334631809678	206.03637314613667	39.03317815966805	0.0	0.7832924651477278	0.0	2983360.0	0.0	5.116456847637892	3.061297818525756	-0.6524740510038405	170.35679409555857	403.2085614187907	392.3380566798151	351933.7857411196	100.21637118980289	735.9552257657051	188.9337538071236	-0.4905987348032146	75.47930620095639	755.6311298698457	753.7228221818805
sub-0518_T1w	162	0	0	0.7178770965068947	1.4009178770987334	0.649841783786001	-1.0	5.015825480469885	4.428116441409653	5.675520000000001	4.94384	0.2590614989744674	0.371269978278675	0.3696685227468576	0.3313145637512207	0.1491093873977661	0.0	0.0025087069431358	6.404357666820103	6.296846579219982	6.366639812436158	2.593931055929674	8.184345862891554	9.475622777880607	17.648591414820594	98.95795459023952	157.7223128125397	148.42895886378346	188.6066091885712	268.2464635661788	0.0	0.8959935447212327	0.0	2985050.0	0.0	7.692120065912604	3.3442061476373306	-0.0966541021290861	154.44754074924776	508.3354673181272	505.1403037570417	392660.809603747	193.5483925156296	824.2045602053404	194.73904650418305	-0.4470837010017634	66.47109348701802	807.3121734614696	805.1085668988526
sub-0519_T1w	110	0	1	0.6279430075641494	1.5981207580903851	0.6995136139525608	23137.57062742452	4.295545204692524	3.590348560600424	4.962505720143817	4.3337813333333335	0.2605343163177698	0.3795752537239347	0.3598904299582953	0.27561254799366	0.0576934665441513	0.0	0.0013857971118528	6.771021371167082	6.673179321875737	6.7383158547898265	2.163183851645363	7.601401379748853	8.28145466534657	15.079778764645496	15.811250574832084	28.462564702611672	26.6294278169659	35.61446817345394	762.0710001910726	0.0	1.5117338057805267	0.0	2562437.0	0.0	6.611809801310301	17.765353073801787	-0.578607201682209	178.84531647780625	441.7807553311398	428.7541479915381	374248.6874725671	139.1858355253935	777.4185268934816	198.2048704945696	-0.5546995972933315	71.76709438977383	775.6807359659276	771.8202061858028
sub-0520_T1w	170	1	1	0.5819380075707672	1.6569299349704787	0.66794471467056	-1.0	4.239810829186962	3.37513382089422	5.105791999999999	4.238506666666667	0.263715882255756	0.3822466722480685	0.3540374454961754	0.2971622347831726	0.0529704391956329	0.0	0.0012517514964461	7.713345743995972	7.61170482501397	7.684984620680971	2.1279432463601338	6.83208622844813	7.168755297244503	12.546236416925243	95.7163725337366	169.2566609899652	161.49849502978392	219.52245156565	66.74015842209629	0.0	0.6658654738990398	0.0	2350212.0	0.0	4.872964000329375	2.8753391193267626	-0.3511783635557965	163.07657973182685	430.3402655500533	420.09119063802063	332588.1859856618	114.00651070289314	757.6025795806199	197.41624209552504	-0.4654274194769443	72.86482572239409	747.8494987073544	742.8533944245428
[truncated: 656 more rows]
[truncated: 16 more columns]
