# Supplementary material for: Removing facial features from structural MRI images biases visual quality assessment
Source: PLoS Biol. 2025 Apr 30;23(4):e3003149. doi: 10.1371/journal.pbio.3003149 (PMC12143891; doi:10.1371/journal.pbio.3003149)
Supplement: S3 Data — (CSV) [file pbio.3003149.s003.csv]

	sub	PC1	PC2	PC3	PC4	PC5	PC6	PC7	PC8	PC9	defaced	site
1	2	1.11975958837954	-6.82269061006627	-0.133362428267939	0.833811435058403	-2.15907725469974	-0.408139216170263	-0.543032912888231	1.442345299242	-0.157916409855227	0	1
2	2	5.6025107059426	-1.02285637326605	3.19364963676181	3.34716335577891	1.9813963851673	-0.898633019082397	-0.159376671947517	0.576037502296622	-0.541458824778738	1	1
3	12	1.8142846828198	-0.301396862320552	1.35040507105488	3.92666440639448	1.22447264894286	2.02632706733175	-0.0830702652893927	0.160829468962141	1.36914173301227	0	0
4	12	2.94334394995275	-3.91133336347589	-2.41086709437162	3.36829913615913	2.66049789989195	0.0777838182831502	-1.2054910675495	0.0770691645918473	0.107873836423381	1	0
5	13	3.17074310259	-1.09204280695781	0.648829662756137	3.08001911220328	0.917435388113118	1.11974282437069	-0.0347402989504707	-0.442982495290914	-0.428408730284683	0	0
6	13	-3.80185443315777	-0.87051447077368	1.70327161941399	-0.335980293808487	-1.57381050784566	-0.788065045550937	-0.0169116168666339	0.84725235454654	0.847193872393219	1	0
7	14	-1.02701037266171	-3.2379430414188	0.681250600229431	-2.3718421233907	-1.26421532435053	1.93163043494629	-0.227468245887798	0.597146726447926	0.931357513570276	0	0
8	14	-3.57078118797203	0.902857547266919	3.80215678951256	-2.70379221629694	0.947413776037625	-0.292477642586011	0.985001861479951	-1.23505714181404	-0.722125319922008	1	0
9	15	1.56477372401904	-1.84003773467089	4.56917255577004	-1.44816194877664	2.17565037621506	-3.50440576957423	-0.283495740136292	-0.312647977422485	0.629230990544049	0	0
10	15	1.14272151495671	-1.9607971590358	3.38037909333381	-1.81310131958522	1.81302621457473	-2.00159752895216	-0.600993403640322	-0.0516504521779477	-1.02652769472913	1	0
11	16	-1.37547445745969	-0.213242611648705	5.88197399422029	-2.67710751569877	2.70060627861337	-0.567621935026821	-0.502595599809994	-0.810624667803545	0.914261143136495	0	1
12	16	-0.488511857303234	1.10293782912904	2.02438405265758	-5.7909262114804	2.23207191453351	-2.15205597434759	1.05245444292644	0.0485749082987855	1.95299416650033	1	1
13	17	-1.33730887182603	-3.88941061039145	-1.13933769252644	-1.43018691941523	-1.7218039941578	0.519929645844443	0.236923778229399	0.838924426642524	0.585654382770183	0	1
14	17	-5.72540251137185	-0.868238003052131	0.113497931044936	-3.15247294132981	2.17352243920092	2.88779094799401	-0.873311945360065	0.570409157678579	0.674807287406184	1	1
15	19	-2.252441469135	-0.340590023367436	-0.0521719264736659	-3.28896360218164	0.955371039030318	-0.951057134957945	2.21753810432174	0.0626448954235462	-0.674125168819185	0	1
16	19	1.82414247319008	-4.81579450649621	3.11224610270742	-0.759120291111656	-2.28387243181794	-0.6248041776642	-1.53246620969452	-0.14292629422527	1.01258336721413	1	1
17	20	-5.87634373053378	2.73983581932351	0.858582961162643	-0.0764369721591515	0.739963293618585	-0.368945181122036	-0.432421505376949	-1.88665565745755	-1.59749700754287	0	1
18	20	-1.05563280022197	2.66267904988233	-1.41293511865409	-1.60833000630689	0.445814001637371	-1.82562561670712	1.47228428126598	-1.14303712596211	0.553655795219844	1	1
19	21	2.0157207319312	-6.35677666470088	2.42050767924514	-0.89793475771242	-2.48688565947642	0.578892756082163	-1.0824434904385	2.47563358921817	-0.207668922634453	0	1
20	21	-0.0555642816594773	-4.81063930903176	1.85704157709944	0.467480172514869	-1.39400838932861	-0.684560837180347	-2.35027204386032	0.469740543855945	-0.433541338816146	1	1
21	22	4.93982385572283	-4.07329775341833	0.838939397082875	1.61915904717527	1.66380866194532	0.97109983034399	0.519980191601033	1.0352099892709	0.325757547205207	0	1
22	22	4.06091837340503	-2.72696467543285	0.30771572174695	2.63236710389878	0.820739843628709	0.309775086975232	-0.300033552480946	1.20042641209126	-0.0373191221834616	1	1
23	23	8.54966075871848	2.27661735580521	1.30025693405885	0.298241638231123	1.16842714645086	-1.3146696619646	-1.68142397009659	-0.335900005937746	-0.870721556384663	0	1
24	23	1.32255056147291	-4.35362018496476	2.75400689530499	-3.80291305141491	-1.39723495694032	-0.0414443491764019	-0.669341163272464	2.30033154151796	0.90330574580514	1	1
25	24	-2.66806608064991	-2.60973583909576	-0.539523440616154	-2.22892977100686	-0.955921491466888	0.917112683496516	0.0976571991971552	-1.37136240490253	0.283676300019602	0	1
26	24	1.04675101815903	-5.45939052546165	2.04650171452737	-1.159319596994	-1.34253353154527	-0.23634063947265	-0.988126419232109	1.24222739022296	0.640162363583457	1	1
27	25	1.49217115231088	2.71615113683573	2.28105663098062	-2.39870488426155	4.74327374047355	2.95525115688205	1.2319778231775	-0.807783983582208	1.48407905233934	0	1
28	25	-3.16726773529873	-3.15504329027913	-2.64443600615915	-0.448848359802954	0.0690212886320209	-1.00838287105774	-0.975486633518468	-0.0714759276424313	0.89932187789292	1	1
29	26	-0.0349701116273108	-4.29184864022076	3.40107470985773	-1.40365057707006	-1.14227105994037	1.76820828311029	-0.959760609173531	0.059304906350123	0.13847303469213	0	1
30	26	-1.59155525306439	-3.98319398462841	-1.72275602595081	-1.40953407713569	-1.5275769214519	0.337005015796561	0.849866984235556	0.941845093273327	0.956291566210262	1	1
31	27	-1.87262350179524	-3.75175976644505	-1.66127562015538	-3.53163200761837	0.147927419926067	2.14541561644052	1.18587580610822	1.09307749490197	1.53501067488764	0	1
32	27	-5.8865141966273	-1.19710799639818	-0.48976565105764	-1.31738653845652	-0.092626502578474	1.82607288908408	-2.40966345549134	-0.7161740651511	0.684486713647672	1	1
33	28	2.10632067107504	-4.3211063637803	1.6452533836782	0.329613431977457	-1.08948959473488	-0.66997092199843	-0.120560756661181	0.59945071226568	-0.0847267090934413	0	1
34	28	-0.0958902275463891	-6.1075904786835	-1.27563989085549	0.086271844446175	-1.77679807129779	0.148281925594827	-1.72603540978468	-0.0939334545380408	-0.192773216617702	1	1
35	29	4.25538614698851	1.64281588473802	3.90888224252162	3.8784538822179	2.00061742735423	-0.603786676881185	0.466114568081762	-1.10611554803838	-0.527215760121377	0	1
36	29	4.43090077277801	-1.0080921428815	3.23126522626354	2.34343593323638	2.31024040651928	-0.419503398527266	0.484271329276171	-0.995270849663322	-1.54810197804359	1	1
37	30	-4.71165037808307	1.31365136447504	1.60758615156827	-3.45653561889952	3.05876949154004	2.17564229111144	1.66933064943913	-1.67802027100703	-4.0845979762884	0	1
38	30	1.80355016839642	-2.47031294669786	-0.341151076089547	1.26518039874765	2.22465046076971	1.93036263990964	-0.440318512679391	0.368545584530995	0.454188931537436	1	1
39	31	5.49733883070101	-3.65839256748915	1.6149231891326	3.57261985650022	-7.22530465872582e-05	1.75509829327461	0.6600302854817	-0.312907804894884	0.101237708965883	0	1
40	31	-2.48883314718966	0.509882403224708	3.31633265675812	-2.98922007530435	3.27633396295531	0.209864458195478	0.080448300116744	-1.86245129797153	1.04527612071055	1	1
41	33	-0.611423426805693	-3.90299865240157	-3.07894473689801	-2.21898541002948	-1.26243154158108	0.192486171453721	1.51079058711135	-0.174162974642117	0.120958583164139	0	0
42	33	-1.28114661541414	-3.91354647863202	0.160448707022579	0.301885738144912	-1.46384584217239	0.120581988944278	-0.800738292932805	-0.617530980003426	0.132705997997774	1	0
43	34	2.20757466842051	-1.49696949119343	-0.571825352080781	-1.42482992045265	0.665388813840826	5.03132945857536	2.04023083426098	-0.296839657893338	0.223719126630746	0	0
44	34	1.9457952242057	-5.24572088358027	-0.42421447148845	2.53311824997803	0.287264030816651	4.13559225709532	0.641501804047579	0.296974072062087	-0.520006186858136	1	0
45	35	3.95463512054421	-1.99229405054019	7.39167438436373	-1.7925438278724	0.287369814764887	-3.07514530377441	-0.434762041108968	0.293884667082383	-0.990448500843514	0	2
46	35	2.88536858772733	-1.72725063096372	-0.116487294935854	0.858855037158353	1.05128270685999	0.992041910620462	0.673940289715576	0.322276811052555	0.11661850052254	1	2
47	36	1.10970104629336	-5.08688732907592	2.43155091784065	-2.3174809451781	-0.618970463604647	1.04357870031447	0.452863159005163	1.69956909253921	0.344443648778326	0	1
48	36	0.976528368956506	-5.45206402062665	-0.856603361687861	0.656498482843424	-1.56820107340436	-2.40030172067852	-0.279806147763641	0.194838889422617	-0.18760751121049	1	1
49	37	-1.07030707163177	-2.29761795747944	2.4686768420105	0.202768641605815	-1.86359805268295	0.57400382237026	-0.62689124030691	-0.2544837230578	0.549470254398112	0	1
50	37	0.458648645915523	-4.45426096393817	3.16996740929942	-1.97511878870548	-2.29621727991263	2.01743627385872	0.296312308103608	1.6732319765967	0.867123796089596	1	1
51	38	0.621104898181454	-3.55016555914873	1.64065067571986	-2.15425462768934	-1.20036801223779	-0.491781948007719	-1.11582030389282	1.18686631639141	0.806365668880028	0	1
52	38	-2.41658192276909	-3.79250746978386	-0.851641754333501	-3.43695301037339	-1.39404018599733	2.78391030462194	0.158047042272767	-0.114752192550059	1.11080742644763	1	1
53	39	-1.88901583150435	-2.4021917124249	-3.43804128074516	-2.73414971200999	-1.26844220977302	0.133246385090871	-0.770221940691619	-0.717312589850655	-0.0267030349338951	0	0
54	39	6.12944802855216	-3.47336522919458	3.7403776410746	1.42216117722799	0.573561582128404	0.65416857865131	1.093394948705	1.61709878748803	-0.116592859785973	1	0
55	40	-0.150949496202668	-4.00424417317795	-1.121991147357	-1.84688239145137	0.375224273586947	-1.07649969757211	-1.07452933131293	0.353883434042053	0.0297758815156417	0	1
56	40	-1.17801402615577	-5.00449112563218	-3.35895623318499	-0.0695405315032619	-0.584326070809373	-1.71879639706631	-1.60679535441556	0.0944625470271953	-0.219624710380762	1	1
57	41	-0.0227043111217166	-4.25285258988342	-0.587358438155738	-2.27907513672486	-1.30493209906855	0.866987663638471	0.553279951449337	0.721776041748577	0.0456208651779021	0	1
58	41	0.341378743108397	-6.28655280397818	-3.20149470533099	-1.00839319563744	-1.9545321693453	-2.06004007553493	-0.563737337843856	0.0317130771731269	-0.130737287230794	1	1
59	42	-0.481374464926466	3.07179173200738	2.74855989266262	4.36419988003733	-0.855524515753488	-0.189441807241628	0.0626739587658087	0.847058198625816	-0.828112072370165	0	1
60	42	-2.46327613834999	-4.56144262296048	-2.19095425557128	0.107476499874046	-1.85759559726961	-1.18350176809893	-1.68822842262791	0.23452866408117	0.234996109563971	1	1
61	43	-0.89271138426747	-3.81911647978769	-1.42917957556502	-2.39819554577375	-0.69434479272328	-0.285692363828981	0.286258175190806	1.04413911211602	1.02024887482537	0	1
62	43	-1.45595342223135	-3.50071586412504	-3.62067158620525	-2.14753169837129	-1.44729024863189	-2.58809105174329	0.20595762242152	1.19874278172935	0.55763221963776	1	1
63	44	-1.23528187085012	-0.801484836843074	1.65380330183398	-1.9645471979704	1.10323864358428	-2.89619984237655	0.539729131963677	-0.674950911812743	-0.742896041901858	0	1
64	44	0.731609863201585	-4.33096553172543	-2.72773235008783	-0.711578408093685	-1.62675367722256	-2.27844903366012	-0.105800233827898	0.596559995694683	-0.219524152815634	1	1
65	45	0.367501072261634	-4.03284385819365	2.95432651628369	-1.44283918760225	1.90885163422872	-2.06615741969009	-0.37573995157548	-0.327826705376328	-0.408731949203668	0	1
66	45	1.60001647110119	-3.04870478550887	-4.25329546219811	2.17952361950137	2.03546008764729	-0.45325453698652	0.750935097696544	1.06549792384381	0.120359297842652	1	1
67	46	3.61143421255817	-3.63273796632608	-3.46515352679511	0.358064283157334	-0.351729092634559	-0.436922161063305	1.16118506535362	1.19486247872266	-0.869450083336351	0	1
68	46	-4.03397076303378	-2.28453331108783	-4.19679235549686	-1.72109237411912	-1.46293548222493	0.804235332947161	-0.0740915221591151	-0.827237692701059	-0.358379538285464	1	1
69	48	3.51304612170825	-1.30809584513678	1.24460147297999	1.92579926979162	2.86990813571895	1.0904751569886	1.02952060215794	-0.530304374227594	-0.6865817412185	0	0
70	48	-0.65986098466769	-5.83323690935374	-1.2442130112989	0.368615174377978	-1.83115301068298	-0.459767785800935	-1.47517892425088	-0.0124989501560993	0.230610616552567	1	0
71	49	-2.25063536798692	1.33750302464931	2.77852796954698	-2.8404690404162	4.21474587197067	-2.58147563750558	-0.475805352606294	-0.0756730345006284	2.94234585789098	0	0
72	49	-1.02274434780753	-2.34632216197962	1.62468446693457	-2.53821240826141	-0.67901351741642	1.37195073443821	0.554800515565997	0.881539757938972	1.39292844166763	1	0
73	50	1.24126590266833	-4.80780716161117	-0.0473297503192762	-3.42101311407217	-0.228243540882261	-0.367416223172135	0.165523879181772	2.57614694690176	0.635863891994422	0	1
74	50	-0.720972863436161	-3.40816039288905	-0.0311270817921242	-1.96418072575987	0.458956447136045	-0.927376029980426	-0.761723970267382	0.34058697752675	1.53453284949864	1	1
75	51	-0.638219815605559	-3.87259315139178	2.53818993002641	0.0434057265375551	-0.834664117666163	-0.794662468360944	-2.19128281316565	0.0940641909427678	0.748457109303245	0	0
76	51	-2.92720371022779	-0.393982043693447	1.16503038588396	-2.64584550228096	1.09642508517256	-0.438423216295821	0.136418429287509	-1.78572606164619	-0.208873476143694	1	0
77	52	0.244201907280744	-3.91912724141717	2.30756332260809	-2.33157622166572	-1.44344407694317	0.983721832073645	-0.221559076756656	0.556157481015779	0.892199181560703	0	0
78	52	3.88701762798916	-3.12393965457507	1.3587892249913	2.29398867011947	0.876227443786393	1.13779788228059	2.15749045815487	1.64377359160697	0.841763249075032	1	0
79	53	0.69621181960121	2.13080531455479	1.71778265466291	0.725982618805491	2.66716056758957	0.528871271346217	-0.105013448198913	-1.00105396844398	-0.890514250124934	0	1
80	53	1.59904172076549	2.45485980620761	0.831263283129766	0.645455386769577	0.899717883297402	-0.354705220591614	1.24903975732565	-1.19109120495855	-0.233463134769706	1	1
81	54	2.69958686500474	-3.2979550442099	-0.999042666705073	1.5234103766846	1.26221678576779	1.06441618903142	-0.709131930241523	1.63381513542266	0.606523247425694	0	1
82	54	3.2074943551774	-1.17122145635397	2.52800688673786	2.09082811593423	2.41280326468326	1.78786632039456	1.3204529398629	-1.60787797962128	-0.933845049019422	1	1
83	55	4.24099908149552	-1.95134342615105	-0.139259363398818	1.87771996014776	2.13935820957221	-0.13889373265838	-0.0299536184403096	-0.908905144219799	0.259808883320057	0	1
84	55	-0.826423493882068	-1.9170546494899	1.83989574244582	-4.04171096704066	0.887107873348725	0.0488847633333048	1.15189997840293	-0.205142494818066	-0.640019717622523	1	1
85	56	1.22079788571003	-1.98947994820725	5.26246434939199	-0.697599067480499	-0.320533351631729	-0.622831452117474	0.259875165405172	-0.786436776309965	-0.658037224110738	0	0
86	56	1.89443993244956	-4.7189274072267	2.73803840712513	-1.04647147199859	0.315662760148039	-2.21983948528653	1.60767797550458	-1.46961653685454	-3.59865626702164	1	0
87	57	0.360855643592851	-2.25810483708607	4.41071517023662	0.110654919934857	-1.83475902069031	1.32416677131661	0.840221626646845	-1.3682374789675	0.202184042559745	0	0
88	57	1.9409210975611	-0.82954842865364	-0.47310117265717	0.277363599370835	2.68310414806503	0.521393961187557	1.1260702481829	0.499555441298126	0.831163526557099	1	0
89	58	-2.14363474284404	-3.12972111438358	2.39416327177234	-2.66842292748987	-1.169560020236	1.9228219989123	-1.33923282635261	0.171001747658629	1.75800089865256	0	1
90	58	2.14665288564245	-2.09877027246271	-2.50795496385047	0.600383519418092	0.712951055823989	-0.82079316880195	0.239533629075193	0.769247016605256	-0.0248867562850373	1	1
91	59	3.60434100636319	-2.40542183803699	-0.478313767199664	0.831222352648037	1.60980764652675	2.01277092615367	0.311999606607501	-0.410786406119359	0.642462600715385	0	0
92	59	1.18415967911825	-4.6918721730995	5.27489026670393	-0.130515810168985	-0.934897016410083	0.782214027001975	-1.56345134201854	-0.51854118233747	0.12121485773442	1	0
93	60	-4.34878708297	-3.49717770109604	-2.61835263745233	-0.741035641229304	1.44505895456714	1.6313390083078	-1.61936219805751	-0.355017926799638	0.786994458995383	0	1
94	60	-0.176670210203125	-2.04946702424172	3.95415147880361	-1.29946287369493	1.3890638071282	-1.16139738514916	-0.717226919652026	-0.756293218593735	-1.46239816223291	1	1
95	61	0.453802681489243	-3.20225539411356	0.729343685911041	-1.39060121003605	-0.466107045793107	-2.49384568891385	0.172151127138481	0.0366695880442272	-1.37502228563833	0	1
96	61	0.82736600372823	-2.08790656397494	1.65333587691009	-1.58149500347431	1.87544687357957	-2.7709456269164	0.630685832183937	-1.58392216371944	0.490372890014112	1	1
97	62	1.41586745444024	-4.86604832887702	2.84328028355988	-2.72928415002354	-1.95981721095107	-0.339002565711626	-0.146196512498552	2.29915844756046	-0.76717336214879	0	1
98	62	0.551441472646358	-1.81248647120145	2.75218516927787	-3.86026723684775	0.767519610143402	-1.07616475319869	1.37944938563793	0.263666832680351	-0.613028691129802	1	1
99	63	-1.54664970686561	-4.46246824677126	-2.42399548457448	0.241421105275997	0.163081145581757	0.0504816061772809	1.9672570452627	-0.164539510660966	0.560075138763659	0	1
100	63	-2.81435725452394	-0.74470891092886	-3.08172211853634	-0.68319111365725	-2.18965669979642	-2.1931292492022	0.461112413457573	-1.41559893512136	0.235367805710073	1	1
101	64	-4.67223516644652	-1.56539643986396	-0.135684834225482	-0.805695210360343	-0.449696592768889	2.21504536790087	-0.290189152889197	-0.0348864574634619	1.04449692210327	0	1
102	64	-1.40815215462314	-2.79719714319873	1.62114210803585	-2.85945606924303	-1.76754323456843	-0.258902530208235	-0.347498172819345	2.12458043107833	-0.920813320717715	1	1
103	65	-1.98941371829004	-1.69198539379711	-0.392706815454414	-2.75840747313738	-0.125828250191481	-0.998255878095009	-1.66550977065719	0.922723613220158	0.254362229760462	0	1
104	65	-0.0731802281325714	-5.35776516705492	-1.23726554151002	0.252157493839246	-1.74163797800577	-1.86589212740487	-0.857863290685136	1.47247240506121	0.0488873650801449	1	1
105	66	1.9694497441713	-5.04660158886728	-3.29438195586305	-0.893037268164221	-2.12540303085296	-3.78692342729333	0.59842042763846	1.67954724829548	-0.137368191109258	0	1
106	66	-0.925951545669744	-4.69785338066681	-1.89511655514072	0.941328562821473	-1.75276951445128	-1.53775817568736	-0.179626955887548	0.965502279265087	0.0127112702238679	1	1
107	67	-2.15985189106037	-0.333574030541152	2.57850027289879	-3.57400067239769	0.584084967312166	-1.07068076517381	1.24398123828799	-0.432724867711503	-0.438813647029546	0	0
108	67	2.48846538006021	-5.11328890444257	0.843276838448991	-1.04775685770446	-1.30835103719866	-1.86422492764997	-0.166419252268002	2.13369426136644	-0.278875274739487	1	0
109	68	1.51697431779782	-5.4284778876646	-1.52505621028573	2.1434519064286	-2.57494150160593	-2.45049090357045	-1.12330364111707	0.897351703354288	-0.712963796323152	0	1
110	68	3.2622819275462	2.13656659162948	3.40536094429336	1.71527941843986	1.14797528997283	0.142937888203623	2.5309301744687	-1.4096555155374	-0.295644853768896	1	1
111	69	3.41603701293938	-1.28927543015608	-0.743006242099696	1.96781529244601	1.21094700585889	0.27505772992069	0.224631351239731	0.806695029446751	-0.464175229957158	0	1
112	69	2.72726847823009	-2.91593550017696	-1.67956562316572	0.960391005781808	2.16490633981533	0.930258899695931	1.21571767890627	0.0536825662023845	0.601923801694163	1	1
113	70	3.24943981865952	-4.78511342403014	5.25595554754189	-0.666068180832266	-0.857140030716109	-0.657671298491099	-2.23468496221734	2.20752682482228	-0.569897834116677	0	1
114	70	3.11400046514183	-0.170444675631744	1.76944300690882	1.04995231646831	2.16975953363524	0.645646238645136	-0.115219727085572	0.406675534538277	0.467673122440413	1	1
115	71	4.34699002697049	-3.50966892819398	1.99854423108305	4.77941683182152	0.0858182332544971	1.31135977805598	1.31166435992745	0.188560890580506	0.118303336583535	0	1
116	71	1.26234017453599	-1.05876631313707	-0.277688592608245	4.34107451918078	0.839828083631058	1.35336939303959	-0.233551570304757	0.316536631546377	0.295091016748394	1	1
117	72	1.58203271219287	-4.30268877751253	1.89043218135282	-1.03556096468625	-1.89543471026262	-0.0533940059729691	-0.40305702643424	1.03773582167642	0.277393497058638	0	0
118	72	0.308309373713118	-3.92843008515522	0.915200886341824	-0.611940407142389	-1.19286285279718	-1.55345365205572	-0.504145762121801	1.10008297362302	0.565267047760049	1	0
119	73	5.77705768656011	-1.06248027732652	2.95264269301777	0.595877531798539	1.8108730513759	-0.234543922791565	1.41113789863172	0.49367154373392	-1.32209342154005	0	1
120	73	4.73869884005935	-3.07775806898182	0.581205212971358	2.26179501188123	1.18386950859859	-0.125494786982972	-0.77110301441386	0.671608833653335	-0.0347252019780248	1	1
121	74	-0.435402806281846	-4.56744968852332	3.12072872454389	-0.390847834735683	-0.463848902611301	0.878957657939641	-0.589019257748216	0.71721592205412	0.43027087714171	0	1
122	74	0.974680898336649	-5.33931652301209	0.950378809425051	0.610260950342527	-3.84413756853443	1.73784292677948	0.308468001459136	1.20905954510927	-1.03116474556799	1	1
123	75	1.40317670817676	-6.28639730866867	-1.05988665763694	-1.52173459109706	-2.16736493375874	-0.688391499691307	-0.59787099225304	1.63437317363423	-1.14465055845824	0	1
124	75	-3.57243936419811	-0.432912541989271	-2.19282521969853	-0.939879056747388	0.766563543186119	0.368301143645511	-0.697387301713888	-1.10516793421432	-0.0765082557996525	1	1
125	76	-2.73575148175674	-2.96149652018396	-0.234906806567432	-1.20813148921992	-0.473749913641185	0.799720692211648	-1.54015088113284	-0.50951051038786	1.09734438606562	0	1
126	76	-1.62126921010995	-4.66022745796748	-1.97397777320324	-1.52333011354022	-1.01533213405718	-0.890307456401395	-0.795722048527793	0.616048790200487	0.654560036298098	1	1
127	77	-1.72299225433389	-4.58279667717085	-1.88664662138402	-2.492779335479	-1.03717404380731	1.00388339629834	1.20649557364845	0.51517017250639	0.946105490259797	0	1
128	77	-6.65770529525591	5.3719748703201	5.02940958068416	-1.73370235863308	3.98006609225695	0.553593967411134	-3.87552725973634	0.147472997682679	-0.269285049825803	1	1
129	78	3.48009715117806	-3.99096680057253	0.686002710330087	3.2322974420837	0.479636564595792	2.84662180888151	1.16632165539956	1.01975490287417	0.790823170536973	0	1
130	78	0.450355012361105	1.50632292204839	1.584082511838	1.9988346787647	1.0317293750429	2.6864051269385	-0.099037644469481	-0.0185093536240778	0.724161241717624	1	1
131	79	3.05174971523205	-3.23956571818836	-5.15102725575479	0.606662985616784	-0.624620310023377	-0.550940495175844	2.19575592196945	1.23227203662655	-0.39430076034663	0	0
132	79	-2.11286126297224	-2.54486105513731	1.22489001571221	0.839311879209761	-3.13136081025065	0.954597260224353	-0.139597832383865	-0.76769587150734	-0.483337473038651	1	0
133	80	-0.528530897516954	-3.21250188178313	1.42550208598541	-1.52813902382866	-0.999574061918833	0.456888104766815	-0.0210439211273643	1.18641702921326	1.2847572271559	0	0
134	80	-0.00756978547464606	-3.83300782177485	-0.603689697678556	-0.135008563360822	-1.02541760857797	-0.333255058725897	0.441298137936006	-0.163494555750659	0.339569940380629	1	0
135	81	-1.24920352917677	-4.27642203080843	0.836466976619562	2.02553770732463	-3.11151306841607	1.89495259418148	-0.672722305686741	-1.21044444373548	0.160031269627407	0	1
136	81	-2.95694432248005	-1.11216889177709	2.37504404529686	-1.07486998954545	-0.15594737609764	2.15469559810748	0.811314004501097	0.46272387045677	0.782179845612039	1	1
137	83	-6.22718147070008	2.56353898946304	-0.246532357049322	1.12415724415509	-2.2164418873462	-0.183856040764278	-0.606314939943644	-0.153541026104275	0.0396632227177704	0	0
138	83	-0.80587446431328	-1.75272932936195	-4.03757898461259	0.0257168334076379	2.8636041727341	1.46059055345204	1.60879151796666	1.81213727224616	0.0849049050423823	1	0
139	84	0.360035239846707	-2.50923967871015	-4.55632787370809	1.82113071120025	2.24873234309818	1.25307589646085	1.57168585456394	-0.125580995922577	0.364447771059534	0	1
140	84	0.667672142508142	1.14743173232439	-0.486171103796702	3.49691524018056	-2.58349007077783	0.810469457032918	1.11627851225515	-1.80113753725882	-0.0323170373159848	1	1
141	85	4.13383433373598	-1.78429284174797	0.602846046840143	1.92680792325673	-1.57278999955218	1.78915003826813	0.0376841994546237	-1.12321743532511	-1.02488027941251	0	1
142	85	2.49233110453151	-1.42521839704363	0.34646391787469	0.0844319735008537	1.54231504355664	2.59011779516005	0.882645256308453	-0.754984000584374	1.21055704618286	1	1
143	86	-5.36035392463961	0.970693296705399	1.09434162085578	-0.426252298247501	1.70846180627088	0.734696131599405	-1.77194373126977	-0.157828574227731	0.406329554589792	0	1
144	86	3.60713989451864	0.42560889990592	1.7857870426956	-1.83557151310433	3.23580520762017	1.94825848372695	1.99625019769434	-0.268576727593567	0.285084968535036	1	1
145	87	-1.72302197934476	-2.52178807681873	-3.7836787028263	-2.26169656079815	-0.0761499243759617	0.737800007913305	1.30268445055932	0.0651392294798177	-0.167143703837515	0	1
146	87	-1.77259686415294	4.01626424540253	1.35876374729156	3.25907816122687	3.03511742282465	0.871148493219083	-0.717088149997323	0.449651362118796	1.79036794470862	1	1
147	88	3.69700279416782	-0.454410950769817	2.83350285196943	2.34169844523054	4.27828880544573	-0.51055803642027	0.181790415998361	0.0580818999025588	1.37678209781163	0	1
148	88	-4.61422453104031	3.57551791664743	0.539431135331553	-2.53006129442973	2.16302556266261	-0.16382704423742	-0.71166659103192	-0.439249804596248	1.23341948987546	1	1
149	89	-2.3561411853414	-2.25442154060474	-1.04736456628185	-3.5947649812843	1.99675076137354	-2.93116743043412	1.1707453156126	-0.474806614511061	-3.768573123221	0	1
150	89	-5.12159486385083	5.79282370827567	6.30453366656963	-0.974438380823044	0.940854007269818	0.171758384969645	1.90027421802684	0.93057103738464	0.862817011656611	1	1
151	90	0.686518067689237	-0.674142005727144	-3.4477263295948	-0.886707285110639	2.96492100104045	1.08863609210475	0.577975594953783	0.395944978083275	0.591481158059289	0	1
152	90	-2.22160396690197	1.67685195337889	-4.09846820214096	2.52246715271408	0.798647702169775	0.460925980378294	-0.15047694772508	-0.686030596785618	0.0337036917852143	1	1
153	91	-6.87270729289424	8.66248358991882	4.21001389792685	1.88794568993095	2.34036389740804	0.751796644381193	-0.794198184277281	8.06406905308722	1.26613196286991	0	1
154	91	6.34204801253402	-2.27397938181683	2.1841092875703	3.07897296027114	1.9868973740597	-3.95188749091267	1.25781386741103	1.06114867046109	-1.21719971104058	1	1
155	92	-0.31791618093998	-3.91303643757277	3.31364801445839	0.216330621728943	-0.566539472885155	1.22069557902256	-1.08106632636244	-0.325079692787269	0.4514322309155	0	0
156	92	-3.13149760950346	-1.49582954528238	-0.833366989643086	-2.73202624008216	0.543252557717883	0.612187665674163	0.290621466198373	0.327031215569623	1.25512537348007	1	0
157	93	-0.621509807849884	-2.79908171035383	3.38139635070277	-2.7391938907972	-0.681421727250633	1.78682224370041	-0.685416743370424	0.555962679217332	1.27982388613747	0	0
158	93	2.3749918046883	-2.15592189690971	-1.48536115065076	1.00915459005325	1.22858952391547	2.03708699854629	0.90134566105767	0.856212486466326	0.636635648899846	1	0
159	94	0.372332409886278	-4.51515048463343	6.29258191515043	0.494284237566116	-1.49731060023715	2.02528822227445	-0.970783964136559	-0.114269932375299	0.251935415935016	0	0
160	94	-1.90295258510692	-2.53588658975248	0.27401240837927	-1.21817033484726	-1.21514743257672	1.49019492900375	0.032091676434548	-1.46452995229846	0.244025942170361	1	0
161	95	-1.53964273137558	-1.03260674704968	1.86604533342183	-1.7338806052231	2.46368537978884	-1.21108545871427	-0.612333951155445	-2.05699013281972	-0.146719720924181	0	0
162	95	1.68961036244409	-5.90303180532368	1.47720577206391	0.246359651018778	-2.7362091005675	0.753423044878192	-0.613941607069708	1.46965095711545	-0.38874261887733	1	0
163	96	-9.26832744403375	6.46850862599984	0.752047079562628	-0.703239491004763	0.22384680059247	0.177176628391687	-0.807635967427108	2.04527850104103	-1.49985513329894	0	0
164	96	-3.04228810282535	-0.919500389428708	-1.09776025658048	-2.06297914699408	0.296632668039445	0.923311707087202	0.269677014347593	-0.405593282665561	0.897872184437639	1	0
165	97	-0.101127960533181	-0.491423799251928	-0.528237767231084	-2.01895056191888	0.430990068237674	-1.80984120099647	0.233691900162642	0.349029443154901	0.556438474040278	0	0
166	97	-0.127211455086797	-4.34377980808833	-1.39575174967187	-0.911291191669588	-1.00551816252207	-0.574886640537173	0.253654708366706	0.271843173412745	0.787992707293832	1	0
167	98	0.0919751044556524	-2.36605231388737	2.2891579154578	-0.130082166126938	2.92019858890226	-3.40309602900936	-0.583276893191201	-0.543576393937574	0.781527712738368	0	1
168	98	-3.05033673107928	-0.992686729823553	-1.83141455320559	-2.91715842288037	0.0212812548319662	0.162081672303511	0.0347797871103619	-0.0718435769669078	0.984901438188716	1	1
169	99	0.0420425934139733	-3.94624820803881	-1.14496878322074	0.814269432681039	-1.73856575744181	-1.43889183346581	0.0309011484023006	0.27439903552257	0.523476590270852	0	1
170	99	-2.02083276057439	-2.55695732121005	0.165485954062348	-1.52608123010065	-0.336885277053801	-0.0147884584328718	0.131836874108362	0.910757805881911	-0.0561722699553132	1	1
171	100	7.10568333303672	-2.42967879087773	3.47282548185951	2.25283474947743	1.48560494187169	-1.15506859184028	0.466158380724864	-0.150924610121933	-2.30295195267201	0	1
172	100	-4.59576025684583	-0.812929444960704	-2.28744543829532	-3.95511042707867	2.26611224666496	2.62014160467193	0.405015856775338	-0.490191556085716	1.34730286556696	1	1
173	101	-2.1215421640815	-2.7912912581243	-2.16936470919888	-0.438262032723942	-0.852531083600853	-0.448483554508458	0.742315328135266	0.0549200349855189	0.934156357411281	0	1
174	101	-1.16563234546613	-1.92298877369862	3.41183105075692	-1.85066006033968	0.351024195327844	0.812179631769179	1.62731741205965	-1.42236243688669	-2.57717822259032	1	1
175	102	-5.60961074202269	2.54745202719898	1.14081430830696	-2.42506140570835	0.810384264141603	-0.744862816797351	0.661940648141293	0.11043099625468	-1.57540757331591	0	0
176	102	-1.7167023555896	-1.77938871132028	-0.776125707653775	-1.42117094317555	1.51716313610903	-1.83428729933049	1.59612568413768	0.186550385412623	-0.047703064884122	1	0
177	103	3.32703414672033	-2.51753377738111	-4.20551309161102	-0.22552823878088	0.854671389865765	-0.381550531721882	1.58272499670281	0.626317085657714	-0.101346851681782	0	1
178	103	2.50240565909937	-2.5058173483433	-1.9443243910883	1.9007376284533	0.287444831653256	-0.400153177286228	1.20298437457932	1.60956941859314	0.194210771528632	1	1
179	104	0.540172597564182	5.9516936109894	-0.978184893085868	2.61607263587442	1.87114124310017	-3.65517241763571	-1.50681398845754	0.949116990552365	2.56267917078794	0	0
180	104	2.18814675872274	0.108945438466985	0.871525170760551	0.825804877371874	1.51349891157458	-0.306476642197558	-0.567573515791986	0.467104184003204	0.0620157372239893	1	0
181	105	4.95638917173665	-3.0962241495016	-3.9517137549527	3.07206142305907	0.667495847542329	-4.42104355089015	1.63476869494638	0.915283119915185	-0.31926585428174	0	0
182	105	-1.43478724824612	-2.23696309687051	-0.0262273707585469	-0.792254101098051	0.278826911859607	0.189468804547506	0.297466330663134	-0.566520778990939	1.45237432984657	1	0
183	106	2.88607136748619	-1.68499837292812	4.9711785328939	-1.05298783669773	1.40352891807255	-3.73543672956131	-0.986648543247188	0.244043723979747	-0.145604619555678	0	1
184	106	0.514966100263649	-1.96332007502619	3.24823856292952	-1.67172652576298	0.474487820131728	-2.87658050615021	-1.14924953562037	-0.0727396473189128	-0.888230528825787	1	1
185	107	-4.75209712124506	2.20174260139256	4.08446142255003	-0.59035666195648	2.38743008762544	-0.805131127085853	-1.34113026453892	-0.00174033244894189	0.344042916972694	0	1
186	107	2.61405016655405	1.45592658417382	4.09722508993457	3.36637572773834	-1.45533897494363	-0.261873403149459	0.901991551580945	-1.71476305483381	0.778600994926982	1	1
187	108	0.647324361320147	0.0219381058420262	-0.445979133441625	3.57344870325932	0.741097456840129	-1.01968832563839	-0.907029208761184	0.527867660164003	-1.58993114234007	0	1
188	108	2.81005015634737	-3.43749059167009	-3.36845305845247	4.48121551670627	1.01743542622363	-2.84025890023965	2.16448569712899	-1.22288285358297	-0.441183961627039	1	1
189	109	4.03462125403208	-1.37160124328632	-1.74715106174408	0.0507486537253671	1.07464883351927	0.454552723871581	2.66036015569928	2.16910374456754	0.0104215694723914	0	1
190	109	-1.02368061485456	4.92233251054026	2.47078261558951	2.69084073920791	0.091359624969531	-0.890044083695653	-1.21235244371712	0.309799005676836	1.3463095095933	1	1
191	110	0.520817194990839	0.0981111207045638	-1.18144410451631	2.30922058494691	1.47450743319708	0.798788795872084	0.533470695491729	-0.534213095752388	0.139566884979318	0	1
192	110	0.672207569029675	-1.80614420158028	-1.22943358027651	0.0471516139426029	2.87510291560454	4.24079489515669	0.843686060222025	-0.369705107527437	0.395900374359221	1	1
193	111	-2.19583211801603	-1.21416258219221	-2.77698572129269	-2.22905219154445	-1.0192446174167	0.880902622088694	0.645176791109092	-0.391384976607188	-0.485938012012858	0	1
194	111	1.31714353105694	3.20181282178493	1.19017983401497	-0.326098325611939	0.887810713656305	0.566455130803413	1.28226556899145	-2.06434876526063	0.552066719123583	1	1
195	112	-1.44165260204046	-4.5821388145037	-3.15923627470844	0.348243760598734	-0.219069093095849	-1.10249172739629	-0.734725625940392	0.30903248296149	0.130707462029629	0	1
196	112	-0.259444922296094	-0.227771454204884	2.85341066040214	-1.06604264957952	1.18810118827415	-1.56764047299844	-0.295088840553913	-1.18901079030966	-0.54473851384165	1	1
197	113	-0.805743731534111	-3.74794635278067	-0.991690004857344	0.123436102548321	0.0245739684941639	-0.908600250800478	-0.876750592840342	-0.499605373155799	0.891794016408119	0	1
198	113	-2.76573766922987	-5.27464956938122	-3.32134562558122	0.0329716301300565	-2.11634808253498	0.819286287487473	-0.392429004769595	-0.603607490144693	-0.00197556333321461	1	1
199	114	2.2512345623066	1.82942667662438	0.0804568815966286	2.79649893218375	2.96366029776713	-1.06719200517178	-0.495659113104542	0.0507728477580296	1.46344388147592	0	1
200	114	-2.88207832472307	0.272868844196563	-2.01886891760401	-1.95699990799927	2.11696366310389	-3.15222376009937	0.532351512602889	-0.801605733550435	-0.360934652108968	1	1
201	115	-1.64879898143881	-4.0694654506548	-2.24732432479476	-1.22900676697418	-0.53118228118353	-2.20227276416269	-1.06839023026941	-0.123546714355582	0.159179860005148	0	1
202	115	-2.46016830053412	2.39827898612769	2.57592238778232	1.18697211865538	-3.29601693720581	0.490529510393478	1.96740988125649	-0.803170890526259	1.40754863276318	1	1
203	116	4.18365692278881	7.13818512255598	-3.14421125188278	-2.0571041535578	0.544999363333755	2.02398998143207	-0.975033022737093	0.671928596281527	0.635866774932121	0	1
204	116	4.55108146363795	5.50341600857595	-1.50336554398987	-1.6105979039668	-2.45839069761174	0.806868245022852	-2.80930048533321	-2.16818509128201	-1.10087996114419	1	1
205	117	8.41192770717408	2.12907900713534	-3.13990635872457	-1.56030187124323	0.22267874376707	-0.0849758218381805	-0.997415703424667	0.993657247620943	-0.762526656773208	0	1
206	117	7.54901969742045	2.98662741580866	-4.90263785287634	-3.18550452187694	1.35196625065882	-3.41973827617919	1.29421479440032	1.24878392296492	-0.775521466597125	1	1
207	118	9.17019858361567	6.90414719266135	-1.54079075062828	-2.79524444899382	-3.24766356942166	0.237442612403756	-0.603518215161307	-1.16391426880826	-0.259230993115231	0	1
208	118	0.219823654207227	-4.38241475218248	2.09846940398039	-0.377962975075439	-1.71659065306005	0.0385597920710459	-1.09090358805091	1.25786458279591	0.369551404888715	1	1
209	119	-6.94161794112124	4.35870719591266	-3.69651256613695	0.235858033866857	-1.23504133851131	-2.9923079820354	-0.257620899931241	1.21444824376857	-0.178718454927192	0	1
210	119	6.41070455212522	2.13312830399714	-3.84157822004144	-1.66588880286046	0.301197650616222	1.1873777313162	-0.556098802780376	0.711952621157867	-0.918095535125618	1	1
211	120	-1.26921318148648	3.50660326289554	-3.3161386300783	2.97345947701083	0.534516428592685	0.759408978640455	0.69874499371877	-0.550656025619782	-0.996258298192745	0	1
212	120	-4.49265773499489	-2.36509238522796	-0.918384366999602	-2.24800859362546	-0.55726179590444	1.1531957644308	0.982933684452946	0.664112723328842	-0.416822741137231	1	1
213	121	0.701031450884623	-4.54065657319326	2.83823426661528	-1.14189011267216	-1.09872976508263	1.60310804786199	0.510202828057005	1.61794570037069	0.600399311136368	0	1
214	121	0.65139047561277	-1.81640609465975	-1.51565071259331	1.85863584853301	1.36044548880648	0.473373382629734	-0.61007015149535	0.170269686542926	0.145411923036587	1	1
215	122	0.469754664415148	-3.8649261094808	-3.26227890044462	-1.02606048926837	-1.34841195301829	-2.63097540142174	-0.165259346065647	-0.432725993717518	0.101877737523344	0	1
216	122	1.85352496440042	-5.85861491781317	-0.390513659167439	0.728961189857131	-2.14477822106529	-2.73235088144442	-0.858494070151089	1.08889160575758	-0.27103784707485	1	1
217	123	-1.29455979903037	-0.943492712754159	0.961283313769322	-3.80270967691076	2.10209235537905	-2.2688413483811	-0.874069960864253	0.377886403383726	0.85630187654976	0	1
218	123	2.67357933701989	-4.06804278392764	-3.27346499758202	3.75415908353067	1.03753579688581	-1.78481425280415	-1.30893829856644	0.780553816784353	-1.14922288771683	1	1
219	126	-5.33551882032956	1.58961887992992	-1.79103495805326	-0.372097880157232	0.677003793870083	-2.05523286599048	-0.12651364925274	-0.930716665188313	-0.890770971055515	0	0
220	126	-3.68241346028881	2.20408294342676	0.442918089114097	1.68988801988114	-3.69571138794505	-0.43723203868485	1.74684584331495	-0.261989267935393	0.458584489330762	1	0
221	127	-6.16527610974551	4.8122510834281	-2.26015792691054	-2.46229882490501	2.05963850518445	-0.902500792588246	1.63647250097841	-0.78525668947091	-1.06180494298196	0	0
222	127	-1.7836754922543	2.18249594434658	-2.46986922760411	3.66244739896135	1.02575334093317	-1.29250465309156	0.969546136877604	0.537957256433361	0.414776180059923	1	0
223	128	3.29125209041165	-0.79529119526729	-0.623274136585854	-0.408481196342978	1.54962981322505	1.8739409191523	2.08119613766038	1.76293643164232	0.629472374134522	0	0
224	128	3.04789018190363	-3.39759117223413	-2.45066934209669	1.29874452348614	3.04123653539074	-0.194544310118197	1.45386512324719	1.04883473416829	0.972877767967643	1	0
225	129	-1.22581572470301	-0.356743968451738	-3.24378603517564	1.96157952854297	0.441987558569115	3.00613213196911	-1.23188375886508	-1.40012637635201	-0.493304771559455	0	1
226	129	5.96605956082913	-1.59493198282529	2.95951788485874	1.92182082310507	-0.599622955312379	0.416723986743713	2.92405633863611	1.48749219606132	-1.84966893645108	1	1
227	130	-7.13833170815656	5.27557223572048	0.00121141219332843	2.05137703159696	0.0842284566803182	0.570931560954143	-3.98191309820845	5.06672953594175	-1.30702340316064	0	0
228	130	4.41579861102986	-2.53149354197881	-3.80046795434862	1.54094529069397	-0.370513140678283	-0.961767802136101	1.81435944505929	2.24197464970795	-0.485347349005986	1	0
229	131	-1.91594988291339	0.343211013475578	-6.4446392527087	1.10949451095901	2.25019087605761	0.658426328238858	-0.322499574121032	-1.01966746364653	0.135347227834031	0	0
230	131	2.16196293574245	-0.797612939862292	0.610182198773222	3.66224434232758	1.04624247549303	-0.948081354659866	-0.198276930269857	0.217570525192397	-1.08452681108457	1	0
231	132	0.128784094942915	2.82152894566567	0.233270745246048	-0.0276087222924291	1.3297925979619	-1.56029168275726	-0.099441991173353	0.967506505637208	0.734063275214533	0	0
232	132	3.11024200003467	-4.73981904983859	-0.894501944964217	1.93941894900773	0.621077337426389	1.84360512538201	-0.380102667946214	0.461934304928424	0.138366918400435	1	0
233	134	0.783751707184513	-0.719056224571315	-2.07192692281516	1.18316232508699	1.71742791225976	1.96576390299888	0.654612035106263	0.210738871809436	-0.55115238304559	0	1
234	134	-0.302644405833247	-0.223080539552987	-0.553719940044288	-0.590825294893888	0.675066823894909	-4.00878641401645	0.782513357344522	0.302402228267234	0.791225093236592	1	1
235	135	2.78497467875179	-6.41179162885809	0.666414488826648	1.39362999393737	-3.82024374150787	0.00717100843705357	-0.611985424898825	1.71488957096987	-0.916607754780242	0	1
236	135	-0.279332009945433	-3.10968881369745	-1.04872968555499	0.790623806157408	0.0285309659361735	-2.78927170973438	-1.26917365883876	0.0438485791499359	-0.334104247300361	1	1
237	136	3.56286209302879	-1.40057614293205	1.92379201939787	1.93793959381067	2.06645765624375	-1.30190013822977	0.741529355802082	0.905111520068811	-0.58281491994687	0	0
238	136	-0.0131368322296081	-2.52386744558344	2.71231865150315	-1.91876168002837	0.582749915455625	-1.01208176255545	1.34969775364444	-1.13013237082887	-2.24116775770723	1	0
239	137	1.55165585397369	-3.53891917583529	1.7280575967203	-2.2418659384386	-1.41566519538997	0.743963384062015	1.50344275381078	1.03618317133552	0.31206886900101	0	0
240	137	-0.931906609487845	0.124917993834812	1.8928002653622	1.63164053472475	-2.94210530621805	-1.88483682798584	1.21882728825883	-0.396545454614092	0.749739064923671	1	0
241	138	-4.33628976719523	3.65401628626335	-1.78551353154786	4.83774048022878	-0.497311686208341	-1.18849976952156	-1.22546203150741	1.66374737617544	-0.61445049462926	0	1
242	138	5.36523624512645	-1.26298004748126	0.912006227242447	-0.520594805601757	-0.667956490097064	0.490972980717453	1.00040981100079	1.01041691741099	-0.950684760997016	1	1
243	139	4.32186137186331	-2.75881955052313	0.744762427637534	2.33056213656211	-0.627457386924347	0.768835564419597	1.2091108803433	0.160834074203475	-0.299434730705697	0	1
244	139	2.08210278395597	1.77587455325178	-2.85085480834922	3.20960425506187	0.345576713793866	-2.59715361025273	0.987914044836167	-1.52931336215342	0.196421925196967	1	1
245	140	3.41511460876236	-3.33544565306523	1.25147528511674	0.542209992365818	1.30494661471327	2.91257725087995	1.73752784908434	0.876638928268287	0.496482762289507	0	1
246	140	-3.06642077928052	-3.83661662261021	0.122021455073255	-0.385590271867811	-2.2351948849416	1.64976111738247	-0.777881628707711	0.229901158569326	0.217311661743323	1	1
247	141	0.863205765444629	-2.01113205469441	-3.93843602846728	2.0266989494838	1.07714762668161	-0.745648263227326	0.647849583079272	-0.241233553646901	-0.210357105665828	0	1
248	141	-0.219988500345015	-0.92859498745949	-0.382579389171603	1.01166008068133	2.67682533403655	2.83570135621962	-0.389764221392761	0.58383245965067	0.0452305879490158	1	1
249	142	2.5340182133186	-0.651375246454586	-2.42657926645558	4.26235159737451	0.92329732137813	-2.82405263303526	-0.673397751371349	-1.29030320214248	-0.452105345237452	0	1
250	142	-2.83098686374992	-1.18696919531577	1.14643412717778	-3.72190650712376	0.808026883462823	1.36719877773512	2.37063050786093	-0.438702504512581	-1.84833668051998	1	1
251	143	1.2782176039049	-0.414079766513894	4.23612692563059	-1.21929091967343	0.107115643401914	-3.08186303971005	0.695312861242578	-0.0926182456088314	0.294284431216245	0	1
252	143	-5.48786354307736	-1.68936338934732	-2.33576170659282	-0.412152447475082	-0.0543437047169421	1.61193906826987	-1.12723939543922	0.101641321795584	-0.516716537540012	1	1
253	144	-6.13392651169007	4.35470971224692	-0.156039779874474	0.16875891704411	-1.13134943826142	1.948295512468	0.810088485132371	0.00266740876045512	-0.640000876304836	0	1
254	144	-4.34916849710722	1.83334655627932	2.38114938612178	-2.05322156452406	0.934955489662618	-0.585579069128439	0.0928152572907038	-1.50371803153753	-0.48743505579656	1	1
255	145	4.83593579241065	4.85300985755892	-3.34871613350319	0.0406981364217842	-0.972956868480345	-0.276314383888318	0.132819920272084	-1.19309056259202	0.336288678789918	0	1
256	145	6.20654274617375	5.37436009842856	-2.31664678719295	-3.10624604125031	-1.79056599441135	2.01226853254134	-0.970258768159516	-0.8366830929253	-0.110065896226898	1	1
257	146	11.0611779691252	8.19960106177874	-3.02308737876169	-4.67251202115192	3.61089215927023	-3.56222694501635	0.29310156970901	1.96832167786362	3.60957522629642	0	0
258	146	7.92536935596163	3.64442247783418	-2.15972101331401	-4.52052306872616	-1.7468650804025	2.84151917937136	1.80054700627099	1.30590529807108	-1.21165605111557	1	0
259	148	6.16169954483687	4.40667446559113	-6.16526226330437	-5.00871876779729	-1.72937106355506	1.45727364957517	0.830413418515801	0.530532220587953	-1.59320092252054	0	0
260	148	1.45406297900328	-0.916498939004514	-4.62749840782229	4.86004922850972	-0.264128992676452	-3.73310929903566	2.18781943218116	0.116317160288727	0.372863573339319	1	0
261	150	-1.01109371559351	1.69740720015315	-4.19811455625823	2.63751248787039	0.137642403297502	1.17938083860901	0.486536575298783	-0.0649504091932539	-0.0380907281116816	0	0
262	150	-0.201586954501447	-0.519266316996824	1.12351244122407	0.293328005646019	0.0685898726771586	-3.67004032233775	0.429843158640489	-1.62141519159202	-1.1690490358975	1	0
263	151	-2.68969935015904	-3.40646742534527	-1.57606175168923	-0.757169878916328	-0.732100073968551	1.12587786378702	-0.25301490382442	-0.906310641522995	0.61477382661766	0	1
264	151	-5.39579319349961	-1.29520770391027	-1.42673467219218	-1.8040565375345	0.100229421914644	2.90468377179751	-1.62640459584065	-0.387936726181979	0.53319132614091	1	1
265	153	1.03441238560033	-2.70289183553657	4.8249273395403	-0.815499870200782	-0.797447549411636	-1.37220042858704	0.875705675990279	0.0738420451939268	-1.88894438036807	0	1
266	153	0.752176781592259	-2.54325582904914	-1.42590749819937	2.48132795518831	0.884958386426217	1.11276345711681	0.523590440046879	0.37318552688218	0.658024898278539	1	1
267	154	7.40023935949445	4.4634575657433	-1.95628791931929	-4.2346525840572	-0.472399438644734	1.18172259513056	-0.724336390890711	0.967112483526432	0.349505594541717	0	1
268	154	-0.111366144453647	-4.69153900062781	-3.37828380499363	-0.0390651283401483	-1.55650934133353	-1.5390960423617	0.601302750177967	-0.533507904344507	0.045553828765082	1	1
269	156	1.92610237271137	10.8339812163646	-3.47844980594889	-0.653953917575164	-4.06512965397142	0.179182139324374	-0.578257178401876	-1.66659128856611	0.261400753904904	0	1
270	156	7.15329704261496	4.45396183041397	-3.2286442443859	-3.8500000755373	-0.39932270822625	2.14570445943714	-2.35896224993413	0.818722579790428	-1.57260580922239	1	1
271	157	5.217999789867	-0.0265488023496912	-0.436223951296027	-3.14444698471213	1.09912593994838	-0.0904858413856079	0.006196149851219	-1.05530835303036	-1.11683632811003	0	1
272	157	8.26652340203361	9.18036994900451	2.28750683308382	-5.47566057566153	-1.98457508884377	-0.393725676738384	2.25302547461751	0.957553860522799	3.5152730480952	1	1
273	158	6.4148096627661	7.71320173744727	-1.01774541499961	2.62193542206062	-5.36543133441784	-1.36784122511315	-0.630568616679551	-3.43190083790718	1.70632697641097	0	1
274	158	-3.47022667204646	1.96297659115307	1.59150811976586	-0.332957678742337	-0.469645808734627	-1.12484034645849	-0.490541082899163	-0.639638945991759	0.153493236071633	1	1
275	159	-5.30790347975798	-1.01624977969016	-2.79200647783107	-1.17845198751091	0.9780235931832	2.05856395196362	-1.63069163527496	-0.536469750020505	-0.188948465583287	0	0
276	159	1.01992202252805	0.460706972733772	2.56173010789527	3.93614411669579	1.33429990242307	1.71742387515339	0.0924040002310439	-0.492920657045573	-0.38750017472238	1	0
277	160	8.33399560285037	3.41256229382004	1.65825898719256	0.792031092024563	-2.61451395175112	1.96798345888143	-2.51973940745243	-0.665468917429873	-0.816073861999209	0	0
278	160	7.2967940055249	3.95281347040944	-1.86981450005901	-2.83406889393903	0.0701839716103072	2.52875975859323	-0.277863911044269	-0.302484487216041	-0.862831122177657	1	0
279	161	4.72397038377028	2.18923036913075	1.58199986759115	3.66035441276995	-0.662832353036312	-3.75506262342536	1.47413356861424	-0.734985921928286	1.60614770305303	0	0
280	161	-4.42265997529325	1.33917627608161	2.41227928758604	2.38378579414597	-0.965307880961244	0.978568175451763	0.20615538516504	-0.482517039242212	0.34469319649561	1	0
281	162	-2.5297711942263	-2.10972244303866	4.61449508158314	1.11288625172892	-0.377215203605834	2.96816589220525	-0.384482856123143	-0.591322620472619	0.947861866683191	0	0
282	162	-3.53890059858329	1.05576279022935	2.43824779362711	-0.329863481578939	0.533611647435923	-1.14239467185741	0.452405935619282	-0.918028111565086	-0.332011483888462	1	0
283	163	-1.3803646782923	-1.97359334057576	-2.33238231625809	-3.24273597870939	0.940114371858523	-0.452839796704805	1.27861812477092	0.307047561899613	1.46535638764898	0	0
284	163	-2.49278807631996	-2.80123755219659	-1.05053588215253	-0.731798159103951	0.411801432559451	-0.818729993356714	-2.42454272489439	-1.22553380693279	-0.0951965511044387	1	0
285	164	6.15000831799403	3.31993660908865	-0.815096334098634	-4.25978445060301	1.44772574199168	2.83930553296275	0.0299219539504212	1.08839506766852	0.165517666506491	0	1
286	164	-4.34829470111484	-1.04737242815747	2.28798877062676	1.01071808798904	-0.601638732042405	2.35511997566164	-1.49377060396146	-0.476468107486255	0.773275862592531	1	1
287	165	-2.26333184960898	-1.84406025861913	-1.82315532793741	-1.45758819276066	-0.765407694168994	1.82357290739942	0.75127801739008	-0.92412841650445	0.452495220954178	0	0
288	165	-4.00717384412294	4.66540980767586	-0.0817254247864421	-0.496374614581878	-1.62460780589641	-0.767812273475824	2.39809390474195	0.339677496467032	1.66458379138004	1	0
289	166	-3.48676750182165	4.82627959286356	1.09265242330065	2.13173007275706	2.6854792378655	0.588155350859378	-0.562768655731185	0.475070992128843	-2.78606557823653	0	1
290	166	-4.01868045601505	2.97754692383955	-5.39513944280141	1.97909745143897	1.84928862422775	-0.924416670280503	-0.764095617145146	0.0993403753871886	-0.0499310531922504	1	1
291	167	0.395207111999416	1.58874392396878	-3.44968334209013	2.04798015407305	-0.00164239787949037	-1.28827491474184	0.59724130436919	-0.758577720686885	-0.491064644212155	0	0
292	167	-0.681441215246835	-3.1253861805206	3.27328694503492	-0.856010297036366	1.79011678470944	0.276769111983914	-0.0226968094929578	-1.45489233037633	-1.0593129118604	1	0
293	168	9.21506716962937	5.8148667688432	-2.90825874727121	-4.93124345972577	-1.84313351814476	2.10462798852694	0.157056599494252	1.93607129035077	-0.965311369348673	0	0
294	168	3.84467899137147	6.87820982117766	-2.35168293967833	0.396348579801486	-2.18704810134082	1.37292062207315	-1.1480174786568	-1.2716232303531	-0.548667559790909	1	0
295	169	7.28196510720869	3.79204533196219	-0.33648726031248	-3.52301703483722	1.20541213986497	2.57404553073686	-0.270410503044742	0.488217162282089	-0.0594575721253441	0	1
296	169	0.25432300276606	2.71797229997874	-2.6288666658517	2.34574376515441	1.3954224420158	1.70208708920051	0.45438576465695	-0.96565684275077	-0.190549773368981	1	1
297	170	-0.0228964819185734	5.45556442008977	3.20112625515413	0.681403066871416	1.96143308211797	0.650429769858191	0.342554479127277	-0.857880957204532	0.653269404896174	0	1
298	170	-3.94589782683841	1.85272769476069	5.50547526881145	-2.01163541698239	1.90872331903054	0.649842000813131	-0.392168169066762	-0.818500896714116	0.251537921144019	1	1
299	172	10.0351675094463	3.94366222567874	-3.80179428610349	-2.8749343615681	-1.23550102800722	1.8534908553872	-0.212764289370277	1.90444043564572	-2.00490563713988	0	1
300	172	-0.440808050912865	2.79033248884158	-4.75999524787703	-0.0256945711498916	1.45753462570635	-1.0605452156418	0.0554569222727977	0.445310953788982	-0.907337180176222	1	1
301	173	9.0233443195714	9.08431784712502	5.24091255006603	0.300360525000191	-6.29588694773301	-0.0306516439698484	-0.0270124053846258	-1.95506869918938	0.934854554992935	0	0
302	173	-4.68974724531035	7.07490023264192	5.20974511170071	2.86999034158288	-1.26709687931029	-1.66048780714122	0.36479927084312	0.262557082264384	1.74900536036136	1	0
303	174	-1.9763839038365	-4.12769890416101	2.90800082832069	1.30877775526896	-2.63922803913466	2.75595721047344	-0.449739516617672	-0.239291795655351	0.37819894764659	0	0
304	174	-6.20816500254695	0.0230483433242091	-2.48859170071567	-2.08662698475532	0.358952809520121	2.27815081037212	-0.411698653789576	-0.238143144635458	-0.0405412632374212	1	0
305	175	4.26663202219771	8.60402624785075	1.39590197945997	-2.24407117230799	0.424130373857176	-1.07575582145663	-0.659136672795611	-0.313125066237496	3.93092954896877	0	0
306	175	7.6390808807454	4.50364111090544	-1.36602558525093	-2.33249552440118	-0.791037048326827	1.79637320409606	-1.3259331074782	-0.467416837321733	-0.423810842143728	1	0
307	176	-0.599225217422041	-4.58176874551912	-1.86833813421917	0.410691187719483	-1.781664371415	-1.38186815200505	1.17277052891259	1.30058874249202	-0.00858264712552791	0	0
308	176	-2.73337451299241	-2.11916841354103	2.62355512092318	1.47505904901994	-2.37103706944159	2.87084510359013	-0.322230884180351	-0.947789402050691	0.622353334850797	1	0
309	177	-2.44801530620887	-3.65452548200646	-2.17541716512708	-1.422012391218	0.344935666838296	-0.00818553616653357	-0.641804930679946	-0.492901038987338	0.301263466376347	0	1
310	177	0.575334697712913	-0.610477305159744	-4.21284405840203	2.11986687741056	1.22330598215172	-1.42475753941177	-0.0878622973625839	-0.0446604571443947	-0.14002372812953	1	1
311	178	1.08067904935204	-1.36454834488997	-0.99027665752197	1.51760524710415	1.08098923168052	0.265317879406234	-0.277926856069132	0.268743914094227	0.470511994199944	0	1
312	178	1.40986891219838	-0.133301752387487	-3.61791745609008	1.05834750638029	1.85643652867184	-1.1460524045376	0.715626137005372	-1.21371474120762	-0.185861368668922	1	1
313	179	0.536215392834503	1.67694713591581	-1.80849953707569	1.81486071328232	0.590084697328146	-0.457059023312491	-0.307232422164539	-0.169994993966595	0.280168766212683	0	1
314	179	-3.56626538366962	-2.85274585224162	-0.572942466359461	-0.224754836996763	0.547343726898117	1.21538421898708	-1.67205836180421	-1.20216178485132	0.944503031139975	1	1
315	180	-0.861654173678091	-2.40754579943279	-0.654624138276933	-0.372566440297093	-0.487168842952739	-2.084819833093	0.25323319156962	-0.339683448475327	0.539880592406065	0	0
316	180	-0.319789578702475	-3.69040070444908	0.043355358322793	-1.438530888935	-0.544074025783532	-0.993706948285986	-0.680536750625263	0.149881399141348	0.889636386196119	1	0
317	181	1.71270657570674	-5.18147553621808	2.66053534427324	1.48404428958809	-2.61251203873157	0.56446541771511	-1.42960393266587	0.0501174025584079	-0.276238325851561	0	1
318	181	3.82243034970412	-3.98697804437216	-2.99665058461279	3.01299973256439	-0.00918788459585963	0.379903875259279	0.888332311487376	1.172543488275	-0.202991532810837	1	1
319	182	-0.999171434333992	0.774623269949603	-2.90256969324545	3.92874568924562	-0.669873757659341	-0.0147673762127264	0.212879535430248	-0.170443364150385	0.122602668481958	0	1
320	182	-4.28617738430995	-1.20711560957422	-1.21717373419594	-0.716872063688066	-0.676066045542723	-0.152407957547886	-1.34728791123797	-0.701919636754444	0.267546278933524	1	1
321	183	-6.26671067764068	4.60068357221991	0.10110913100252	-0.953819702849062	-0.501156985101784	0.891507121418831	0.388079952072621	0.299714179897726	0.00782541679325202	0	1
322	183	-0.997537343210078	-2.74764377035007	1.49963520155847	0.420245175476555	-1.11189350948879	1.41808278494088	0.443671352716162	0.355299756439821	1.0444113198299	1	1
323	184	0.00450218627414409	-2.98442030017643	-0.0578143070853052	-0.929053739875394	-1.35728377226725	-2.1101652750078	-0.812890989107364	-0.0973877439230365	-0.774603457367362	0	1
324	184	-2.20846477895525	-1.805592540426	-0.362177710450678	-0.179104639518483	0.49998075745815	-0.139177052608339	0.0440560104712402	-0.83229563534374	1.18748671664198	1	1
325	185	-1.70244058200233	3.58291536343152	1.48459533339284	0.897688558345865	1.21609529819211	-3.70296776375899	0.305775278159881	0.264108085886958	2.86219396415357	0	1
326	185	3.49880995932839	3.97247953078715	-5.12331111245382	-2.5908308529195	2.70008728671589	1.33885177477035	0.454132567251661	1.53848202653669	-0.767044579494857	1	1
327	186	9.00516729666257	3.29731496213507	2.6190276330822	-3.58059622005221	-0.634267539571756	1.3956741121602	-3.14429931546718	0.251828166755593	-1.5106229847681	0	1
328	186	4.61363405708103	4.55882636325728	-6.3987085727034	-1.3686545865355	-2.34728243802132	-1.5377508856876	-1.00760303387747	-0.520173118793258	-1.14285728456016	1	1
329	188	-4.94960486022279	-0.8908358652469	-5.39983239910828	-3.82001078323271	1.17120197531521	-0.187102289240173	0.68412277051432	-0.440457779167332	-0.103450334095902	0	1
330	188	-3.75124032040671	-1.32945344081151	-1.7979281509264	1.06781094677021	-2.08547738497658	-1.06992896128067	-0.843022633109012	-0.79558820753876	-0.528078624319701	1	1
331	189	-2.19744414547005	-0.244538386803955	-2.29047187859232	1.04176561099886	-2.58058198428456	-1.17655654074826	0.847296433477371	-1.85532922536627	0.545919429441699	0	1
332	189	5.58923145514617	3.19053728956419	-2.56166833431089	-2.2997959718888	0.472810405409821	-2.21731473538342	-1.50192754740555	-0.0858480369038603	-0.870470656972127	1	1
333	191	-5.60831661969091	0.889244323946087	-4.35251911757829	-0.736233384525941	-0.82245146043181	-0.774333064230431	-0.78188307161753	-0.210088179682905	-0.85683036924906	0	1
334	191	-4.69376879586206	0.0695696054296055	-1.58957204295097	-1.59552174732069	0.0181985294056104	0.308775936529789	-0.447016907726361	-0.16108583511738	-0.0372173567667329	1	1
335	192	-4.3016007057195	1.50586646550123	-3.17295579670764	-1.7662861138742	0.0459541156495374	-2.57400228989621	0.0679850524360713	-0.885975094975246	0.493381543896242	0	1
336	192	4.96356691510028	6.23635799674221	-3.67948343899944	-4.80788101548499	-0.782988191730722	1.74731126486756	-0.313526853556796	-0.567354296340773	0.0101461476701009	1	1
337	193	-2.2245495950991	2.54763721865529	-2.80955863516613	5.91478725461705	1.11342609280293	-1.5649007958042	-2.08230448290879	0.268855114540068	-0.546794234697953	0	1
338	193	-1.79939671827775	2.45670045273527	-2.4473088463164	7.04547278558873	-0.513765748129439	-2.11825151863692	-1.3783918548501	0.0564319062434458	-1.12815981325639	1	1
339	194	-1.61604210531491	4.24148845051726	-0.0136106511037997	2.62907981662127	0.225340052964816	0.109068605222747	0.674325012166067	0.894611425171504	0.733568416200991	0	1
340	194	2.28926335518682	-3.51221418276606	-1.89556002131878	4.19307758417208	1.63854791869043	-0.0638490861016809	-0.507041175461587	0.411859161433218	0.0946980418389242	1	1
341	195	2.46376939981739	0.331104981481896	1.5287668397755	3.91701705633041	1.15665760345852	-0.11656051607945	0.491901705537363	-0.704781707212964	1.12696843506373	0	0
342	195	7.73942195538294	6.27499335542398	2.78535217052835	-3.08075443903034	1.23321588138212	0.104068460082489	-2.47928154823079	-1.38579552850546	0.415654720569608	1	0
343	196	-3.69815102609938	-3.70511715225115	-0.327163172211461	-0.480691676508559	1.46834828278063	1.25327675052247	-1.9646624244661	0.169042265102183	0.655132537908406	0	1
344	196	-3.04511873954634	-3.35183482539666	-2.75568405622544	-1.04485910937784	1.06816323127399	0.022920381851752	-1.74766365349925	-1.07725329951545	0.666727632287894	1	1
345	197	-2.39072569282892	-2.64342645863816	-0.13755957843454	0.145232598166039	-1.61083678020262	1.74077433035523	0.307840012221563	-0.899880271184512	0.729814482954329	0	1
346	197	-3.50435379831642	-2.06806913430587	0.156758152240566	0.1296911352213	-0.904834508520903	2.2356352918253	-1.32993010600655	-1.18673431030987	-0.09576383790405	1	1
347	198	-3.06723009739416	0.190570049095537	0.0877455062165558	-1.37013545871415	1.08318090677711	-2.02591815558755	-0.614713098176271	-1.87193048023271	-2.19005139267334	0	1
348	198	-1.89246118392583	-4.53247550911234	2.82056029867641	0.662334638977795	-2.50359261331413	3.74608268308979	-1.3583222991543	-0.604850614298301	0.808717869292523	1	1
349	199	6.16596035330388	4.98003031282076	3.89390438283184	-2.1166902133357	-2.12122428014035	-1.61777951492304	2.4789769126216	-0.252146549169828	1.69945685452808	0	1
350	199	3.30277615634216	-1.35972659042877	0.231217535959268	2.69988926110232	0.821486403687368	0.949663207675713	1.25037194844379	-0.502228867036772	0.723622486770478	1	1
351	200	-1.49095685908747	-1.4325598347947	-1.62201361140843	-0.48540746331639	-0.0972000815748361	-3.23429630101943	-0.968647172238638	-0.215577556866971	0.597994278086233	0	1
352	200	-0.189713370748682	-3.51654257753377	-0.982231297389337	0.499549851789774	-1.31439741011353	-2.48341067812239	-0.012054127997906	0.288216367057598	-0.406347725687889	1	1
353	201	-4.14278939636512	1.57451664136561	-1.53024488169387	-1.28973243789538	0.455847640118596	0.530377721046111	-0.625751868138378	-1.75732025377192	0.379597952008014	0	0
354	201	-0.808463859715233	-4.38637900258206	-0.468041873600076	2.64863553412428	-4.56123075294201	-0.0620273272642886	-0.903100348427737	0.210433566417811	-0.675031369917365	1	0
355	202	-1.14507914672081	-3.2511797482999	-2.46381372713657	-0.0356292118371883	-0.731222456996983	-1.71324867863604	-0.7983826267916	-0.91171334286397	0.604851991212335	0	0
356	202	-3.19277891259291	-3.07337258100076	-4.20507282858121	-2.67973024308481	-0.262317704448493	-0.105279649690196	0.560267520174481	-0.182235902195336	0.976653767356349	1	0
357	204	-2.17528237146664	-2.31335330311159	-1.67219487503039	-2.95642268674207	0.695597432607495	1.34530998153103	0.994535768321292	-0.739756895208267	1.46953735907615	0	0
358	204	-7.81910546848012	3.32468952983672	4.07484591058754	-0.516546557464689	-0.662703618810766	0.820104667486486	-0.0644651303604564	2.99806809360859	0.30416363438233	1	0
359	205	-7.24325724345444	0.560276575750722	-0.816283775884626	-1.33246479175992	0.634073821770269	2.11189176640569	-2.25752484314194	0.0695515463124127	-0.753359093019183	0	0
360	205	-3.87681324947794	-1.31948860085646	-0.10696456507551	-1.70668817067684	0.247645806060275	0.921547541631401	0.325761701845665	-2.13333759625284	-1.9316498973702	1	0
361	206	-4.59102652239122	-2.19863402056786	-0.870846243829632	-0.372818653854169	-0.101545606861923	1.97005931672281	-2.04720919530181	-1.75895948634585	0.0967740124667943	0	0
362	206	-1.27495222456761	-3.77823108451245	-0.264970034635023	1.14493130402454	-0.243353719743703	-0.615952537124058	-0.761506833555845	-0.567857073814661	0.728519239535317	1	0
363	207	-5.80954342137743	4.09592839415225	1.88184225513216	1.51792683846689	-1.66798212463914	-1.59694340593494	0.0854951849226635	1.78270234438003	0.408948552600725	0	1
364	207	0.480329224682102	-3.41134095722406	0.201713551950814	-0.466783279345699	-0.647769384199994	-3.97805369901654	0.378667062449746	-0.59023257214525	-3.55371240770391	1	1
365	208	0.593395254950969	-4.67309227416998	-0.400743176675306	0.222058993536297	-1.29030027610605	-0.782157970555635	-0.835456163630309	0.0366135035777499	-0.679010212431544	0	1
366	208	-4.24139130145656	-3.22730123466284	-1.02618190574408	-0.586141187019998	-0.76247486565885	1.4681326782138	-2.8087064992007	-0.466378970741104	0.251585590701612	1	1
367	209	-1.97468479289083	-2.67423770238094	-1.63634931078694	0.989782510459473	-1.41420507945424	-1.8989688208923	-0.644415608552955	-0.621018752213614	-0.0139436982370349	0	1
368	209	-3.26025798768252	-0.531171616922443	-3.42945276635504	-1.56925540856855	-0.661830509509053	-1.87621868009843	-0.224191808491858	-0.0360976461402921	-0.121495838905352	1	1
369	210	-5.01843423708334	3.51348238898258	0.186700072783848	1.59098656677547	-2.86169474035173	1.12974595447063	1.10652876341931	-0.434609597378577	0.285310641314719	0	1
370	210	-4.06445905355369	1.03056007850154	1.0291204985277	0.260576110319249	-1.92054989379716	-0.448427034104917	-0.73342215839688	-0.687725196592182	-0.331529283996453	1	1
371	211	-1.24644782877259	3.57256782763902	4.53185349051304	0.597539027832064	-1.77623117378479	-3.43112994548036	0.659187743410985	-0.452466475478244	2.4992377312964	0	0
372	211	-2.29123392537843	0.733923580766404	0.755154294117437	-0.92528027512694	0.889960371076711	-0.0331141021235329	-0.353137531830645	-1.67111339712622	1.47629664476894	1	0
373	212	-4.40982538156309	3.98583095488346	-4.27743368068359	0.273875341814811	-2.03537893656373	0.770640994722362	2.23357820039372	-0.790130309807515	-1.26234143836027	0	0
374	212	-6.11421655507898	4.01755855484429	-4.97580935223207	-1.32794624852747	-1.33526078027909	0.959979317708356	2.32856270423013	0.634512984435182	-1.18225257091994	1	0
375	213	-0.216587198681041	-2.47164890842664	3.48812795794326	-0.158408671272405	-1.46660535197516	1.21345268294934	1.43320130235746	0.268576411148657	0.751498949082664	0	0
376	213	9.30395383689582	3.25666692802679	2.60516403273826	0.127524360455585	-1.12161247872626	-0.589182059223566	-2.19638546531161	-1.11817431168358	-2.61976070669916	1	0
377	214	8.73481999773555	3.90719199204591	1.58558741386139	-1.84401478714746	4.32947642071001	-4.09418744926037	-2.06112611092175	0.397577904794988	4.81592278287778	0	0
378	214	6.0933385662668	4.31391045698119	-7.39502633426994	-4.45175787546708	2.08664376964941	0.221041359972842	3.27989058240329	3.09937097039154	-0.248473278132172	1	0
379	216	8.38511557533848	2.76255161419022	1.55860447882488	-1.41908111902724	1.87756218537116	0.865656589088723	-0.269002861626245	0.214385545048206	-1.99955125589905	0	0
380	216	8.75334055630394	1.3645109881567	6.16898235252775	-2.05483523105739	0.0614000353881177	-1.0349712630508	-0.234105932192613	0.30606574860914	-0.228376406078034	1	0
381	217	0.519205031831814	-3.08671785829711	-0.383494962361888	-0.110705285775194	-1.22506175617655	-3.36294964316629	0.657384449911723	-2.17825466301837	-3.93722550863199	0	0
382	217	-1.60352743834891	-2.51006414289628	-2.8414698020062	-0.544306111622835	-1.69822471850995	-2.45171872371701	-0.413546600124252	0.119893822477781	0.129001660872014	1	0
383	218	3.01523957610153	12.3615237421373	1.10236384572256	0.745293853861546	-4.02072644779548	-1.08741811728919	0.308497255428372	1.8689319359215	-0.257073676030864	0	0
384	218	-0.20664945786773	-1.87443225232139	-3.4150806477441	-0.376347515634191	-2.19818708613635	-5.01949029355184	-1.00856476723831	-0.449323169869095	-0.265181397522563	1	0
385	219	0.152508747908659	1.10092872386044	5.80661202787336	0.934742177323649	-2.19305618328754	-0.989723730074361	2.70495565680636	-1.98050471385546	-0.248587387444463	0	1
386	219	4.40190737875014	9.41273946860004	0.793405747404766	4.13458105056611	-7.83578528626948	-0.592143388123734	0.349265790833985	-2.0138947514701	1.53923662704741	1	1
387	221	7.55311268481196	5.14285464079271	-2.28150698545532	-0.11166477629575	-4.42036667592171	0.248907274729778	-2.32826789387997	-1.94111175115751	-0.537421739653611	0	0
388	221	0.855448290787149	9.59527541772091	0.120909519315847	0.07847005628362	-4.32314394172602	0.0275205030878101	-0.112506216795705	-0.562138252496283	-0.66815280068871	1	0
389	222	3.59822304873195	-4.32933806066552	2.06218996571255	3.09983680253697	1.27502003273874	1.54378940260052	0.300488458621068	1.55399309298663	0.493859861277872	0	1
390	222	-1.52716991220429	0.430441704217067	-0.42480712802752	3.21424682877797	1.64905632211919	1.46340103600565	-1.41907907720459	0.109766288100752	-0.108417853154134	1	1
391	223	0.800874469650961	-0.354962344966602	-1.01803103214806	4.47662708084589	2.00245585498402	0.302156567903731	0.0284253250574879	-1.48666699909681	-0.27781537125299	0	1
392	223	5.39695704417181	-5.19340628484975	-0.70735756467045	4.72782357368423	-0.551225621202594	0.300783939004499	0.00323686970258559	0.655388176697653	-0.741561850559818	1	1
393	224	2.35551625042436	-1.07947708837149	0.0581790200534729	2.14240305658015	2.64789571443337	0.0039298699012716	-0.842506645468905	0.01568818148795	-0.275567499631723	0	1
394	224	4.73864905743409	-3.1579362672575	-0.0349741336846178	4.28429088096349	0.535738445725241	-0.82159099724054	0.531115110851985	-0.0337457260594711	-0.0686546737850065	1	1
395	225	5.39953243594879	8.85471825387513	6.54249521684069	1.41353405020322	-3.92133568614465	0.94238196650922	-0.0101769982968295	-0.333027119800544	0.381756831698818	0	1
396	225	-2.64694215020045	7.18003755506919	0.69111487677766	2.04914734263096	-0.538577324668111	-1.44009764968013	-0.700976660724445	1.21898724916013	0.981091337323586	1	1
397	226	1.80008515213039	-0.433459860072829	-3.48245813145077	1.15118942129224	-0.56567560044285	-0.325193577262297	1.1348532085463	0.485961894883334	0.470764174982884	0	0
398	226	2.86808771493734	-1.4650836517164	2.03441695809056	3.90422951901097	1.23051328383554	1.39710029759245	-1.04753570685053	-0.759102555609393	-0.229989933983032	1	0
399	227	-1.68649267856594	1.04988390265738	-2.23333939714154	3.33287145283885	1.42647787840577	0.768418268721641	-1.72841304065614	0.176234476084275	-0.653120842886913	0	1
400	227	-1.29332112576747	-0.547059861308785	-1.02844905074016	1.4400796986131	-3.84443060209525	-2.09115112827186	2.5913747368737	-0.67523213873878	0.864912768691185	1	1
401	228	-5.16054245633279	7.01186459067873	0.690213370826714	4.46700334051647	0.374610617541992	-0.32047925081655	-2.02931947986914	2.50814990379381	-0.847179570261719	0	1
402	228	1.92373812255223	-2.64753215299505	1.89874433672803	-1.10416659366087	-1.97435420182561	-2.23616710609004	0.10891067651306	0.0090555541676154	-0.244014253976525	1	1
403	229	-8.69528399010462	6.04565063990649	1.39893705025055	-0.653340733624044	-1.55466371678916	-0.609919145033427	3.61669348614184	0.474560063140278	-4.94895527797608	0	1
404	229	-0.449157614246327	-1.50304179122351	-2.2916151249071	1.60656362694025	3.18503068035565	3.27406799739277	-0.282981794068173	-0.228090309717249	0.52656251039546	1	1
405	230	-4.11629549943946	4.93527910388646	-3.34306099933729	2.7567075682422	0.124149963295792	0.430895465355037	-1.02554740906525	0.524752543919922	-1.1241305263492	0	2
406	230	0.580342836148322	5.52677236645509	3.34316011239349	2.0353503803292	2.0287667704127	1.2762720024834	-1.08179848461316	-2.33340402307667	0.379688409254938	1	2
407	231	0.769394844128288	-2.28797610221237	2.39784396991403	-3.03989398955345	-0.223205660810701	-1.67327786107895	0.610800330280347	-0.735467849729546	-1.61305840785179	0	2
408	231	-4.85527248316383	2.19245770165715	-0.0489800379125006	0.953974376804019	-0.441186781462232	0.570496936770654	0.591320872395361	-0.665689952384648	-0.106983101505744	1	2
409	232	-4.20147491133648	-1.66327784241573	-3.56688727118959	-0.445743482555593	-2.23053755971137	-1.22399129308076	0.253704617573459	0.454156312239686	0.40272751205174	0	2
410	232	-0.862754428034435	0.00412805181480132	8.07262217106031	1.06103869128335	-1.23846900417436	2.75342327860362	0.827581929770058	-0.710261589563732	1.65948406792468	1	2
411	233	-4.22770651332767	3.58800119728191	1.61327585984731	-2.70726275013024	0.515979882819031	1.62219341105877	2.8354624703555	-1.31416957601508	-1.27360502045265	0	2
412	233	-0.943490026506448	-3.13505966925361	-3.82937285271951	-0.846003773529534	-1.59017607300253	-4.10023997278741	-0.787456419003519	-0.171447588637343	-0.23984060779818	1	2
413	234	-3.22718035640707	-0.834508852632268	-1.54768102196015	1.01470351413589	-0.0408697403392162	-0.249972197923629	-0.133511020283703	-0.606030662040363	0.706652537588128	0	2
414	234	-1.46894239526556	-2.06720522092363	-0.0214300657178339	0.0245321521664212	-0.902969688381868	0.210358346568872	0.244222474294041	-0.690609887581941	0.466644375414687	1	2
415	236	1.90577827515861	11.1303705238043	0.10123148553025	2.50534648014475	-4.18058804906254	-0.966175152725548	0.539567690314972	2.00181503290907	1.31447835053565	0	1
416	236	3.842437329489	9.3927232619893	-0.926882356484861	0.924702601690151	-2.40488745386016	1.05082941277344	-1.1324562908606	-2.03338297185086	1.00988131610153	1	1
417	237	0.622798754767388	12.6569696646248	1.59618738140022	1.44297329874444	-4.18068094723848	-1.63530217010941	0.136880877133023	2.81931833486152	1.84695089266729	0	1
418	237	-3.82523358246779	4.81905741904398	0.85252931931693	3.68583388466488	-1.11258859189112	1.39524132999766	-0.610212610950692	1.10462475620531	-0.688750859729707	1	1
419	238	-4.05153609302211	-1.50401135725281	-2.00541199641295	-0.757413896908686	-1.56583496604869	0.568219521570032	-0.0889568491159737	-1.11215060356771	-0.0795243963007035	0	2
420	238	-4.88182543956065	4.78502488203518	2.24714890585572	-1.62464568802912	2.59242861674934	-0.745437735559416	-0.228448807102621	-0.353396408703126	0.381871176997223	1	2
421	239	8.23437632086837	3.3592847081341	0.878651145648097	-3.65601119880092	-0.243562290931792	0.664066357011375	-2.01254956839336	-0.466154350575524	-0.6451013594617	0	0
422	239	8.34636865638117	2.97857446448771	6.60485353668754	-2.07761917724277	2.05162495096946	-1.72963976360504	-1.48039429290341	1.2077171932811	0.85388611587258	1	0
423	240	5.06251158595344	4.50649544654836	3.36704570614926	2.37263247421354	-4.15470055284878	2.0565419611099	-1.68426769685656	-3.5650622170918	0.739113635632717	0	1
424	240	7.36573092627469	1.47912314615875	-4.46218031750644	-2.55490177598156	-0.0778122769198687	0.258724402579166	-0.535071755069006	0.339857881935771	-0.676310492328555	1	1
425	241	7.62556352881199	1.17649044656917	-1.1105841748015	-1.6747322829703	-1.26005439391641	0.259495434427846	-1.22898693972103	1.32776384663986	-1.00063726464297	0	1
426	241	-0.141222208232224	9.38681247537036	-0.601733704639249	0.810730533380608	0.913354211431962	1.01202445893037	-2.85165598164861	2.7834032869446	-0.851007052288764	1	1
427	242	4.43638623335648	3.76196985047939	-3.44856511735813	-1.15747873750232	0.0935469622770469	0.21170144117282	-1.10077757437789	-1.17239876045709	0.372893984787908	0	0
428	242	6.54053176027687	4.99572770368846	-0.136343508601212	-4.92231755126751	0.343072456838125	0.317343204305143	0.206018687060178	-0.429676712374948	-1.2222574078137	1	0
429	244	-2.12040821464579	-2.67134839523053	-1.62340732808936	-0.447415205186213	-1.77353936410376	-0.388880862839543	-1.48810232198173	-0.990377919922527	0.225282137377545	0	1
430	244	-1.96963769462607	-3.29947606556758	-2.22237472933515	-0.400111272084374	-1.45549409817814	0.00704945026558103	-1.21023177466015	-0.903426853779411	-0.543146048099237	1	1
431	246	-0.572110458695368	2.60261034206278	0.165446484695531	1.95076958572821	2.21312718271765	-0.44106605874607	1.42010572532696	0.0157932506236416	-1.45346270833749	0	1
432	246	-3.27462220501168	3.97577240939283	-1.52089142957454	1.99094464708358	1.8793493618742	1.14749308205041	0.782893146949989	0.818612087220702	-1.09267877713256	1	1
433	247	1.70119977444695	0.341472415815214	3.26289787579139	4.02088152183036	1.30804213388084	3.67477263064518	0.00441267717291315	-1.01832981574062	0.527896383338803	0	1
434	247	1.61593804124545	1.68440325642625	-1.2756709160208	0.922785424065716	2.54940736325106	0.262249980532704	2.04595953209439	-0.941259277282749	-0.0709625126673683	1	1
435	248	-1.16268235842747	3.04912940639469	-4.75851533052848	1.39593429691196	2.75444367094964	0.192762079949799	2.81140944854186	-0.298755373438201	1.58227654491944	0	0
436	248	-4.32035396969526	-1.79731316918947	-4.83700560207292	2.33518305621175	-1.63155527082894	-3.1951416293373	-1.70055403218476	0.0618306579547615	-0.949602115570019	1	0
437	249	-2.14878847612923	1.5205710206401	3.29895651125364	-0.439058139025686	1.2978076153861	-0.975981443643271	0.942720811962484	-0.283077224862095	1.48352067307363	0	1
438	249	-4.14509520967697	3.88968427080739	0.550056028492689	-1.81934395797076	-2.79550888011084	1.3692403888574	4.66146410492268	0.442813295511123	-0.985194320839273	1	1
439	250	-5.90964002181167	2.87474901799429	-2.40265195615032	-1.48828151214911	-2.52280427587734	3.10358627447617	4.11045740386007	0.163434259276396	1.44294500377477	0	1
440	250	-3.4187477877682	-0.635212766933721	-0.877057783830577	-0.375778119958182	0.247353727599044	-2.04035264754797	-2.27838442658781	-0.991822602347679	-0.742606579786666	1	1
441	251	-3.79481629380901	0.149527013644581	-0.962589227950616	0.265814541652372	-1.05122002222305	-0.697800623335303	-0.319164234740677	-0.744000524298112	0.861787002848968	0	1
442	251	-1.12883568586013	3.02418211277825	1.07184603040683	0.263237851898481	-1.68838293366875	-3.9542992503853	-0.326029513542097	-0.425293874640498	1.98924800111432	1	1
443	252	-2.21755868581859	-0.555048250641625	1.63236733869118	-0.997058001822825	0.596316739625784	-1.14339899481983	0.187375133122375	-1.42846092641312	-0.512566893917919	0	0
444	252	-5.05220475594989	1.23125604574052	3.2992663719133	-0.578229435314194	-0.758404728638277	2.61809595142835	-0.11286004771632	0.136523830235766	0.576579401691242	1	0
445	253	-3.56535499733428	-0.722428476729543	-0.261110304808914	0.855525461139158	-0.315255358222784	1.68420607154716	-1.10011379260981	-2.38426982889434	0.115767174385133	0	0
446	253	-7.70203419234639	1.57179145467317	-4.43968588673041	-1.88406707538367	0.990662036568949	1.15198100435921	-1.47165106933204	-0.0184871732527267	-0.950374910399552	1	0
447	254	-6.54766163958307	8.55879637690193	4.53782362478298	0.604786943861408	-0.449832216117816	-2.19493514945588	1.92854949277272	2.40584785244189	1.61337232764294	0	0
448	254	-2.29779553146324	2.04299830598574	-2.42642461889242	1.22875623790558	-1.21022572375135	-2.82395755443935	1.64098713513171	-1.49069134159831	1.48183899915692	1	0
449	255	-8.13724858869341	4.31780337273987	2.58913116192715	0.389931647691872	-0.388902243296413	-0.505694827668321	0.078800940723588	1.44629769844069	-0.471108586414128	0	0
450	255	-2.09172658444521	0.113416457294994	4.26247208562931	0.28513715487095	0.0294738367142345	0.244940702100036	0.941346615910985	-1.49848823421315	-0.660674410594134	1	0
451	256	-3.31449122461493	1.29247765609072	0.66854057074312	0.82903405794489	-1.8651935102219	0.14590988619868	0.968183374030938	-0.509330920057769	1.15352815276343	0	0
452	256	-3.57230523053847	-1.67727885835419	-3.96799894440742	-2.1567416225561	-0.185610559831652	0.3814295158042	0.771610286229985	-0.676816679220474	0.424418754026438	1	0
453	257	-3.96654927468322	2.52483401964851	3.79370983634637	-0.317409157539634	-0.038806120013508	-1.27077758767956	-0.12778431473114	0.679284715055038	-0.929515889248327	0	0
454	257	-3.33160968388303	3.00179478052526	3.91753717806804	-0.257891235730014	2.06821050548828	-1.92697924476936	-0.871025754661632	-0.438341325000754	0.586641324479987	1	0
455	258	-4.62913961039382	-1.19597215466725	-5.5478759166332	-1.18618177239984	-2.12604254289352	0.103949751826497	0.246179069758149	-1.10089036440723	-1.08646465445093	0	0
456	258	-3.53663487089765	2.27603854582964	1.81984255214025	-0.373630703803585	-0.656125710177423	0.121444148884363	2.44523002883129	-2.36695627057599	-3.45847005055673	1	0
457	259	-7.64756249428115	5.0990346463955	3.67416159226301	-1.65371021671584	1.10665174314015	-0.784144092064434	-1.07575811505351	1.61379905565869	-0.826185621893088	0	0
458	259	-1.75778657920327	0.995317309643226	-4.32954143304411	1.52007574718686	2.18146121969973	0.747958811787868	-0.677903514150189	-0.422557700991318	0.605953095457847	1	0
459	260	5.62749986841314	1.82095238658575	-1.72928815535499	-2.27817805187314	0.803694488069422	2.97141315291212	-0.226829839390721	-0.199086136278343	-0.501150471031774	0	0
460	260	-4.11731197043421	2.17791336288672	-2.72840120567465	2.31737610387604	1.68578064227816	1.64081481272629	-2.15362558905231	0.0765618679267047	-0.464030260824042	1	0
461	261	-6.84497267263626	1.97334040697456	-0.787747532841072	-2.08807834492755	-0.409461050949944	1.0091539495272	0.37148388846321	1.28609965937692	0.464033084159749	0	0
462	261	-1.70815854455322	2.61252211672084	-3.28741823824222	2.09982339904922	2.47792999297356	1.18533909581028	0.400914086303267	-0.715954351829581	0.418409681268204	1	0
463	262	-2.21225931573805	2.758494768273	-2.27448905756716	1.49765643558157	0.817063054717617	-0.294523212462696	0.231472201249144	-0.427831014800372	-0.252090937954119	0	0
464	262	4.9285476324696	3.85420085872231	0.52772902188851	-4.86748344178129	0.444968758001448	0.56166131042392	-0.0496813253678411	0.140090937660398	-0.710583140248977	1	0
465	263	-5.53692742936401	5.61552009510914	-1.41638829473431	2.23903886540104	1.30569133566878	1.41792385605913	-0.571583626646867	2.06600617980415	-0.825864782111048	0	0
466	263	1.09319141243203	-0.0556761977271835	1.70606917720026	1.09169481835272	1.24898734350326	2.18676608551317	1.02751713092645	-1.38552000297791	-1.16723774054579	1	0
467	264	-2.18642661494788	3.21877834852977	-1.26757392185411	4.7723315239278	-1.89326867137787	1.29818447355092	-0.200048946821181	-0.260154098336737	-0.660206084217449	0	1
468	264	4.61958768005865	-4.05717482641745	-0.818783341905518	2.7838256324634	0.27118245282744	0.706123607215784	1.05660618910581	0.674466467537929	0.35786956861838	1	1
469	265	-6.41670026617471	3.1199924923205	-0.805991505857608	-0.266840138910856	-2.33298495671422	2.46597548951717	1.10037552434509	-0.702204762300616	1.18496021960437	0	1
470	265	2.63478884278843	0.928887778053629	-2.00963911593977	0.853257000982463	1.83522393282333	0.0366917171904491	0.608380449916398	-0.24295215306562	0.974056949620864	1	1
471	266	1.39011958856222	0.731494910898697	0.0593659750775962	2.48908353413322	2.85481161642738	1.59023847927062	0.469777437426562	-0.346542644774666	0.465045134046651	0	1
472	266	-1.77784497709421	-0.953513869181521	-7.03048167312006	3.00568103449997	1.79521021774504	-1.12914342146939	0.362611351393471	-0.921304008742711	0.492500530187974	1	1
473	267	6.40026017424727	1.03105663148107	5.91634004175035	2.59829519194376	0.703572735647829	-0.638767054782925	1.238060144183	0.209149535562398	1.60137168726471	0	0
474	267	0.303290176531152	-1.51692197272689	5.46133985182696	-1.81257087289524	1.50413608560665	-0.252363158182791	0.585665306988342	-0.333241499380545	0.230334964923237	1	0
475	268	-5.35890203831212	4.27575960957597	3.20584180881818	-1.76343980730353	0.906134054068828	0.676599204194392	0.618825404414242	-1.47702534705623	-1.1462434223871	0	1
476	268	5.20420718547632	4.62663322819815	0.341551935351815	-4.86700229550992	-0.890433785593633	1.45704849975704	-1.28322535781891	-1.46294406920212	-1.52269428480775	1	1
477	269	-6.82132117155247	2.73701761470027	-0.404931969021014	-1.7234045215602	1.48900153907041	-0.526753690389662	-0.0901215921284614	0.921068129611284	0.202218047996854	0	1
478	269	-4.08022886576517	1.9001318118452	-0.28023554912061	-1.22363732348932	-0.68845079646545	0.795640927879434	0.0866599852849919	0.165357514380058	0.814427974912049	1	1
479	270	-4.30285585600233	2.92819062554746	-3.17619331814882	-0.369680103193747	-1.40132191161278	0.913871271898237	3.03032380490702	-0.78335217886419	0.470815412244639	0	1
480	270	-3.29609915586612	2.96486272612066	1.71719725452858	4.12362699613017	2.46918210151197	1.42879096697939	-2.06158462813462	1.11162980666732	0.211698098422826	1	1
481	274	-4.2028048824955	6.48125620361313	0.872391808013479	7.55150271808504	-1.60835979591932	-0.47425045811053	-0.796817675878401	3.60158578530864	-1.11406011928105	0	0
482	274	-6.19731286613894	3.77552573758249	-1.27608317966114	-2.31923926628872	1.76865712314065	-2.63082545435466	0.655866895426238	0.284997153494599	-0.337855271504167	1	0
483	275	6.49405571836552	4.22759224690411	-3.83627179906604	-3.77509356095842	-0.580646539005307	2.09660445856918	-0.213918963696501	0.938256106608827	-0.709778468194889	0	0
484	275	6.92067755606539	6.07816793956576	-8.05591735548903	-2.31837200460764	0.752082671639379	-0.118241013291788	-0.79647676678856	1.21456739846207	-0.427586458128538	1	0
485	276	4.58802319879171	9.78069489205048	1.51528492047067	1.91500488342265	-3.87179945568048	-0.655655233273977	-0.0982817617245203	-1.75581808801329	0.350968842734594	0	0
486	276	-1.34172529749233	4.60739027545247	-4.40022256869174	2.06518961400517	2.59649625674142	0.51181676807026	1.6035576018142	0.75368285375304	0.848665731014883	1	0
487	277	-0.586612000461846	1.16978126698465	-4.57154549034046	1.54199139914559	1.89062358860428	1.66484189936384	0.0563371572349752	-1.21580215088912	0.127907948035879	0	0
488	277	5.15834310885003	1.72073389917741	-2.01666675397462	-3.22040072346713	1.75450773940595	-1.92773446595881	0.756832171812296	1.30929987061445	-0.0951103959485788	1	0
489	278	1.05176929511495	8.99911158092889	-6.99897451894809	-1.14871496074574	-1.23587009979235	0.666376938972104	0.218526469710597	1.14370256962638	-0.765877758087724	0	0
490	278	1.72141973592524	-5.02481663897658	3.10168281520228	-2.04215182485451	-1.86671239601192	1.58783162557095	-0.0292775747944022	2.28013830603942	0.0962464205379694	1	0
491	279	-0.244917204572583	-1.62853059381614	-1.24766607173546	-1.07611735216809	-1.50596742813701	-1.12935759093057	1.22898762807061	-1.29680930159622	0.562439507000484	0	1
492	279	-7.34410232278681	2.02083422293359	0.239522910161671	-1.08497232849939	-0.962283817480154	2.70366520936298	-0.512606900452111	0.778634178138421	-0.516513141811739	1	1
493	280	-5.27071369859561	1.25731218105531	-1.04156383861714	-2.53891848314084	2.17037517875476	1.02644679608846	0.215768180898323	0.10108204625926	1.31735416216462	0	0
494	280	7.4582019284243	2.78907677988795	1.3158891989143	-4.4448530401699	-1.81536692214966	2.61607260900892	-1.8176173485642	0.172588152017498	-2.21891590217585	1	0
495	282	-7.5926353174702	7.41352122309836	3.74015101265073	-0.20100360270066	-0.133754052276662	-2.15188014312542	1.36251880323329	2.68409951631064	0.151810159631601	0	0
496	282	-5.37213023839531	0.279271346453827	-2.6869939443476	-0.126410996127324	0.237550511016603	-0.479371512367677	-1.25121324717123	0.0774529882086222	-0.62292486587561	1	0
497	284	-0.505649507674142	2.36664377115968	1.07059600907733	3.93772243307881	0.37647811013631	2.90152322993853	0.692179301565358	0.210716623901514	0.56211136317378	0	0
498	284	-2.97001472735219	-0.699300405588511	-1.21500083449286	0.264284108365723	-1.4814904218379	-0.0806008453224482	-0.424994269406632	-0.411073066048905	0.39448757020381	1	0
499	285	-5.15954741113969	2.34040931917013	-3.77816009747725	2.86509114696643	0.586840602439287	1.88761361016322	-2.66997620621901	0.307612020467841	-0.85034291815203	0	1
500	285	-1.42284731614019	-3.4107794886935	3.2413870831372	1.82840428684273	-1.50917268697849	0.662560556905267	-0.572379305424269	-0.580126024561497	0.308776041440838	1	1
501	286	6.72417703221211	5.46635948798836	-2.27729816777762	-3.95333487480131	4.04204879787336	-3.82534174471671	-3.80802975258992	-0.784502320740248	2.82794103921179	0	1
502	286	-1.20799244173551	-3.20206089548966	-1.25294923790738	-1.93314335141219	-0.343055553557102	-0.174743588630194	-0.741425804595201	-0.488400896201669	0.717720329658024	1	1
503	287	6.19797036477408	1.23240552800455	-3.52500854227878	-1.50629212119198	0.827408229967312	1.39983628189212	-1.79941547241187	-0.546318505941163	-0.175431990706176	0	1
504	287	1.2049621731585	1.04363180049086	0.872336566222431	2.40012565580363	1.52305528732907	-0.392136384760695	0.593203211003085	-0.510245941398559	-0.642977414822718	1	1
505	288	2.05041848562682	-2.0539756087318	-3.69889586276474	2.01115433910027	0.991012435867365	-0.231082918573469	1.05030113303588	-0.0767589340366004	0.308932866343226	0	1
506	288	1.1211969959838	-3.10392734304162	-2.50509801441286	1.34498058432858	0.892399241266399	1.10606852144627	-0.69607599583863	-0.125163049269294	-0.419741869489715	1	1
507	289	0.620727254965856	0.322862517930012	-4.04185295003313	1.58772080918807	1.01219273305517	-0.783749680978563	0.779685924642658	-0.12425921150859	-0.419228681313344	0	1
508	289	-1.93848887984126	-3.37695359476939	2.53617728580541	0.320223753191126	-1.785550718713	2.80421186761397	-0.0309677871382508	-0.111672138438058	0.799082604872266	1	1
509	290	5.45642049409644	2.35325602818951	-2.75840725305899	-0.95971062521005	1.1307891198276	2.08338518229435	-0.412657760130933	0.272348064708599	-0.743870303325586	0	2
510	290	0.00377678629113444	-2.4614781080484	-3.56277490234462	2.0536161272222	2.04761065166805	0.437103752235214	-0.242244046138628	0.0571570340942158	0.786029811888063	1	2
511	291	4.31975847543524	4.39842174637262	-5.25317520547143	-1.59795009376377	0.265307446891538	1.20290412615878	-1.42224009819812	-0.149651716283946	-0.597906476630977	0	2
512	291	3.17190740429075	8.94768466635615	0.0921478754210064	-0.159980022910993	-1.92463449223881	0.85987607472089	-1.04707981150133	0.211610207524059	-1.99987458059859	1	2
513	292	-0.337555938326909	-0.86451930136197	-2.69335717404419	2.19529959161942	2.64082023276052	1.40031239395414	0.272599875533373	-0.229958675739232	0.863826722629643	0	2
514	292	-3.88375662138617	-0.917105368018721	-0.786251261126674	0.305174794255723	-3.05694127708369	-1.24732767903928	-0.245257699929076	-0.2003957975649	0.469483659591814	1	2
515	293	-0.779536424568249	2.69991031883194	-1.92523096285973	2.10558832881696	-0.246057557161135	-0.736635343630105	-0.581233949849857	-0.633142651639496	-0.287759103520244	0	2
516	293	0.00768675161679346	0.976413696470576	3.98478011388695	-0.397853581020508	0.494137888076526	-2.79606769459442	-1.94451165222043	-1.48612380916516	0.598902773100782	1	2
517	294	-2.95016211528112	0.453741445846591	1.26231020716615	-2.23097003534135	1.11231267976502	-0.779784927671598	0.28234544901786	-1.55766133240596	-1.46708117485784	0	2
518	294	1.35036929487773	-2.94589073099716	2.05851805357672	-0.590500217889924	0.135263337412002	-0.332397672063387	-0.40590720484108	-0.682406665393967	0.294380694737171	1	2
519	295	1.15310350159522	-1.34530533714891	6.06785370948932	-0.59014782901562	0.566513940787269	-0.00348697127328099	0.075905032851545	-1.56319994942019	0.0618380966342069	0	0
520	295	-1.06138505810003	-1.69913210589927	0.955984908260557	-0.957538358677218	0.366945549357956	0.0620577765916611	-0.01574174397547	0.044368271608656	1.46697550932199	1	0
521	296	6.29902604024974	-1.86337017433076	3.50179768003782	2.28692523863444	1.02093564031404	-0.0261033928776077	1.23143520143024	-0.132789598926102	-1.48665412362401	0	0
522	296	1.93983756294963	-3.26211909915667	6.09792437903288	-1.33272512215866	0.665424645307288	-1.03189595561266	0.341466048010553	-0.221031401794128	-1.68582295440867	1	0
523	297	6.3519324430758	3.46753704368818	-1.30704310519713	-4.08069943186254	0.321980295448007	-0.578888375056783	-1.21065476193154	0.0252488642279284	0.00786097053911027	0	1
524	297	0.290355090085161	-1.27124134465308	2.68625913932778	-0.717265061730082	-2.18189117615541	-0.122060149181236	-0.172705354360138	0.344584677012463	-0.207318874093579	1	1
525	298	-3.94155638603696	-2.39713640378783	-3.10922208469402	-0.0639277191276179	-3.4441926784172	1.35978044045454	-0.461978938918894	0.581950566805582	0.00970645608369624	0	1
526	298	-1.37883247103832	-3.46575766183352	2.90647330615801	0.538120470352892	-0.393356765048072	2.38473926637861	-1.38941604595339	-1.39122740319812	0.303334029181509	1	1
527	299	-0.508301579050576	3.72166087639149	-2.46427646294264	-0.200965341643433	-0.796793106337865	-3.89420987446903	-0.156302529136026	0.017588550454885	3.93205702215691	0	1
528	299	-6.88624384901432	4.19278355749271	1.7794728461316	-0.957270047170684	2.29541615004616	-0.17994705628359	-0.782149665252001	-0.766114737872519	-0.810123206456248	1	1
529	300	5.08743221928723	6.32360546290079	0.405522430238857	1.35036766929105	-3.45524902094896	1.55189427504272	-0.972247697008296	-2.59692124786978	-0.124185775577288	0	1
530	300	7.89747439625055	3.47675030619107	-1.2108304627593	-3.23976461369979	-1.34561165463535	0.755436259603977	-2.25016787185547	0.382201121506362	-0.430268580198695	1	1
531	302	2.9110748940736	4.45459483987603	-3.96829240559197	0.91440300989071	-1.10509376158443	0.123928214231885	0.917751962412151	-0.947689736248961	1.32651217398068	0	0
532	302	0.476516603944227	0.247660267474339	-1.18066983090269	3.34573831352929	2.40111106089226	-0.421945707029898	-1.13977974574077	-0.450721088125528	0.63177867838313	1	0
533	303	3.7667044571772	0.691185346130329	3.57836181853313	1.58134934524808	0.673748169393074	0.0027624942949164	0.8303079553702	0.424258981434504	-2.22586695795212	0	2
534	303	2.71645776435208	-1.11168568224602	0.0866011453117555	0.211806182743217	0.0512804824455693	1.44727050136533	0.894032163768995	0.832262994890145	0.58318792013384	1	2
535	304	1.64825610542871	-2.51705503399775	-2.28014099691637	0.414042279616575	-0.213985021292179	1.48091815506743	1.10248452043573	0.687883045694713	0.472105907160907	0	1
536	304	0.168494932372636	0.956022856376393	-0.0632511969083333	3.40599015665689	0.752863679927273	0.818505752850031	-0.743368718895355	0.272907339273817	0.593553028608604	1	1
537	305	-0.646343799235786	3.93073649105242	-3.12402650793564	2.42691585770722	0.164422618441641	-1.53242077820607	0.0942750432272352	-0.540822475363512	0.921508142484457	0	2
538	305	-0.0877553279811407	2.63001781243886	-0.822815473701968	1.39297753194684	4.15220913374527	1.12590916275364	-0.0797492465486348	-0.895451839747118	-0.876312351692372	1	2
539	306	-9.17628339098059	6.51487270208552	3.18693998576073	0.325726170783893	-0.723296549109723	-0.170480535721822	1.06875406129438	1.01872062033395	-4.02936735989197	0	2
540	306	0.446004805998246	1.04428982741643	2.04165073876343	3.26302044881117	2.59800511175513	1.09984677603776	-0.685412348553551	-1.33108486766223	0.00103504218536167	1	2
541	307	0.866042573234719	-1.61009018533259	-0.865604158819783	0.684381759859209	-0.322911923196905	1.74737593681	-0.72297687648324	1.12610325919603	-0.163183776920025	0	2
542	307	0.288510220711001	-0.456612564205665	-1.29324693345152	0.701474337897206	2.38990525930336	2.96230072223691	-0.41303975582377	0.379825036802024	0.46822829634321	1	2
543	309	6.72912013685458	-3.19682847551569	3.09118940397251	3.63310385241403	-1.95987602764447	0.127743092047281	-0.0919128616515142	2.96764043324121	-2.22543178682155	0	2
544	309	3.20791147118101	-3.67488706558318	-1.2349959769652	1.98839521326272	0.70484292253588	1.19846828599549	-0.178301090695768	0.848710212553732	-0.29758243291332	1	2
545	310	2.76404505160526	-2.13449018476851	2.7456478875865	-0.0922069575227464	2.7481651675137	1.58459613578762	1.67937884175239	0.0731734940607341	-0.625430862649636	0	2
546	310	4.60881251447689	-4.12398937884361	1.35115162891487	4.01552412149674	-1.53563839667233	1.76735802946582	0.608391328087653	1.2924729467363	-0.896426826976073	1	2
547	311	-3.63789197981514	-1.41136224287666	0.106462243024246	-0.101160315072035	-0.0826833231188318	0.590037810127026	-1.05182514325294	-0.501613378871161	0.264773851167311	0	1
548	311	-0.200708797885002	-0.583482968271047	4.80632211246519	-2.00670746426509	1.16681427393174	-2.8458893172739	0.953325321687775	-0.286128522408775	0.685117742439231	1	1
549	312	-1.30505767402287	-1.10653374050721	2.74013695235701	-1.54168557272555	0.478993719917761	-2.46708280037676	0.850342376930555	-0.637177200283919	-0.908328409035988	0	1
550	312	0.810647735247641	-1.11739858208227	4.26220861117811	-3.70352463469763	1.52050784436902	-0.902340228091259	0.851568069397286	0.265952438991931	-0.0377598613508124	1	1
551	313	-1.29836428733319	-3.77357998232969	-1.74664918024812	-1.59530342022917	-1.08801834943061	0.922165747090852	0.447999577795727	0.267547756446945	-0.205791314648935	0	0
552	313	-2.61251233757902	-2.19115561207554	3.29908536207072	-0.0145952734273344	-0.0455579419049194	1.85641568156405	-0.451321119317474	-0.105913745122307	1.06641616286546	1	0
553	314	2.74221672171079	-3.4737551978754	4.22799105143739	-1.47966287443705	0.948062209582885	-3.09454592714666	-0.480610615920147	1.15125150307178	-1.02328282844521	0	2
554	314	-0.614199792492143	-3.5620489090689	0.992160044000238	-1.40173931558508	-1.2596852741654	1.65074552677853	0.745243755672631	0.357374669311539	0.710274783990385	1	2
555	315	-4.0237570200198	0.39573048223511	2.96366486600935	-1.61249368142143	1.37756696402042	0.695658798102825	1.74388655360751	0.511438198268733	-0.153444992390999	0	2
556	315	-5.74499846429504	4.28764989740112	-0.157008727603517	-0.920309939393202	0.996663883140364	-0.74869788524716	1.19241508081315	-0.957563674038519	-2.78464979718191	1	2
557	316	-3.6775690135036	-0.208513376175797	1.88684514281247	-1.73137965595363	1.99665892252016	-0.0428566764591087	-0.987948505036812	-0.407184444089707	0.0323401625887036	0	0
558	316	-3.66426548376451	3.31987235854766	1.82381633033694	1.13252339370708	-7.90129676863111	1.22104119976007	5.33330597914368	0.337654077716064	3.02758202557224	1	0
559	317	1.52072341197685	-1.99480608654022	-1.87933844648388	2.40766257220709	1.99075889660043	0.180691561169912	0.455703805467208	-0.511327392777733	0.714782591537703	0	1
560	317	-0.360052167827276	1.67743694401791	-0.546588708573038	3.37406243042533	-1.26339957553349	-0.484424044307101	-0.643955650805943	-1.629565384764	-0.400432477523277	1	1
561	318	5.03344209541645	-2.90840334452339	1.63291442925513	2.64886625581304	-2.05071411274437	2.42859994811989	-0.269567688302604	0.351731134109865	-0.446411605301224	0	1
562	318	0.690040056495436	0.614016559687399	0.0960493471926587	0.867685293451631	2.22107446335588	2.33821397880657	0.360236502641281	0.268053093013393	0.938645877537936	1	1
563	319	5.12379661573531	-1.20203771433598	1.59605926887353	-0.653887586616712	0.197439660544053	1.55350194398028	1.66738571632527	-0.039953046819584	-0.374727159257867	0	1
564	319	4.39092969983221	2.56644740319437	4.54020055477127	3.09911195102885	-0.535635550836934	-1.87084097576476	0.413109301578905	-0.920301217140998	1.67064707764943	1	1
565	320	0.699032716278108	-0.455562739830954	-0.542371852770479	3.15022960862952	1.57230343230152	1.40702932962968	-0.851868704773326	-0.963885609304833	0.645638681721946	0	1
566	320	-1.89900157606794	3.18054139190755	4.32695325286754	3.46331232475963	1.76477785727421	1.2473496940154	-0.796337969752665	0.300052622187619	-1.09734020856548	1	1
567	321	-12.0401754058188	8.04895165573644	7.72642830928042	0.699266847117452	0.368693521793928	-0.932784977148844	-2.54477576146841	6.19414881789507	-3.0569519400873	0	1
568	321	-7.69949857227501	8.05418247751454	3.71266838243656	0.017694458493671	-0.562363442291737	-1.28598621990458	2.23085585820679	2.98817397382003	-1.85625428057068	1	1
569	322	-6.94002602623103	4.11421749849037	1.90688322336315	-0.598038947878352	0.627600734039082	1.16672872072021	0.0629261618924597	1.09584965590218	-1.29457098773524	0	2
570	322	-1.20533159137214	-0.775189784837301	1.27256235235675	-0.942973209992566	2.73785362366923	-2.61044908249033	0.115669047035872	-1.53868278029065	-0.18271841132132	1	2
571	324	3.92545191651479	1.17823207356345	3.78775889602333	4.07926464697133	-0.201992328159531	-0.402646661599626	0.829812080574837	-2.29572902763029	-1.10202341493993	0	1
572	324	0.0846085210997197	-1.33013849830917	5.43140789633913	-0.0329096515305055	0.181705932285943	-0.430627455914531	0.673840857235419	-0.507094521220788	-1.97816239149904	1	1
573	325	-1.31066875016045	4.41065422222989	0.0573135241241733	6.08228726455896	-0.530344149538636	-0.707763221948787	-0.206027992108228	0.563407712173086	-0.522346132069147	0	1
574	325	-3.99183980020587	1.32921264809546	2.5985176698606	-1.23042616773724	0.436437704199096	-0.501843798307246	1.23563267533359	-0.0715310551972408	-0.448995702549164	1	1
575	326	-1.18582054098994	-0.4828952223672	-0.456236430419552	0.5617429772616	0.726195532457135	-3.31229528754407	1.03371188810735	-0.934967728486541	-0.478875783788036	0	1
576	326	0.92487504199882	-2.230989416629	3.99215600564334	-1.14856793225801	2.03198887980991	-1.21893876824142	-0.535330547808978	-1.57585589859329	0.146364033686586	1	1
577	327	0.838883329318527	-2.84701001237651	2.44185603246853	-1.09583971062204	-0.00996074437565011	0.179539744476332	0.569789387187971	-1.46638628859321	0.515064845332415	0	0
578	327	-1.67870591321088	2.45000330170526	-4.5288983508418	1.52135389329838	1.2591645279508	0.418182910132968	0.710464792179736	0.172369381977854	-0.305630220073458	1	0
579	328	-2.74537898231955	0.966981128544809	4.87489203198765	-2.03176081711787	2.27788397685573	-0.396782561404119	-0.708398770039304	-1.24162541954844	0.387729458664438	0	0
580	328	1.15791047191272	-6.63184157665806	0.0125371727654412	0.692843970785771	-1.95444293613302	-0.609713804615932	-0.570225487637952	1.41519535096345	-0.319862403750289	1	0
581	329	5.57530699572247	-1.20475365361479	2.97461837834523	3.77623557296229	2.16300163514672	-0.486608879300323	-0.0154757646834188	0.707604294255612	0.0128208836324001	0	0
582	329	2.19797512293598	-0.235903686745318	1.19351432646067	3.8572216515417	1.18704350002821	1.73398415349191	-0.164292336171813	0.0574815241771334	1.26111310585965	1	0
583	330	3.24401167907239	-3.75453987305851	-2.34855552498506	3.20593842269107	2.33994757625331	-0.134211615301547	-1.23117119202231	0.0899318128803468	-0.480111577040867	0	1
584	330	3.09146963780499	-1.00948476491408	0.7196936449968	3.04925720100427	1.00294899775748	1.1389937249194	-0.0582650410743471	-0.485875742302697	-0.467725996326001	1	1
585	331	-3.72829785621621	-0.733604457678662	1.79492934577507	-0.282465698394291	-1.36336936811135	-0.802101059430915	0.0391240355151604	0.683441924753368	0.603207312942227	0	2
586	331	-1.07257027987156	-3.020024043542	0.80515768466149	-2.49866448605102	-1.09232253914301	1.85845897515974	-0.172049716646955	0.559321347917641	0.886327874801766	1	2
587	332	-3.73444869192038	1.17910561624673	3.86195973579257	-2.7478137663101	1.01667693172172	0.107052123090155	1.47916178107426	-1.09501795604338	-1.1574310335981	0	2
588	332	1.46155253409291	-1.66003526302013	4.86280943609383	-2.20343298467043	1.94256552658872	-4.04057238394811	-0.464325475497297	-0.129921551635074	0.607167247049777	1	2
589	333	0.959956801012975	-1.99437823406839	3.28178560715956	-1.63658211889246	1.83447677592949	-1.660036874174	-0.205169256082257	0.191130602240574	-0.641939382754644	0	2
590	333	-1.42097324028069	-0.223987881601509	5.89679489865914	-2.53777247519971	2.81314711313502	-0.362569561829383	-0.507160787040787	-0.967611968582452	0.875694817496281	1	2
591	334	-0.367891895707842	1.14125754096649	2.29509369530919	-6.06624818475067	2.22678758945734	-2.74217170003484	0.466304060089044	-0.168756154529787	1.65335933333479	0	0
592	334	-1.01679396257216	-3.7840306360984	-0.951477104762349	-1.60307946652126	-1.94469412847033	0.149102051324122	0.118291242058994	0.804230526266114	0.0315548111027567	1	0
593	335	-5.89256216832928	-1.46980406602687	-0.130695018910486	-3.1352538626913	1.36502063222003	3.11200873536154	-0.767941420990032	1.05560625396904	1.26548123693095	0	0
594	335	-2.06967959249851	0.197750173770237	-0.126596750345192	-2.74856848702095	1.15573481746601	-0.872919632999787	2.40110549341786	0.322745413797547	0.215584562429338	1	0
595	336	1.60985082304473	-4.53910764963744	2.93406996813011	-0.419386371320404	-2.06077626600853	-0.491574241839052	-1.03065120820435	0.102135563753238	0.791044810509886	0	1
596	336	-6.17943458604497	2.9673071147621	0.852548933966957	-0.294174889109057	0.882762251296363	-0.303891566798634	-0.36400046177787	-1.54890293045578	-1.53957468679578	1	1
597	337	-0.990502039167659	2.51024402846328	-1.63971802930557	-1.73460896553737	0.748362334921205	-1.72478165010715	1.61077244937022	-1.01740260746703	0.337398365671586	0	2
598	337	2.08257307811048	-6.12477634982602	2.5646717296124	-0.904540917936353	-2.39212747014344	0.340199226990617	-1.07052226326177	2.46442408175756	-0.215768438898118	1	2
599	338	-0.381599940144716	-5.1829870150356	1.48425232449265	0.931498183516772	-1.73210638485306	0.400209979047007	-1.79294292897349	0.869624360216072	-0.297015380205377	0	0
600	338	5.11778636257988	-4.32916115581197	0.949143649882275	1.74256128549615	1.5190449516034	0.987022063588964	0.358783707848526	0.866113234649426	-0.538744793992212	1	0
601	340	3.87044454914573	-2.83177709603376	0.340389665686779	2.45689861232329	0.482712944993963	0.558452071333761	-0.356540991214702	1.21795944931864	-0.105684961382172	0	2
602	340	8.5533664437149	2.35641384600038	1.4633765443644	0.172227115408255	1.53526621430629	-1.53454923253283	-1.89560505664817	-0.486495974577221	-1.17229627408495	1	2
603	341	1.29009398025871	-4.422402117915	2.55959162198279	-3.15774851582294	-1.02138669796248	0.585206672530678	-0.213997254035056	2.38815063945894	0.986476041685706	0	1
604	341	-3.11585410775162	-2.53678275047278	-0.835687667306568	-1.70804473312178	-0.446138169671733	1.6896681491275	0.553530337666567	-1.00412641852516	0.805893260449522	1	1
605	342	1.24056723904088	-5.36718177856229	2.06677393343481	-0.98346192066485	-1.20995408854187	-0.22835183269801	-0.840658573703929	1.24809789093971	0.27168897427472	0	1
606	342	1.61222682270681	2.82519624847269	2.28638303774127	-2.19214838029665	4.98874294347672	3.31466239559545	1.41997954802915	-1.0493746918401	0.751270085623059	1	1
607	344	-3.25423422342473	-2.93482653222968	-2.50129123384422	-0.592440375445893	0.358204909706368	-0.96764899034649	-1.05456644484418	-0.351579852455699	0.485140017947721	0	1
608	344	-0.244720124000354	-4.19134804797844	3.37719289256373	-1.3297053731262	-0.865679046109352	1.95849422631049	-0.673308179662779	0.181503090483426	0.636481113388009	1	1
609	345	-1.40790483147553	-3.91776280121364	-1.59442251744017	-1.21003083817382	-1.27157099239093	0.132040969813112	0.638016856819512	0.701329560622835	0.693078133710239	0	2
610	345	-1.82901799534536	-3.64484691295612	-1.56413074044736	-3.53010506750494	0.212141872145322	1.95382904804464	1.1682356432611	1.10062844233087	1.55859467173286	1	2
611	347	-5.87388711137385	-1.08471373606629	-0.650112956840253	-1.0914719110704	0.248047215954225	2.08020681532756	-2.15235070762415	-0.707567827294169	0.630436324878001	0	2
612	347	2.08289908635256	-4.38951294202798	1.54854477848099	0.672545397165776	-1.08366366156972	-0.463165216149879	0.0341315937335475	0.779763166630084	0.462806952478964	1	2
613	348	-0.172622856380947	-6.14605575919664	-1.24095523984313	-0.0454535883702416	-1.85856030858397	0.0134096061782768	-1.64870113107901	0.0728424367032243	0.453664906681873	0	1
614	348	4.27106395713335	1.60369307893774	3.73259494274836	3.88262024282198	1.75382608691811	-0.647473271835864	0.538902946485312	-0.768747580687457	0.162266221481705	1	1
615	350	4.6845229561438	-1.24569955428245	3.1795015451535	2.71160094797958	2.47227803809728	-0.489616843238236	0.237413246083211	-1.21069207185207	-1.42752308133043	0	1
616	350	-4.3215741292401	0.993887255212773	1.67115296615257	-3.48996428716057	2.93212380725044	1.67406768997523	2.08697852141606	-1.77863381518535	-4.24075095829015	1	1
617	351	2.07247098620584	-2.97496576302056	-0.396949575605656	1.30967590935049	1.61611843910049	2.01602379181385	-0.530835689062497	0.353613585786474	0.0891977136137964	0	1
618	351	5.47739373185835	-3.5544592470261	1.60148062271683	3.40486221018681	-0.180181852584939	1.75883870081088	0.676000856827846	-0.127115818475764	0.1039520333278	1	1
619	353	-2.42608506783258	0.612667808201478	3.31272429707346	-2.87130278223738	3.44929653029614	0.55470307279173	0.348926317751148	-1.99673403724832	0.47035226782954	0	0
620	353	-0.799529826463051	-3.90532072045191	-3.04314715591109	-2.16499991983736	-1.15735599377058	0.114782004741368	1.62804265775399	0.0056721873378216	0.796713541740399	1	0
621	354	-1.43625299489078	-3.73385167550616	0.284999603939122	0.328923957010345	-1.11348503663651	0.137753761613134	-0.908064400236681	-0.740550995306979	0.174716308235362	0	0
622	354	2.26791765035014	-1.32242513849337	-0.483090951246809	-1.52609829496115	0.755302306191226	4.87409987027891	2.02440593774343	-0.351237523115155	0.145897774675856	1	0
623	356	1.96734982447083	-4.96575340297902	-0.46252418085818	2.45839623249083	0.348366139409887	3.92082676320691	0.72895173883969	0.485564357027526	-0.174505323276333	0	0
624	356	3.61716644431986	-2.194749293503	7.07905373815616	-1.112753861583	0.482938920191774	-2.05598911666204	0.273991585483683	0.608244236320641	-0.348450225768738	1	0
625	357	3.19085888779616	-1.67446057829752	-0.0202224597291375	0.890270342986049	1.19406139079023	0.75028960959335	0.456827049068675	0.0809182405201106	-0.367577857500114	0	0
626	357	1.26455679096373	-4.7945247304648	2.53222533956365	-2.5223980245474	-0.145288769721112	0.349305577505261	0.518614957477042	1.96582462966813	1.17597968952692	1	0
627	358	0.900267869380491	-5.27586496408077	-0.819364986303162	0.859272958010905	-1.17529882995152	-2.14732625650351	-0.0429140812380141	0.0444104106652653	-0.350395282466499	0	1
628	358	-1.09763607243486	-2.11662411528145	2.70948108031429	0.112252284638912	-1.38985227772806	0.477247998683742	-0.747605949343232	-0.559523319511453	0.0985759421554358	1	1
629	359	0.749020552415237	-3.80761071989417	3.57728411168963	-1.99574095702207	-1.34115773575224	1.28603216147909	0.534504440908654	1.37957912495007	0.840985733101575	0	1
630	359	0.806143698079441	-3.31020023007448	2.05251077843642	-2.90418968417199	-1.09441947320438	-1.5211733971698	-1.798325139183	0.880720886040673	0.460891013131009	1	1
631	360	-2.37553385182328	-3.72488440730943	-0.791292557149997	-3.27606997364402	-1.1345491441266	2.65068641373858	0.00262738403905668	-0.262406399345568	1.13741345441139	0	1
632	360	-2.07918210608554	-2.30051616714457	-3.45446055911013	-2.62102523475546	-1.05841656562133	0.176004473699288	-0.780947521202472	-0.636221317752817	0.485289522378225	1	1
633	361	6.48927391922786	-3.31996199589837	3.85279534546565	1.20973327403265	0.401371764937189	0.33120839280082	0.923933763927092	1.667131207266	-0.588179629346774	0	1
634	361	-0.316932596513228	-3.87076713875233	-1.08890943650856	-1.9311899877501	0.437213524025391	-1.08589979736499	-1.01364374187428	0.453578455970031	0.296055193834929	1	1
635	362	-1.2410302458026	-5.05997155646337	-3.29101751926974	-0.110811008583409	-0.539172194472859	-1.81228344006547	-1.64714623098873	0.0638210775289768	0.170572766315969	0	0
636	362	-0.00205917146782305	-4.41749718521783	-0.540290563269879	-2.03529544481465	-1.37977170543778	0.77369724205102	0.384829164930554	0.792124561222729	0.492148049259908	1	0
637	363	0.598873606925093	-6.06570156421858	-2.82880735947145	-1.55875971993352	-2.05080276094124	-3.0470162166789	-1.14416245154217	-0.0396054047716648	-0.359928122566022	0	0
638	363	-0.380951455457278	3.22496100035591	2.87404904281113	4.31924436901971	-0.855257506430235	-0.304786476268088	0.0218097111609474	0.607678031208742	-0.922338675902998	1	0
639	364	-2.53670646535191	-4.37901210050282	-2.07951888050183	-0.0431561837588497	-1.63307500893459	-1.27751663957245	-1.67061582955821	0.121693862230589	0.267915631037547	0	1
640	364	-0.710120615825242	-3.87857536076764	-1.25531431692542	-2.3531894497693	-0.826922461080492	-0.546589145760063	0.137448949347834	0.965473382311046	0.925893375418248	1	1
641	365	-1.15743926379636	-3.25931596947292	-3.60990408903034	-2.22988762265233	-1.82735260290868	-2.53683492195732	0.350379428967779	1.23514155362641	-0.0555591162496925	0	1
642	365	-1.40397885706068	-0.848374902017522	1.49925918924868	-1.5432977804587	1.19546793005913	-2.68645217754791	0.700216419731751	-0.501776832491222	-0.034953181012899	1	1
643	367	0.454234650327379	-4.34404372104271	-2.69241129628312	-0.716443673935641	-1.32467480553612	-2.2553274834081	0.0143908939666951	0.700398328456956	0.396052397823074	0	1
644	367	0.227163959684154	-3.93270514488006	2.88238769502779	-1.07820487993505	2.30255229005141	-1.44485256584705	0.102936769500273	-0.383068765134133	-0.803240932527448	1	1
645	368	1.41235734226734	-3.57055600698624	-4.47354563012155	2.00853254680144	1.09799694557814	0.106213401104789	0.813431381079331	1.44887187693446	-0.143853208472869	0	1
646	368	3.34975876620382	-3.71212570735019	-3.62894816552517	0.495775199767451	-0.285269523828476	-0.26538889510069	1.18909910082626	1.4588048721963	-0.0393845976812472	1	1
647	369	-4.2890030307378	-2.06905342245741	-4.18432893512472	-1.59886420568735	-1.24281731673277	0.795979163377743	-0.0826861936329942	-0.637104497942251	0.172655605794205	0	1
648	369	3.67284577909112	-1.42934903780788	1.12377357415852	1.96531493155455	2.70018616725546	0.888406822934998	1.12098832854269	-0.166786258162165	-0.117753069099588	1	1
649	370	-0.566134416757153	-5.45104768490737	-1.02564607776965	0.182422797507452	-1.51414604385962	-0.707762531368285	-1.46565019293223	-0.317660318345823	-0.254374280399493	0	1
650	370	-1.7658502637048	1.44939007243914	2.88018366846878	-2.58168507084985	4.52889114146987	-2.81061912370264	-0.976288509628089	-0.596653006374383	2.84827787603466	1	1
651	371	-0.845830669463361	-2.19688147523586	1.74480219117689	-2.7598612396197	-0.683287866410404	1.03327252203819	0.495561824222617	0.893731329132002	0.907667449486257	0	2
652	371	1.31861628322189	-4.68633147019084	-0.0864924035262276	-3.11800735947375	-0.513954732131219	-0.114882582699708	0.13214729657798	2.67026385075245	0.543168046446515	1	2
653	372	-0.70822776591228	-3.29750872911754	-0.0856425666065357	-1.79991590813261	0.635526363944148	-0.771887721939956	-0.542287066489204	0.419405087738865	1.47727667406327	0	2
654	372	-0.369104449484635	-3.80370857122671	2.45653737658678	0.297086355557727	-0.739257146467996	-0.680270609823984	-1.92043009904558	0.0797495052324671	0.329662224583123	1	2
655	373	-3.34887381129782	-0.53922515720342	0.999166031004551	-2.47488523864688	1.26861528701292	0.158644358654708	0.628773513495876	-1.61548866260274	-0.112133224654596	0	2
656	373	0.208223334957087	-3.93798657084111	2.23724071929202	-1.96052847729187	-1.23561400830424	1.15022665975587	-0.0411468161811605	0.6120149664049	1.23548440540695	1	2
657	375	4.33477634355995	-3.0276387029095	1.53593804438752	2.35606595646301	0.875558095821117	0.825573827994528	1.81139388262059	1.42953150647011	0.276059717919047	0	1
658	375	0.762003486637792	2.08271868201567	1.75617220607386	0.668409547030684	2.67926166858028	0.495461760213705	-0.264149478459922	-1.20160242914348	-0.868138310452833	1	1
659	376	1.31020929451196	2.39794358392927	0.799755969316261	0.661711086508199	1.02478335043351	-0.111264064999782	1.25588909325292	-1.11356132596415	-0.0457870594340282	0	1
660	376	2.66939443159778	-3.61002231270711	-1.0700540445873	1.39026360920055	0.615368759729045	1.33324568524175	-0.90579368339055	1.77178572665717	0.1432389814374	1	1
661	377	3.14697855831534	-1.20131834900602	2.60718300976252	1.97334588237788	2.43823410390022	1.7674342976255	1.43527541069185	-1.65865504502955	-1.49730192690212	0	1
662	377	3.8801871992623	-2.30734315300988	-0.295063152948207	2.07336927639125	1.69931682278193	0.774721055982867	0.332681140332704	-0.786037494722847	-0.0748962789324309	1	1
663	378	-0.87705901763732	-1.66459006414463	1.86216606252597	-3.86410192938787	1.1661503330256	-0.111212209706887	1.38354295031718	-0.0859466741500164	-0.474732797081472	0	2
664	378	1.25175742352449	-1.87071638498237	5.0842847526219	-0.322524912903248	-0.172798756621575	-0.154709622625667	0.823252861917337	-0.629205361193682	-0.900244648132109	1	2
665	379	1.74618462174238	-4.54516885450833	2.74901896961667	-0.771312429441782	0.775404201600934	-1.87399150478087	1.82863671754053	-1.63629385576763	-3.96552528423728	0	1
666	379	0.295218986030026	-2.104447378468	4.49376605059757	-0.150736999226823	-1.65192182146761	1.23880837519105	0.884275032556505	-1.3666626313181	0.107842082295447	1	1
667	380	1.74528770148159	-1.23176861274069	-0.787499935163025	0.447892127484196	2.08620374864572	1.17794094891077	1.48211781581078	0.901800669170545	1.29220225746919	0	1
668	380	-2.06703838685261	-2.88294290684104	2.40666518581863	-2.44535450128739	-0.735053836625452	2.16817346795493	-1.1193673270594	-0.107693166650184	1.10928467622654	1	1
669	381	2.30652381820407	-2.1475422148103	-2.42395291408056	0.538457305844552	0.597841139191421	-0.835640969414856	0.104217291125323	0.581806051650385	-0.769153985957359	0	1
670	381	4.00210681895325	-2.39425322834807	-0.31827949632356	0.800620110238621	1.59449467403495	1.75056134448044	0.0526554682886006	-0.635466616789252	0.0633322298390478	1	1
671	382	0.89871265311816	-5.15595347127768	4.99488254147657	0.369805951332687	-1.1061354626262	1.57794384923062	-1.40370715853546	-0.335020614740685	0.290276925605443	0	2
672	382	-4.13464567649917	-3.32171399849147	-2.45714918262202	-0.843030117704536	1.44638481356025	1.32538461786741	-1.66007986696786	-0.499349769121661	0.275317904241972	1	2
673	383	-0.227015603289479	-2.12904828035469	3.99176211206075	-1.19470437930157	1.51206672425279	-1.16601259061559	-0.782137978807664	-0.817569808413931	-1.22550321918284	0	0
674	383	0.580998020370409	-3.10491096045898	0.755657129709924	-1.16979556555509	-0.172403608965294	-2.29792928262218	0.285188538628868	-0.242154691332448	-1.92572539084642	1	0
675	384	0.685840051602027	-1.94036868457315	1.70505458306892	-1.51400613368102	1.97074541111826	-2.52049255508088	0.869945110613253	-1.58028897106362	0.244282107261268	0	0
676	384	1.40666517454294	-4.83340187226588	2.80061684497724	-2.6876697858816	-1.92227963561256	-0.330254740438027	0.120415120763829	2.48749274599733	-0.182864748343633	1	0
677	385	0.695417215954094	-1.85455203748448	2.76718382360515	-3.857781048719	0.635508240165801	-1.08211213466463	1.5423181052699	0.331962442887664	-0.573749957844004	0	0
678	385	-1.77943895489322	-5.02997951995829	-2.67050109595498	0.37167753397506	-0.403278293516777	0.490911350016882	1.84546139504182	0.194535331344371	1.13946093671076	1	0
679	386	-2.99036018111753	-0.616991339846732	-3.0158309512265	-0.19825475156102	-1.88546704339616	-1.81857367982463	0.661888283608828	-1.57220842724336	0.327772533625684	0	0
680	386	-4.47479620376343	-1.04095273878399	0.124318123557195	-1.05971456123082	-0.0277241432938433	1.59535042710182	-0.170038012698791	-0.118133537183773	1.04513379664715	1	0
681	387	-1.45549451485342	-2.74287143977665	1.67484805366432	-2.62981112007041	-1.49555090603819	-0.101566910721537	-0.192287380184545	2.077910756461	-0.959278707983569	0	0
682	387	-2.00912375802219	-1.66521674992511	-0.350278478350565	-2.62801605760679	0.106929073044882	-0.851867908622036	-1.59650915328991	0.787017325967265	0.133065751904218	1	0
683	388	-0.154537299008514	-5.32918987972234	-1.10485503469164	0.255287206446469	-1.55331656620594	-1.9044201743793	-0.951175784761103	1.3445966092528	0.0446475875352338	0	2
684	388	1.43662175252414	-5.50110710195549	-3.34029082344891	-0.974053832845628	-2.34900415968937	-3.16200289886312	0.602460002479126	1.75581757969725	-0.238338479947874	1	2
685	389	-0.924765945464902	-4.46027604484156	-1.72885105690509	0.875087469681313	-1.2044035394579	-1.58921768234393	-0.316524056553749	0.614968137047341	-0.456694896623749	0	1
686	389	-2.08469365477832	-0.325369304331324	2.65823331548754	-3.52342581731219	0.815108284393987	-0.790616115127731	1.47926649823007	-0.582856090292493	-0.824976069629045	1	1
687	390	2.25439040563171	-5.16170342363784	0.843090462846476	-1.07240730646529	-1.08299897778238	-1.83123275199552	-0.0205531556063584	2.26017427772293	0.339862284116912	0	1
688	390	1.32344105023162	-5.49471068856458	-1.43832642207133	2.01593781541453	-2.57088455170334	-2.44460790569158	-1.04761375911294	0.941114301422579	-0.3834873640581	1	1
689	391	3.1409235293356	1.86480536028249	3.30844358471147	1.84188523305886	1.11198529357879	0.256690320868229	2.55032505382853	-1.35965254053864	0.12778301425437	0	1
690	391	3.19687118019598	-1.52318605013839	-0.751760866058038	1.92418294769911	0.988622437135518	0.577048570766334	0.102418665155626	0.776221765488472	-0.445774881824711	1	1
691	392	2.78241540373488	-2.98000400834363	-1.70865054983271	0.777200534572175	1.76736757119412	0.903857730332153	1.25598854648518	0.283995038641656	0.773889524769797	0	1
692	392	3.30256664948386	-4.71505623986762	5.15612460993323	-0.504867108724032	-0.837656675212038	-0.538428960618623	-1.9191270994945	2.45149405423982	-0.446737484663425	1	1
693	393	3.2545389739678	-0.373702556913887	1.41996173317469	1.48502235153947	2.00361376564901	1.05865347967342	0.303166243784108	0.612198441062356	0.734614646038172	0	1
694	393	4.6028078992938	-3.5996080672234	1.94949567203181	4.95239754901888	-0.0933996260016566	1.29931647199799	1.06477102208254	0.0464351629599617	0.14883128844825	1	1
695	394	1.33516535952063	-1.1413758997049	-0.344230048706798	4.24734437368894	0.50758601333723	1.51778852488653	-0.235925956202579	0.340436475030979	-0.311196998893604	0	1
696	394	1.26273528349364	-4.6695246892345	1.66297920068435	-0.672345370257691	-2.17181811979485	0.66914939292065	-0.409343560752999	1.14493794576233	0.33771132772814	1	1
697	395	-0.0314582843970334	-4.30952919409224	1.06428198753897	-1.09843315746484	-1.56163299047182	-1.69702652545034	-1.03412014073194	1.05483378479344	0.468869868845583	0	2
698	395	5.68921786755185	-1.02390161390453	3.01425058274733	0.454661738108929	1.83385683510239	-0.230697161716013	1.38207077180496	0.547451157295074	-1.0790040430133	1	2
699	396	4.70855823708551	-2.88519586743529	0.67445817221706	2.19884200536091	1.26833787268901	-0.134110198374591	-0.843548769087237	0.567137491496109	-0.130347719999889	0	0
700	396	-0.572989153490665	-4.54210867806353	3.15201094703979	-0.0996992514490735	-0.131239223534124	0.928618097887581	-0.765502341446383	0.604018282102498	0.777170629523261	1	0
701	397	0.952873625935607	-5.11350205590615	1.17634168606649	0.739535551839658	-3.38075736333907	1.67428836645869	0.172232135839625	0.837865226057869	-1.18220720230113	0	1
702	397	1.20228433400543	-6.21150695928994	-1.03126203807439	-1.55145842039734	-2.31510585840226	-0.729318198540568	-0.55632023938717	1.84483115573397	-0.482614465944629	1	1
703	398	-3.74003242332942	-0.525258581850681	-2.10347676914815	-0.863713637892804	0.557483021160869	0.444199241135267	-0.682425910690909	-1.10806637107166	0.149178211428588	0	1
704	398	-2.52404674625556	-2.9184114597544	-0.401596957513542	-0.929985991898004	-0.200736358144819	0.830784083166455	-1.34176295539007	-0.641539068290013	0.746506073247142	1	1
705	399	-1.5209968379837	-4.41861378849561	-2.07350034799253	-1.178596002767	-0.807349496920272	-0.479776886573683	-0.285731928154953	0.668453045160973	0.191864170866017	0	1
706	399	-1.66476485055331	-4.4490682940927	-1.7488075697031	-2.46746621466229	-0.91705597450623	0.854263367321067	1.12731536609671	0.428982587315613	0.80434606857284	1	1
707	400	-6.52458446744499	5.06745297506297	4.99628766956207	-1.43687758370519	3.9441249024336	0.451489789513366	-3.90253631465399	0.10562513517651	0.267800651407525	0	1
708	400	3.63299697320425	-3.71769688578535	0.925611111724844	3.15807519706315	0.922142421573829	2.67517987338873	1.00465944546082	0.64713775397687	0.102225560273485	1	1
709	401	0.730721558796691	1.41259215076701	1.55437815571368	1.98345673716966	0.882507846969493	2.72220363864543	-0.183383238189182	-0.421660670308396	-0.00626794224925236	0	1
710	401	2.86662416120827	-3.74499641074417	-5.21444226269244	0.525366381562102	-1.44974885234393	0.0125332146554715	1.92995799086558	1.3642050222055	-0.691644567613425	1	1
711	402	-2.30027495806714	-2.43742926520498	1.25395772482552	0.880024295522299	-2.911566849023	0.8878617388001	-0.0475196540844331	-0.65494599274918	0.18300406937558	0	1
712	402	-0.411213503933592	-3.10725001525358	1.49663111926039	-1.60888324952151	-1.04475287917161	0.152866380223392	-0.0255797506591776	1.3316372269066	1.24169766601259	1	1
713	403	-0.0797695657424879	-3.73524855873486	-0.534471708017646	-0.148471321640918	-0.901851893686242	-0.503503448569968	0.495998660119634	-0.0645030346274793	0.774161434062791	0	1
714	403	-1.22520641818073	-5.22301510445388	0.376163662719514	2.24233507825141	-3.93054752324159	2.30122373164381	-0.61389208988112	-0.875821532560658	0.163992656997737	1	1
715	404	-3.08104681289469	-1.15585309335018	2.29121522253588	-0.915781488002562	-0.100872397270995	2.07473358608565	0.915535084492721	0.781621826704288	1.6645211306956	0	1
716	404	-6.06705513253186	2.61211022146731	-0.326830846148083	1.10231236841439	-2.10474072830226	-0.344320054814993	-0.472677667708325	-0.236076548748454	0.092769461009399	1	1
717	405	-0.36778983454548	-2.11406028465195	-4.04802390705315	-0.0835438622845426	2.11735816531495	1.24439978556475	1.48494727562307	2.05983726851142	0.150248630083396	0	1
718	405	0.0350567541101151	-3.29291389504653	-4.85392418841773	2.02458203735987	1.38491533324385	1.95195107572482	1.48190680826114	0.295965054175105	0.688239857333458	1	1
719	406	0.58463600760636	1.4048610379498	-0.371231262413425	3.52896836780338	-2.74060535717067	0.630433926648952	1.18634532783547	-1.69153239202749	0.347656159944553	0	1
720	406	3.96135277887574	-1.72116414484662	0.47751021445591	1.88616618962195	-1.62437972994776	1.70932090271234	0.253777005945565	-0.737508054465353	-0.013229707342648	1	1
721	407	2.66905502455115	-1.7590213952222	0.303309990580157	0.03720379499188	1.03870981265227	2.58363333568308	0.914275426316801	-0.620722257924474	0.862504939446965	0	1
722	407	-5.4948311156229	1.11222260214495	1.08385957250878	-0.194331880021183	1.94674922187647	1.11603652526848	-1.51805116303379	-0.103547701814654	0.36323591073351	1	1
723	408	3.71457244756924	0.740143820055922	1.94391330217742	-2.03508140595432	3.17811723453092	1.81913378402749	1.91051778727804	-0.316083882470076	-0.43677094219889	0	1
724	408	-1.65881318038463	-2.48520875109018	-3.81187149757951	-2.14268812969249	-0.147258558099125	0.472286974630102	1.43935366951443	0.391386602256989	0.383558935391989	1	1
725	409	-1.47565780371172	3.80391888457734	1.194306757635	3.45501442300055	2.800005599809	0.935697582886756	-0.5119601487553	0.250967472533702	1.56482874209076	0	1
726	409	3.65964132475545	-0.244087432929401	3.00703033296979	1.96504648219836	4.31633625421695	-0.533349817163671	0.260162728814529	-0.0279074847887479	0.127731783819748	1	1
727	410	-4.26602696359193	2.71984304838155	0.170315066433819	-2.63280669438502	2.21783393644941	-0.0751983801114766	-0.378310046058895	-0.547206902203741	0.823407110371382	0	1
728	410	-2.47311667649971	-3.68645524439386	-2.50888477641946	-2.3125770625922	0.0790772652457373	-0.494173039475976	-0.273742626988055	1.49035814419551	0.534163587679523	1	1
729	411	-5.24079071031789	5.65826877844863	6.28974706809886	-0.920637746404405	0.783978021711262	0.151053994229517	1.89330566067563	1.17600961187955	1.64268727350315	0	1
730	411	0.607270517746501	-0.799857738012493	-3.44152055669047	-1.01833433237102	2.73579019497997	1.165282328241	0.570630390383996	0.475897712810826	0.948405156154009	1	1
731	412	-2.0387062829791	1.70824817439276	-4.09768126251992	2.29658902834804	0.622059124562489	0.313620800252414	-0.0458583645864834	-0.719939288137023	-0.047142883920366	0	1
732	412	-6.48231689286251	8.85512113590744	4.03450798695655	2.17593980858249	1.60950382362717	0.56003979536256	-0.447150094395714	7.50552009572423	1.13117997480298	1	1
733	413	6.38113958423677	-2.18598588293421	1.9143588077612	3.42648503911858	1.80776048114777	-3.50570877997199	1.71485446167631	1.56390179213673	-0.874435190565994	0	1
734	413	0.0675821938481053	-3.87411617605797	3.29644155073447	0.142667404777041	-0.762267837808192	0.798177632428427	-0.998052575718147	-0.23007113439727	0.274861855285382	1	1
735	414	-3.14416079291459	-1.34862733246466	-0.953728223724046	-2.43187566220433	0.603444437854397	0.86598064344822	0.687467416600855	0.487564015804968	1.3156742821915	0	1
736	414	-0.475915701454264	-2.75578840247725	3.35120584799559	-2.72373731219719	-0.380756285237789	1.92376900372785	-0.489687186003541	0.424576781972229	1.06429247418698	1	1
737	415	2.32384915001709	-1.98065631448531	-1.42097686490178	1.01667788082778	1.34452550302385	2.0376890260908	0.825417545050339	0.790698266230207	0.554666403124193	0	1
738	415	0.154053026573417	-4.61417663390078	5.97341874035724	1.174686514383	-1.18243947905592	2.71266188170775	-0.314868848927791	0.174585720244059	1.15582653820744	1	1
739	416	-2.11155641971137	-2.29634677364354	0.323289752992753	-1.17230245306593	-1.11008883771988	1.45042805637803	0.163501466428451	-1.3255995641853	0.669091239108209	0	1
740	416	-1.37979476128191	-1.23789063107472	1.7883920706744	-1.73809779714839	2.34158254419428	-1.44856675278607	-0.505435877167776	-1.83160629883604	0.0143366387609696	1	1
741	417	1.28705718969058	-6.32613251013005	1.36238047912042	0.184664556004599	-3.13162239688077	1.3734947850349	-0.684772354388974	1.67544349929791	-0.488909164071081	0	1
742	417	-9.30590094243831	6.54452052515636	0.765930851585444	-0.95167839680927	0.475414626890901	0.197057147513236	-0.960063248482018	1.93940654218673	-1.63690017594235	1	1
743	418	-2.97356768322434	-0.964881816983586	-1.13946257636986	-2.05053992543473	0.29593542852145	0.731603871514593	0.34133413606355	-0.270659879906302	1.22130733649559	0	1
744	418	-0.311935712705066	-0.66320619177822	-0.368771559961546	-2.38488896820202	0.277415359720934	-2.007753718549	0.00849484586715402	0.384682253058626	0.356658236492853	1	1
745	419	-0.0651173783006187	-4.26773849739868	-1.27463799686454	-1.08464196993353	-0.843982840199988	-0.74583327185459	0.211538925209925	0.212321004594844	0.651257639386221	0	1
746	419	0.0738512913137387	-2.40019721773534	2.28571084798005	0.177389817879102	3.20403501999927	-3.08629213303126	-0.55862390991884	-0.766364901047362	0.586588339736327	1	1
747	420	-3.186082133459	-0.865845060050443	-1.61386058403772	-3.04252391614369	0.310106019985415	0.199214582704841	-0.107501815547986	-0.339388915170988	0.764411280018282	0	1
748	420	-0.0354005337542446	-3.95747206648773	-1.08485975100374	0.782070540147638	-1.80170567258616	-1.4138932416247	-0.0307637915360065	0.263471038264013	0.598691672638025	1	1
749	422	-2.03448017271935	-2.41889059830278	0.289543194050835	-1.60911225399227	-0.0691742852723625	-0.132205325342048	0.092360910328632	0.780226038119844	-0.153686924397787	0	1
750	422	7.09845154282669	-2.30258774066393	3.30867935107937	2.10186008754056	1.13725985311558	-1.23011473892018	0.542419297268309	0.319357695659877	-1.68771285381603	1	1
751	423	-4.49875603832384	-0.805942079525993	-2.39258486039416	-3.80163478597783	2.09607123105693	2.47217913882781	0.414028946661598	-0.3373676638771	1.81999520536972	0	2
752	423	-2.07752817735042	-2.88017498438147	-2.04436564307851	-0.643690140096897	-1.01205775826309	-0.622533136635911	0.808756500336291	0.150673150374547	1.04185557996159	1	2
753	424	-1.29511645112607	-1.80560746617679	3.4319670644605	-1.90515591299024	0.612714439807018	0.867942633941628	1.72627343398695	-1.51897943562578	-2.5520446120898	0	2
754	424	-5.98290478051693	2.52987992916756	1.06100873989338	-2.28008497575193	0.892832260720458	-0.167028116155403	1.30682177260511	0.420271851639737	-1.8240656948108	1	2
755	425	-1.80465216980344	-1.75317430136072	-0.76641188579706	-1.16160794058094	1.84314269760907	-1.5999547865133	1.81353128557671	0.153370469256261	-0.183573575878428	0	2
756	425	3.24260507103148	-2.39842360765545	-4.20488263001308	-0.426122178118057	0.677840784249922	-0.374604868859222	1.67920394718473	0.808744106183763	-0.048453065419398	1	2
757	426	2.8210040903053	-2.32432249439902	-1.86925895547314	1.73754370588155	0.0538708457522622	-0.547006295037226	1.00042196108154	1.53536328722854	-0.467139864997498	0	2
758	426	0.268176368153494	5.79355653605274	-0.858546277753455	2.56119205132988	1.83885835980311	-3.61730344086244	-1.53526473544073	0.920598510460307	2.74279588858406	1	2
759	427	2.1154629068149	0.226520176016657	0.683579340118257	1.28351443406514	1.77382448721179	0.274211187383044	-0.197929865256641	0.503249137625378	0.0865862900490446	0	2
760	427	4.78604526010655	-3.07005996641217	-4.01594167036393	3.2079307292454	0.852238574753355	-4.28269211951698	1.67167733904028	0.997213419477402	0.0939343202554977	1	2
761	428	-1.74444917219278	-2.04299722211394	0.104205523902491	-0.758298488064626	0.502295138594634	0.19727606439125	0.308813743410333	-0.523632549758281	1.42035068162441	0	1
762	428	2.68340830054855	-1.60189862559624	5.02450333738215	-1.1345260039439	1.54942757364929	-3.54653284561518	-0.789301884794731	0.312492851901485	-0.343672093919489	1	1
763	429	0.218309256143708	-1.97791674777829	3.1851821358493	-1.38937819801722	0.699823981520738	-2.29027626432568	-0.700086392926346	-0.0424133118554133	-0.880816305734911	0	1
764	429	-4.62326520981211	2.17752640094853	4.1285016356954	-0.350287022152537	2.80867239261494	-0.684360969003534	-1.57445767138813	-0.618814373116763	0.0143268736481836	1	1
765	430	2.54118318415048	1.30041204084928	3.92718786931812	3.53653958876068	-1.21271427258991	-0.110223420946782	0.731019390794222	-1.76637526471338	1.43623384642754	0	2
766	430	0.535729890438595	0.0316742876925366	-0.608434650666548	3.70032738811004	0.830537117022629	-1.00085463320764	-0.875991125747505	0.705424614275367	-0.915339080961212	1	2
767	431	2.55188238545593	-3.45617098303685	-3.5323704862908	4.62436559185213	1.24771251446012	-2.70853179451445	2.25407846716447	-0.990080531581487	0.459352701376329	0	1
768	431	3.93850392908555	-1.47680865874993	-1.74505818009751	0.0779734547063227	1.03979489971924	0.518906917642495	2.57886014845736	2.25765953190619	0.283561203363148	1	1
769	432	-1.12283825356851	4.75592730082604	2.29075094735459	3.00255450247415	0.276190234094498	-0.294442056667016	-1.08538131405726	-0.13440081285844	1.1962030762069	0	1
770	432	0.782505348890352	0.016259570238412	-1.18974764059913	2.23240298844398	1.54861750810073	0.619627440133403	0.456503180166745	-0.723726400931759	-0.0155722592055032	1	1
771	433	0.701954804959587	-1.74308409302626	-1.34892245757842	0.120605074270442	2.70899568668367	4.04858056819607	0.989900799213201	0.0924478366354325	1.17364506677397	0	2
772	433	-2.3694357859726	-1.51654278481701	-2.87326810140545	-2.07335717616613	-1.27076177085825	1.23831082208509	0.49946954373797	-0.324337419885024	-0.723666211454355	1	2
773	434	1.23408122879815	3.26904897478716	1.00697481431326	0.115143851107536	1.26569082351805	1.18321016919354	1.60031153602238	-2.12729771213821	0.363304383586824	0	2
774	434	-1.48965818485441	-4.54503207362812	-2.99370658131511	0.232408256950136	-0.0254970444125355	-1.09369579634044	-0.862091973101269	0.0386534686820536	-0.238756085518936	1	2
775	435	-0.206298211763496	-0.353511640195324	2.9067863828145	-1.24420304681938	1.43504175607051	-1.53110316548027	-0.516932511403437	-1.46086874992448	-0.674933864517837	0	2
776	435	-0.559959509238621	-3.76680323075373	-0.941423931921339	0.123526249346468	-0.0293372706903569	-1.1128922996734	-0.963535700883326	-0.625948830342311	0.764260288766074	1	2
777	436	-2.54354902083608	-5.1725528550595	-3.29693476755923	0.0771182515373544	-2.20561756770033	0.451179401769874	-0.267778843770945	-0.473390643470973	0.230451799047499	0	0
778	436	2.38560647956539	1.81738052303495	-0.071339588445986	2.89163084627084	2.47428204623747	-0.987097524983376	0.010097950706101	0.580866187247933	1.82577014870774	1	0
779	437	-2.83804309354697	0.364519398337709	-1.85284851043047	-2.12928732974136	2.27937627374657	-3.16445028901993	0.358431521487295	-1.1998329018782	-0.822277872414127	0	0
780	437	-2.05854917366767	-4.52849480063603	-2.46753935662778	-0.749994181121443	-0.728844292837401	-1.18869852433438	-0.721014065677144	0.0209938113449217	0.195892358462005	1	0
781	438	-2.28851132929683	2.21651303708332	2.44463667974332	1.39002571755616	-3.05936212755324	0.304626617721237	1.95029500676635	-0.985245061272351	1.95602888543167	0	0
782	438	4.57081708666236	6.95613774106976	-3.3683535644558	-2.48093438979357	0.46788530401488	1.84330509041404	-1.37717349624723	0.587457388349225	0.460273666395531	1	0
783	439	4.10010931243983	5.67682455569207	-1.08524490939861	-0.0219862620970951	-3.23169720003031	-0.292655472622576	-2.44248835692176	-1.77844134168674	-0.138947281930697	0	0
784	439	8.44834768510479	2.19478667125081	-2.97324803506132	-1.63071257544216	0.184986827250735	-0.38831246079481	-1.30034486561114	0.851093618426283	-1.00365126620156	1	0
785	440	7.60489509029908	3.08335123253262	-4.70973418838358	-3.6654587372778	1.0752007216767	-3.67377831140501	1.14341158551592	1.2100905917514	-1.18040558623504	0	0
786	440	9.17905746837704	6.95733031932143	-1.39705911886681	-2.46123642456179	-3.48442732303167	-0.21526284335439	-0.733022525052	-1.0395891839098	0.322785896627444	1	0
787	441	0.30792637053221	-4.16453123634518	2.30110788082695	-0.623828748005479	-1.55945438562442	-0.184403841733633	-1.08281565832965	1.12105879284	-0.144890003467127	0	0
788	441	-7.33212946591121	4.07397668953822	-3.53979835691666	0.42065614030482	-1.22617489926107	-2.34035092711897	-0.148052346830418	0.980171394370868	-1.0800509837698	1	0
789	442	6.4457440673971	2.31454386582007	-3.70205775904455	-1.94426422888361	0.447031739739871	0.877531974038379	-0.807218723632386	0.622443520019664	-1.13761342936999	0	2
790	442	-1.29984074748165	3.52301332438034	-3.33124889498315	3.09369807807111	0.330155043846253	0.670574201765288	0.733735327539433	-0.499112750928271	-0.29112141382831	1	2
791	443	-4.49541622904215	-2.27713707594994	-0.7948569984897	-2.3936061570291	-0.304744586655584	0.968257455859302	0.936536305266121	0.534098071924608	-0.514643726144148	0	0
792	443	0.878311608646821	-4.39231118995119	3.04911989099975	-1.27739750274305	-1.02717476100414	1.29017705021672	0.442032008184748	1.4953157305669	0.273533747631168	1	0
793	444	0.82244458002871	-1.87775650118618	-1.45525158139952	1.74621224639725	1.24239248218772	0.333080402731094	-0.679753602797465	0.0710510064723644	-0.037635722511915	0	0
794	444	0.169214689288631	-4.1146871243883	-3.47341363822694	-0.532427066462307	-1.36983332883079	-1.73661007274528	0.118180787331155	-0.31640013527651	-0.0518541311527425	1	0
795	445	1.63963153734255	-6.21333760570861	-0.68889925994177	1.22196988016588	-2.51627987890006	-1.51097180878232	-0.324461526069315	1.23200568231564	-0.906473931988229	0	0
796	445	-1.4959703860679	-0.959858949533422	0.984488170364799	-3.92660253595594	2.07044112273927	-2.42908093978074	-0.927326050329512	0.59581666499468	1.79927805579639	1	0
797	446	2.43573922497825	-4.42621655355911	-3.47622238847563	3.86322254938433	0.594183438540728	-1.54230323323578	-1.29651022236965	1.14360762124247	-0.193817156367754	0	0
798	446	-5.47875705817297	1.71725248862538	-1.59788001197362	-0.407774307279413	0.745364113971302	-2.1110768990506	-0.175189451939557	-0.920434969202119	-0.897894594893731	1	0
799	447	-3.78218175904302	2.13684798795839	0.398755424270392	1.36761193208697	-3.46193526387148	-0.463485605391754	1.70367972353789	-0.193858371553718	0.514563656548255	0	1
800	447	-6.53135148277746	3.67770004308374	-2.96468380597212	-1.52159019605452	0.562843847482304	0.462927955712075	0.923766227274102	-0.0627450400281264	0.775781282552064	1	1
801	448	-1.23699878851169	2.19795460915096	-2.49175258528816	3.54506019299765	0.940016404483163	-1.61838539426812	0.93055563512505	0.286395771446723	-0.149760372242907	0	0
802	448	3.3759620315557	-0.59160360806367	-0.460726385799665	-0.556331040189764	1.6144259276072	1.81251818331241	1.94746936539851	1.60566604015315	0.140942674674408	1	0
803	449	3.37054604868519	-3.490589572624	-2.27226644295388	1.03756008010267	2.60723814845151	-0.356003067863067	1.2478306080267	0.939630167781947	0.258884140053785	0	1
804	449	-1.11218777916374	-0.54438614436159	-3.35632515174901	1.81938497761417	0.00361864890870187	2.96890645182619	-1.14913100601856	-1.21418741130008	-0.153896865501432	1	1
805	450	5.89802233006862	-1.56293026344219	3.00702380893994	1.74441403962416	-0.539686980206878	0.272951026603244	3.10150828421272	1.76599204134229	-1.59194819071106	0	1
806	450	-7.11549462807693	5.58393935037138	0.13086191108457	1.8427814254711	0.329670951237968	0.403549319312656	-4.05338830660087	5.01549310221856	-1.82059966097443	1	1
807	451	4.39651183657368	-2.74232361316789	-3.69140216422122	1.56767058860892	-0.589945721599578	-0.704128957244171	1.61689746123871	1.9900946601731	-0.823045415123525	0	0
808	451	-1.61118482576958	-0.127250612984131	-6.69009138899965	0.932980156761058	1.65034081675897	0.667996109942436	-0.265169896523036	-0.940446927221742	-0.0215880388232448	1	0
809	452	2.21195483450252	-0.502837969760621	0.792200237309319	3.45776748480783	1.18865098797001	-1.0667495330381	-0.223770336426842	-0.00943390850119967	-1.69375376370187	0	0
810	452	0.174085833768879	2.94291147805074	0.502866445204351	-0.338129896149484	1.36902632187417	-2.0414484694894	-0.517422772811099	0.63797330436409	0.208402813390834	1	0
811	453	2.88214052358228	-4.63855396197	-0.89279641253062	1.97340828349528	0.996869289329694	1.93558510011465	-0.294878760568581	0.476048923182098	0.426783567587335	0	0
812	453	0.720480393575583	-0.753483602755038	-2.21234326726913	1.26392333859302	1.56350591170326	1.85816683507724	0.762994561648281	0.585478783080353	0.352888453086809	1	0
813	454	-0.174569153663456	-0.227626516014138	-0.49009813425218	-0.69249460885076	0.351199275128373	-4.04550430576135	0.817770867815531	0.368885852590654	0.629942077318039	0	1
814	454	2.76479911654893	-6.42185206183714	0.871657388121313	1.29916131365185	-3.7925641079748	-0.0216498962863997	-0.738142235331688	1.45583993805048	-1.40190050645365	1	1
815	455	-0.552482520283464	-3.2714125014319	-1.35177430393318	1.22596815750969	0.28976744568533	-2.33173903980984	-0.984058926766902	0.306047084471086	0.541648407773221	0	1
816	455	3.6643348695275	-1.2981172890024	1.91812224830552	2.016368773311	2.02594270042476	-1.32695675272677	0.524598034467853	0.708463610512357	-0.630044709625587	1	1
817	456	0.167832973304773	-2.69803569837056	2.78830354595639	-1.64351983295322	0.854824723568459	-1.11922427347553	1.11979890622941	-1.49214924179086	-2.38141537922758	0	1
818	456	1.61383609224769	-3.28006324437954	1.84136589822826	-2.48214366331468	-1.43299131472434	0.593115015399248	1.53955974302807	1.08238066091314	0.0745297239756696	1	1
819	457	-1.00408654870198	0.0397859820366868	1.67516528449182	2.07550309860446	-2.6410251811326	-1.21666144410835	1.59265821651537	-0.503097419377455	0.68934530815657	0	1
820	457	-4.30567982314116	3.67916282768926	-1.77133817151279	4.72583900194018	-0.79578152899961	-1.37048066802144	-1.05139334473962	1.79508662767798	-0.402672930803098	1	1
821	458	5.24323069188007	-1.08792415111714	0.919781544550122	-0.732437052463735	-0.525293679584517	0.471769479433684	1.12173429973022	1.11751804132172	-0.801719183360557	0	1
822	458	4.28252019684954	-2.60018237114015	0.866997622495747	2.160596736525	-0.35895824348283	0.736660876777559	1.13557462658458	0.0703269368987879	-0.396846008376677	1	1
823	459	1.86492839927444	1.96833670150995	-2.84394325047398	3.3296637174127	0.240519265753437	-2.53418413208677	1.10936378621133	-1.32816508807954	0.497092610800502	0	1
824	459	3.40410938980608	-3.13344276139547	1.31154341495658	0.620291660035266	1.43561222621577	2.83174252994534	1.66702833113552	0.844907148750737	0.649405723052041	1	1
825	460	-2.9089769362147	-3.74448156726941	0.252642695005679	-0.364102805826958	-1.9023646285133	1.4536545848195	-0.908583039919239	-0.0986164081459433	-0.109256910131536	0	1
826	460	0.890324567393612	-2.32915011428652	-4.10449412260123	2.10936096023217	0.770952262085285	-0.70821222025109	0.708607397780572	-0.050279859238122	0.628694199514092	1	1
827	461	-0.143049133639225	-1.0737092114995	-0.513883942381388	1.18812603988236	2.72907453188282	2.74655030634532	-0.434850159531242	0.630383128774808	0.828971071937037	0	1
828	461	2.23513437325604	-0.64691501167239	-2.42888737301672	4.18687135739493	0.775659484961726	-2.72404598477468	-0.531476808532224	-1.02807760639461	0.166533762319188	1	1
829	462	-2.91125939081332	-0.938841171080263	1.37685672260945	-3.82329022105386	1.01966694279412	1.23876765104184	2.42669220291166	-0.606395325083889	-2.27598777574436	0	2
830	462	1.0724944563842	-0.51963068956412	4.29990806236595	-1.16058830091106	0.243857591592141	-2.79999460734645	0.925488581732921	-0.0872931663347747	-0.0246203972414322	1	2
831	463	-5.40790148100786	-1.91208856662566	-2.44078013670657	-0.220441152771056	-0.031863417825811	1.5035853483187	-1.06839164121921	0.133770241224115	0.108151737712348	0	2
832	463	-6.18811935830301	3.7710852927584	-0.474137486419214	0.330139092441583	-1.40041155681403	2.26230144096146	0.844152986759869	0.108250297756941	-0.237911593801471	1	2
833	464	-4.28882565361978	1.80176249229257	2.45469564005471	-1.92814554469055	1.19839438158474	-0.572969058049291	0.0295453242114501	-1.74817043313581	-0.596278217890193	0	2
834	464	4.85792593420141	4.86355077140717	-3.44976725896432	0.12435712009136	-0.966419333489275	-0.463472528563764	-0.124478606291237	-1.13944352772588	0.581828211926977	1	2
835	465	6.22085743482157	5.45000274510799	-2.58935952949892	-3.88807256372813	-1.27237489705921	2.12186015042727	-1.36657280516079	-0.930527779685622	-0.707022739204005	0	0
836	465	10.9938325705581	8.08917840429364	-2.93017357830559	-5.1370356589622	3.43625358617825	-3.71209442786678	-0.0741623058151188	1.79057108458565	2.95783525309559	1	0
837	467	8.70397473571197	4.31532853611495	-2.28000224682259	-5.17432711801192	-2.70910079676698	2.91414613441152	1.20167685781699	1.02563181208466	-1.48659843088835	0	1
838	467	6.1502398189425	4.47934771511982	-6.00512813024076	-5.14145933325225	-1.59210995808908	1.24481942553098	0.66930756846046	0.472811851215692	-1.52275214001257	1	1
839	468	1.38248279290239	-0.848249218492009	-4.73159074315685	4.75894585467928	-0.10506184373279	-3.66224368941754	2.15588471256763	0.241220750385289	0.423826270290732	0	1
840	468	-0.726059431283149	1.39563885839216	-4.13001291327512	2.47897330806245	-0.0948542399362681	1.33479582261497	0.200468415168023	-0.758606018640044	-0.947824203685053	1	1
841	469	-0.306323730217457	-0.60735400732506	1.1411629641792	0.32022891652678	0.285880783999522	-3.62370813794481	0.360004673623071	-1.72101919023312	-1.00399884092771	0	2
842	469	-2.62886592749593	-3.29670521968324	-1.42447603671897	-0.921905134205174	-0.785159840863855	0.893252741218882	-0.120190078805035	-0.872487331783442	0.668546756645135	1	2
843	470	-5.23126426383738	-2.05799715442608	-1.84368340960717	-1.68803029300277	-0.710272233442314	3.27242821300224	-1.70535442133902	-0.188294158468864	0.420580013433164	0	2
844	470	0.872505332636495	-2.57546449310954	4.95898952794124	-0.930365446006748	-0.669844213865303	-1.38013700515894	0.992540419051783	0.0919416637899324	-1.81934454049596	1	2
845	473	1.12588217252716	-2.52320814851313	-1.38142833214365	2.33452300327665	1.06976731951448	0.809099233125745	0.459966558079679	0.195952999789779	-0.181112737147785	0	2
846	473	7.29679179498818	4.49480881120209	-1.99273062317117	-4.2314774669481	-0.377596034476002	1.02567830019308	-1.06075591503227	0.982970584616705	0.466190980517148	1	2
847	474	-0.408210737187443	-4.93133042371209	-3.37472291237668	-0.0849214420068375	-1.81064537102475	-1.21478920653371	0.556337689450576	-0.405281523157702	0.344040391145535	0	2
848	474	1.95293691560092	10.3717337609092	-3.58331961938684	-0.533219644315237	-3.69245670318841	-0.090731502496885	-0.642230648624853	-1.9251799994955	0.190117139024284	1	2
849	475	7.05392383538202	4.57364342717933	-3.09637987194704	-4.26268900081139	-0.53522981280866	1.84848416370286	-2.40860856354349	1.05974244426197	-1.13907264492808	0	2
850	475	5.05633419795756	0.176349672287686	-0.313882508549528	-2.76063732003175	1.35153715438602	-0.711346294253868	-0.501494110217837	-1.21808176521014	-1.99151950895851	1	2
851	476	8.48116440146749	9.50760863669235	2.46858977320083	-5.4039646586126	-2.09823045522733	-0.573039358055909	1.4538136162114	0.219312059470885	2.94172106023167	0	2
852	476	6.09439271419046	8.14533189843579	-0.82326656465319	2.97367990720718	-5.95619297642764	-1.45491614519748	-0.669867180538224	-3.66236641769506	2.57136392182836	1	2
853	477	-4.04864539312359	1.52920961146252	1.46394130968428	-0.163730131380558	-0.516304728225943	-0.361750305611533	-0.210618041399963	-0.482426512345635	0.694889139113493	0	2
854	477	-5.05813485923533	-0.928907234554612	-2.72636952940143	-1.27055501083244	1.09218004226148	1.73234897755522	-1.5904960282997	-0.660504774141475	-0.460303040886847	1	2
855	478	0.879153858391898	0.411806374525976	2.44768468151185	4.14011104415466	1.18457335767973	1.67575998544902	0.272838575965255	-0.172981343543692	0.723052299133051	0	2
856	478	8.41581125499731	3.54453143785767	1.89547285614079	0.275369854077519	-2.63628724284459	1.22260590791334	-3.08718844046414	-0.730048355983516	-0.755986861630971	1	2
857	479	7.3672266433692	4.02619555122879	-1.74421357043073	-3.14851882901384	0.0440963193450013	2.22259185206987	-0.554867332978218	-0.325952649363699	-0.756692912987372	0	1
858	479	4.75597909206756	2.2359494579999	1.46280828366848	3.87853349725976	-0.761676054222952	-3.63945769462588	1.66288720582689	-0.539647446811195	2.05522285693218	1	1
859	480	-4.5338303792316	1.19572774773864	2.25514697455016	2.75886530002637	-0.979119896458821	1.01077134124591	0.247454581945525	-0.372698066773073	1.4469246188925	0	1
860	480	-2.56879867741276	-1.80016064756383	4.73483229247251	0.849862753107156	-0.341034364239499	2.78593147011712	-0.249704831310117	-0.413772216668858	0.754814754897619	1	1
861	481	-3.60179871856515	1.1257912493055	2.50712786192572	-0.503692091056952	0.730276321414638	-1.12943958674796	0.35229102030199	-1.01907441181922	-0.550852195972814	0	0
862	481	-1.2311200420442	-1.93478763793288	-2.28110168535859	-3.2601807118457	0.424913439714075	-0.635260871604592	1.17875859947068	0.484175903016272	1.47699266131463	1	0
863	482	-2.49798507804746	-3.42367265097392	-1.49032066620945	-0.241386703445725	0.117865405879903	-0.0483487809149814	-2.08057746906284	-1.08147080934964	-0.323002481935466	0	0
864	482	6.21782476672793	3.45801490385836	-0.832546818726693	-4.46148523998315	1.44902985487592	2.59299076271098	-0.0796352540691025	1.31169063486764	0.323507786265303	1	0
865	483	-4.3247272768657	-0.904390747503488	2.37898079146024	0.934002224254301	-0.509960661355918	2.1975341587253	-1.43189307512702	-0.503072007059244	0.810801868574741	0	0
866	483	-2.47271546656802	-1.64674380699795	-1.63562935192197	-1.50581183253472	-0.459747574030544	1.89921269781805	0.593546038485642	-1.08481634593145	0.212894967114039	1	0
867	484	-4.06829767623377	4.68102269263356	-0.139739623831528	-0.122571017553025	-1.47504857869129	-0.567470171902277	2.62112216312805	0.399867455804757	1.94462020205972	0	0
868	484	-3.33772302324248	4.76899181979766	0.994919568506294	1.98448005167458	2.68590152160686	0.501641460286381	-0.55745457392142	0.377999600680304	-2.65536782655873	1	0
869	485	-3.94479541794905	2.8449311876729	-5.59169166406222	1.96843770451383	1.60535825254485	-0.887202394673592	-0.622574781810585	0.192681431330053	0.235275130529849	0	0
870	485	0.250514401527605	1.67492719854596	-3.57026382585864	2.08973657375578	0.297374673893875	-1.17266949241664	0.517321338145665	-0.619427706619424	-0.0642256501853848	1	0
871	486	-0.823085759411355	-2.92953023742777	3.27713085858059	-1.1654498303047	1.6406775168232	0.121962989891274	0.240503971162152	-1.08171861874526	-0.873215188044941	0	1
872	486	9.18138207320855	6.05621800687682	-2.67421431108766	-4.81589561110104	-1.88626927156354	1.74056866166255	0.00450026067212833	1.9517074490073	-0.770117202131708	1	1
873	487	3.83580784765153	6.98380168258896	-2.34859353766883	0.341604961846898	-2.00204248145099	1.24321688790713	-1.37330696899287	-1.29687504511938	-0.364698249520933	0	1
874	487	7.53694084723037	3.96679120311389	-0.419520247150792	-3.73173614937221	0.9595370098732	2.40416401051487	-0.97649073110713	0.195864643703137	-0.173876615052809	1	1
875	488	0.250050912100814	2.74311839317923	-2.63330603590106	2.4766422686971	1.13449549906193	1.60924833003948	0.626666769572518	-0.842411210430877	0.305611523843369	0	1
876	488	0.0755917689077567	5.40095887673664	3.23450449181195	0.81003526414634	2.02617406236384	0.638132746038905	0.166466260558806	-1.12671001173802	0.704596660186034	1	1
877	489	-3.85045386949701	1.82525215066907	5.33597568598013	-1.30731729506451	2.12087994821599	1.12141969004814	-0.119921308862278	-1.08418875597595	0.242297259464123	0	1
878	489	9.98331980643563	3.885441415366	-3.57227701023984	-2.92300073793267	-1.4275175456687	1.4706124524479	-0.380308122119797	1.7417894502355	-2.14804279913799	1	1
879	490	-0.523002386740739	2.80027083893634	-4.7525323364959	0.0150138485271732	1.33670566159035	-0.927255302495196	0.175216096375844	0.468076381945508	-1.13994863565965	0	1
880	490	8.8463594422025	8.95650037165153	5.26479101251697	0.315520546062735	-6.37931498690735	-0.443268261861718	-0.0299177668876196	-1.60564093103337	1.48705030606552	1	1
881	491	-4.86495937890914	7.198988227654	5.32029734141824	2.90218475098007	-1.25411105960947	-1.60307358852264	0.479293523393832	0.551628147338755	1.67473380530675	0	1
882	491	-1.75777208988997	-4.07632900913602	2.97800003705735	1.53241165394623	-2.63818525860703	2.45802331359677	-0.432882269756164	-0.342294872515176	0.576037729624496	1	1
883	492	-6.13076088031256	0.0230646791839785	-2.52260424123722	-1.98666958839392	0.556711847526869	2.07445902885233	-0.357338872384579	-0.137114968611515	0.176742828136134	0	1
884	492	4.43682175340198	8.98389356444883	1.79998530367685	-2.30814846594254	0.766536036590567	-1.39781421820053	-0.943804279826228	-0.785217393849106	2.60896913740325	1	1
885	493	7.73249899472717	4.71287471071212	-1.04740918599974	-2.55145705338017	-0.84142426978909	1.36361021716902	-1.6495372508897	-0.634498315165451	-0.77229846832018	0	1
886	493	-0.504523449946635	-4.49199850514648	-1.80698257124511	0.531455260924697	-1.48635838834185	-1.51536197754889	1.00329890070178	1.15257587860492	-0.146932756149538	1	1
887	494	-2.64618995606004	-2.00242033045934	2.70529783220289	1.19586221483367	-2.26449636918484	2.58895270709716	-0.222008120422526	-0.85302004891914	0.480946021093619	0	1
888	494	-2.27780989886348	-3.48291641769964	-2.0490445991355	-1.54401439304067	0.447905300831751	-0.286618204203084	-0.656205487393131	-0.553695630063784	-0.0268614157027926	1	1
889	495	0.311980881412999	-0.352924778290217	-4.18387661996755	1.98459028869241	1.54909030232592	-1.25595652221593	-0.0588964632136061	-0.0548755593314889	-0.263211470370423	0	1
890	495	1.14600735121423	-1.19490060488493	-0.890824887363761	1.32533992835379	1.0900894223861	0.236879693960429	-0.33744959259871	0.0882574057359153	-0.0768191167597172	1	1
891	496	1.27158736553332	-0.0382621985268622	-3.73770061999028	1.08994459905387	1.88722206822562	-1.07457488361246	0.769244228362898	-1.05911078531634	0.160825712557675	0	1
892	496	0.428197612261696	1.44923644030736	-1.85633298093499	1.81429937945975	0.366133730510315	-0.304865579379763	-0.354877147324078	-0.194736775422472	0.573722114082082	1	1
893	497	-3.46823446822211	-2.73187692851003	-0.531669861544167	-0.296796332512114	0.652547822453898	0.984762531518121	-1.58593773123904	-1.19947135364048	0.777231132122696	0	1
894	497	-0.852016525619189	-2.20154007972412	-0.629166780805935	-0.183031485278601	-0.0703279789471598	-1.58218456538176	0.521463044005092	-0.592115893155933	-0.246475581086364	1	1
895	498	-0.142402905658853	-3.57128743768544	0.0641297507433163	-1.1157812606436	-0.366131190707076	-0.625487483101055	-0.322334469559307	-0.0248983372867776	0.134367968619465	0	1
896	498	1.78683066925384	-5.28460228630718	2.63324575878017	1.5724154081839	-2.52488408743157	0.380187468367054	-1.48177546903912	0.0578136218905986	-0.0581632313299948	1	1
897	499	3.93068257795158	-3.96813233846698	-2.9170398746259	2.57101995073772	-0.579736787127993	0.431977278006261	0.819275806016998	1.24453309824574	-0.658387879370958	0	1
898	499	-0.998697910679767	1.03642235352044	-2.81306343735641	3.83249342336121	-0.534053919328795	-0.141441086049017	0.193809869270391	-0.20291178319743	0.0882213199149428	1	1
899	500	-4.17301442101365	-1.14842510396315	-1.15616570163194	-0.690545367902342	-0.772075525493977	-0.433851855821096	-1.24350813359325	-0.5200064777297	0.226313930172509	0	1
900	500	-6.30011999710621	4.85085827255647	0.0466292850348272	-1.00536063828209	-0.360407084599691	1.22256403076701	0.834262143281366	0.332735024546181	-0.627382865028987	1	1
901	501	-0.74877832528844	-2.73109519278153	1.69484030445932	0.199036780945326	-0.840651705689274	1.03611642025418	0.285759945895315	0.078361272267644	0.890683063132875	0	1
902	501	-0.543519675875221	-3.57472809946638	-0.448689868153686	-0.284597684018631	-1.45042821382967	-0.916276938134384	-0.306598330226774	0.194930326778679	0.0525713463336992	1	1
903	502	-2.40440369092658	-1.64936945085631	-0.343175093620619	-0.0629936314213154	0.650065586655737	0.11197167700978	0.31890439232553	-0.66473055088575	1.25286743845545	0	1
904	502	-1.48640092954073	3.98644860241384	1.85988196448203	0.221870975495459	1.40845034320012	-4.58839825514399	-0.466851892887502	0.18904395837285	2.50025821092352	1	1
905	503	3.72126546386997	4.06844164371941	-5.26684777037587	-2.78245288347712	2.37433629258223	1.10905393633009	0.141566795449376	1.72491098706238	-0.55497392470012	0	1
906	503	9.0104432714769	3.22711905505593	2.83533611877824	-3.80700886403497	-0.617438616037574	1.03778823880207	-3.58976730285106	-0.0120041096261794	-1.80285373703394	1	1
907	504	4.65391315919812	4.75288115179961	-6.26624259831422	-1.47887879747251	-2.30662496865796	-1.85614917967911	-1.15618806930923	-0.542718688408932	-1.31963964792111	0	1
908	504	-4.89149889111788	-0.530241587246928	-5.11459247904664	-4.02912607759712	1.6234098699404	-0.215940936889951	0.493002749938115	-1.01401015152938	-1.09450688988657	1	1
909	505	-4.13107013623398	-1.67051842078121	-1.92383672615183	1.28805586342112	-2.33683783526866	-0.591677589101191	-0.859731018731471	-0.678128872965211	-0.128286123088939	0	1
910	505	-2.46282425013077	0.0165145394941484	-2.15897317264388	1.01769722765525	-2.34168357584949	-1.13567447077952	0.800964959046354	-1.83225335002444	0.632208316127795	1	1
911	506	5.49658180102888	3.17281968927161	-2.53667522594289	-2.37204941491273	0.494551521527069	-2.40586073315672	-1.71421412443887	0.0188221931379724	-0.46710859034756	0	1
912	506	-5.66990275281784	0.661457741967468	-4.4926074511798	-0.706318378146247	-0.877636935910477	-0.7479492928442	-0.709286056393206	-0.130992572455647	-0.128299868007812	1	1
913	507	-4.6484871959316	-0.17659077274003	-1.80594161424752	-1.51491457724135	-0.0151709360427082	0.177283639850945	-0.357305527633663	0.0223274931974435	0.605385186025487	0	1
914	507	-4.3079579206267	1.62255260887774	-3.10379395640193	-1.64872829731411	0.307992722481193	-2.32448365407334	0.247677436584299	-1.08038597996242	-0.0097291647470849	1	1
915	508	4.89417504192085	6.04493090211518	-3.81995695960606	-4.82958248421155	-0.665864902692038	1.49153424329608	-0.511878834299856	-0.188397034748931	0.13242693060599	0	0
916	508	-2.11740391626117	2.70820370378966	-2.67405353170253	6.00502290646651	0.865988030277126	-1.68855692646831	-1.91090068530343	0.244400774886734	-0.554330918598627	1	0
917	510	-1.9739349512631	2.46778316134669	-2.3182041707503	6.83839021258102	-0.560847687048847	-2.10771213085046	-1.3461069108387	0.0848809548782327	-1.11752790286285	0	2
918	510	-1.57170563900435	4.41794622594737	0.0376787970332737	2.56298272550436	0.146491333055329	0.094891596086826	0.641202969025318	0.778994878603197	0.596239033391576	1	2
919	511	2.41429419449472	-3.54880001482093	-1.86640205869066	4.13837393341896	1.48531717214003	-0.191810270384287	-0.527713070939849	0.455389537649469	0.234447601574341	0	0
920	511	2.52045036446227	0.384321079046569	1.57812445598162	3.92319797233385	1.32544536248212	-0.158131581725945	0.257664492582973	-0.843223855589301	0.874264837240758	1	0
921	512	7.62831039703094	6.35164089354199	3.02210843397657	-3.45085841458036	1.06394718935372	-0.369712614773985	-2.55959428165224	-1.0862110503016	0.620513394018649	0	1
922	512	-3.44899477398929	-3.73766455142978	-0.361921919754403	-0.327665153397166	1.47487698296415	0.994443349528301	-2.01960870781982	0.189263714249312	0.888212793413925	1	1
923	515	-3.1768071392945	-3.31517603340211	-2.789100177317	-1.04497697238914	1.18465962155702	-0.0417934076174532	-1.69268178153888	-0.898488459466965	1.19390032387339	0	0
924	515	-2.60417438707588	-3.08381238274435	-0.203954628316446	0.228131050976471	-1.93946813507314	2.30297607018063	0.156611805278883	-1.06103466661622	0.0693808395524045	1	0
925	516	-3.74635224195965	-2.69297032006633	-0.138128394895287	0.132888717320493	-1.33887587188379	2.7352229850815	-1.3373499519367	-0.921778026019272	-8.85187390335307e-05	0	0
926	516	-3.07433249100731	-0.0417254200008006	-0.0522308233675258	-0.770589928119538	1.43616814610894	-1.66334296270816	-0.4482928108508	-2.18123970844295	-1.98932986629457	1	0
927	517	-1.76038326762026	-4.30413092904221	2.97652557047466	0.424419136610356	-2.19922968092594	3.44486743236386	-1.34008004459677	-0.789937298981516	0.284878228633294	0	2
928	517	6.32338906381581	4.76555351449249	3.7499253609643	-2.28188521433753	-1.81861221406021	-1.64556878153205	1.86450121702593	-0.623677589583425	1.70963214439611	1	2
929	518	3.37875619121212	-1.2859478103674	0.243734989152425	2.6232005308902	0.768173763562858	0.82277887107255	1.20856480144696	-0.438899549442856	0.883165664765705	0	0
930	518	-1.58867684509352	-1.30150695849191	-1.49386669707777	-0.694038863952744	-0.0446095906731939	-3.53611953270456	-1.18578321008728	-0.201415658668041	0.779751660521541	1	0
931	519	-0.472040278959638	-3.53450580586791	-1.17106079817912	1.04154783311865	-0.829320545014163	-1.935526742632	0.386129929174332	0.44389092409669	0.157512272562191	0	0
932	519	-4.43657886371404	1.16832176223291	-1.70073796180875	-0.754410149759353	0.41455522692325	1.14802542605668	-0.479241206382592	-1.7392330260657	0.772886291144721	1	0
933	521	-0.847926200473049	-4.09100489432869	-0.162063069533441	2.41121280815215	-4.13923699011631	-0.334800653414024	-0.910969309229417	-0.0420959592904317	-0.901665959054009	0	0
934	521	-1.40335126277812	-3.8357703652923	-2.59080089640907	-0.07752291783825	-1.15534728109429	-1.3005826168557	-0.809289990074945	-0.727574722386702	0.659175948997401	1	0
935	522	-3.15048153614974	-3.30541777343709	-4.27408884857423	-2.47521662478991	-0.450838871857501	-0.166684885190231	0.599747837096768	-0.0936459624821289	1.01649351007895	0	0
936	522	-1.88927894889764	-2.29256644648794	-1.57657801492415	-2.9207555973416	0.686187239135034	1.05664481824856	0.870108483170502	-0.831590735792854	1.20234489790336	1	0
937	523	-7.88569022218166	3.26273095596618	3.74607764491741	-0.299066839452046	-0.669278400043403	1.17314821820403	0.360648050066095	3.30609444267669	0.958380082679208	0	1
938	523	-7.28342458749008	0.661335345994785	-0.819591244339135	-1.36256322314373	0.73559402570157	1.9750672616698	-2.22162490629875	0.196158881735425	-0.617686157444948	1	1
939	524	-3.7552389830908	-1.15507787295664	0.0431424960308818	-1.64578767122941	0.519557642990784	0.693905756231531	0.399024239903984	-2.34932696824615	-2.43886023081989	0	0
940	524	-4.56100629313833	-2.3031417493163	-0.998201293633216	-0.324738591757838	0.0453748408639439	1.80595649988628	-2.02129804693972	-1.63373770103032	0.557148290539376	1	0
941	525	-1.50124052588258	-4.13013822841551	-0.370555545705523	1.06304120526063	-0.753503721691093	-0.257671420693535	-0.783170274940829	-0.362193581080711	0.665159841041568	0	0
942	525	-5.95121331202172	3.98895257216428	1.7514446148836	1.60855009268119	-1.5235345187809	-1.14382399799924	0.388067056436857	1.90198450966222	0.503796105921334	1	0
943	526	0.220099916543784	-3.36649272445476	0.121305263095519	-0.22449696130665	-0.249108021227512	-3.28853032490896	1.16680770054968	-0.591894607057707	-3.7538218377797	0	0
944	526	0.372630083206072	-4.57367210014308	-0.380962967510021	0.265296838741431	-1.19202325289876	-0.893292425722428	-0.743961937463248	0.30905602093051	-0.0711276113369592	1	0
945	527	-4.23145679057034	-3.93816274786883	-1.23031049479947	-0.452983824541977	-1.5113026287197	1.81116930086873	-2.72749839101896	-0.33897150953316	-0.04436811526907	0	0
946	527	-1.94385003037997	-2.79869612221017	-1.54656317955682	0.817699607491167	-1.59187294869647	-1.89856024382483	-0.629025532087393	-0.667411405771957	-0.32753168778186	1	0
947	528	-3.46110737374286	-0.523313558275649	-3.37869635546205	-1.37581343175557	-0.529607187262767	-1.42183908751015	0.124300408803425	-0.118392519109335	-0.148516304521632	0	1
948	528	-4.85370091684442	3.30409913501517	0.105195928561223	1.70817306263377	-2.5255933430411	1.12597542265286	1.00337680788936	-0.755041065846255	0.424816081862222	1	1
949	531	-3.8440496502379	0.76808885999437	0.695231164484058	0.27755737381518	-1.71456302248291	-0.475078932319646	-0.89646336189687	-1.24262316275068	-0.294476482084188	0	1
950	531	-1.411953334085	3.50683635988448	4.41374467711831	0.530036460723263	-1.74186085946655	-3.45986589145527	0.618740845419235	-0.0776462343565055	3.1065889395146	1	1
951	532	-2.17770097033974	0.854498710107076	0.767246154590515	-1.05476646820143	1.09346420497569	0.0978647318807578	-0.0846418326999518	-1.71280483449116	0.781715245752831	0	2
952	532	-4.67437124381246	3.74704052839367	-4.36747270370958	0.13079429059537	-2.10776777590168	0.900014178628985	2.32716418918695	-0.568015149005143	-0.557991642266882	1	2
953	534	-6.47372483631505	4.12729300031389	-4.89142992890457	-1.2798809215796	-1.43537425048988	1.03782550342414	2.32025947800426	1.00570159471813	-1.00618782106248	0	1
954	534	-0.335804251078422	-2.20844074401765	3.68072800910718	-0.371747943461539	-1.23889199913332	1.10163778268838	1.54824126470347	0.248920845917998	0.616257193914457	1	1
955	535	9.49459822183023	3.17521411726663	2.73222436480658	-0.334492465254455	-1.02314131280327	-1.10359027361309	-2.63945824590818	-1.18421621895195	-2.72336373181275	0	1
956	535	9.11764295492035	3.88922784851601	1.73929859681965	-2.10759534856847	3.96570704211666	-4.56386219411175	-2.84130020092353	0.0528993366446093	4.46410253011163	1	1
957	536	6.44374988718616	4.58340318646844	-7.2583717638785	-4.61604378799057	1.63997308029068	-0.179717422502277	2.83185033508971	3.04137877435811	-0.725951099535453	0	1
958	536	8.50344723701448	2.82683432769077	1.65757748960423	-1.60131680947496	1.98506021884793	0.556959316741574	-0.617834607934337	0.0651078848282794	-2.20662895913975	1	1
959	537	8.69417542266354	2.01456137499337	5.56186353648924	-1.93152954970469	-0.917413628341823	-1.88198305857818	-1.03754120182556	-0.0212471866032159	-0.454822344199535	0	0
960	537	0.235721202379875	-3.02284944864186	-0.367923145219506	-0.211395044331298	-1.21196435481592	-3.42013127710433	0.931679316366708	-1.89459668453065	-3.43265720739619	1	0
961	538	-1.65222279218306	-2.44164019546835	-2.71287969958221	-0.662164706527526	-1.55249171188806	-2.39548923176061	-0.500393297435946	-0.0456314308711036	-0.435889573239611	0	0
962	538	2.96665038625668	12.3149416554636	0.910556886180826	1.10918251938651	-3.94043313357939	-0.858511418176659	0.505631887039862	1.92405087981549	0.0941836129877671	1	0
963	539	-0.435627347806572	-2.05053874119485	-3.45483909054855	-0.158031709780043	-2.1342090197131	-4.05021205669965	-0.494105017815574	-0.788845689278452	-0.768484598471064	0	1
964	539	0.0118668208250775	1.18258726052894	5.97007458376407	0.727326642363602	-1.81452794319007	-0.884618316170452	2.60200976406148	-2.26360573331268	-0.643279244830477	1	1
965	541	4.57563201267916	9.51426307427526	0.855004931824451	3.92459420450857	-7.78665884712484	-0.922321491511434	0.050970420045422	-2.24294331836581	1.21386112445273	0	2
966	541	7.52019207626628	5.15424887487293	-2.03654120254279	-0.403163250707106	-4.50482906328633	-0.106390729550829	-2.41285958417102	-1.71777927796737	-0.36925853386736	1	2
967	542	0.861575100436288	9.60896315202864	0.145894960166347	0.244201538636865	-4.36651346798498	-0.240268513868088	-0.292091661162679	-0.531579306347316	-0.19973264296157	0	2
968	542	3.64614701057809	-4.18018868213316	2.16815352154081	2.86636725069381	1.48198785054571	1.37426733915528	0.366337782222254	1.5380777830093	0.521164390021569	1	2
969	543	-1.180789960467	0.473366817476619	-0.386631253127937	2.77194009727103	1.87684080198626	1.29003193901842	-1.5861696059731	-0.31321835174716	-0.83376818205569	0	2
970	543	0.660715893102189	-0.398098222167033	-1.20358588959317	4.3648666186511	1.73192277181578	0.206476670435942	0.230110723978212	-0.939189676258961	0.8563764528061	1	2
971	544	5.50294348927156	-4.89158076643963	-0.614677750332553	4.40788299433244	-0.701947258592845	0.0673191444088625	0.0820136920520718	0.77271296701278	-0.792993586840346	0	0
972	544	2.28177582149555	-1.08972116725682	-0.0583086444247922	2.15930271425439	2.52273073719926	-0.0487532167212533	-0.700957156455022	0.30913804553184	0.370442886788935	1	0
973	546	4.97974506912896	-2.76357633416345	0.254643682295218	3.8288712087827	0.439447148139461	-1.07019506383617	0.54009706322931	-0.316403694241351	-1.27215592310249	0	0
974	546	5.64181106411127	8.78002973727404	6.61611250379571	1.1796003637055	-3.95560250616925	0.599100818370041	-0.518151884896605	-0.81980817930087	0.433883622685073	1	0
975	547	-2.61134054102391	7.40664529791148	0.73714667267344	1.93702179953748	-0.362251612907403	-1.36717058943486	-0.716321823431265	1.13860135843309	0.647176066110019	0	2
976	547	1.92818080787218	-0.192661510991779	-3.31747174094368	0.940158890774764	-0.240562929771246	-0.373687109829886	0.95552394047806	0.0669798795230721	-0.336053586133182	1	2
977	548	3.06455708098101	-1.18076614782834	2.27803930679386	3.49177883636431	1.32650301753574	1.14083292727891	-1.08838119599479	-0.9136197343885	-1.22610225442627	0	2
978	548	-1.72320738003322	0.879709033623638	-2.09353753775786	2.86189754793839	0.908156203928016	0.745879525833748	-1.59373115208943	0.231942370509906	-0.913303557856475	1	2
979	549	-1.34713950396122	-0.60019052803818	-1.00603172302473	1.16005331802599	-3.56279535425832	-2.02914139863025	2.47715673370297	-0.752640204391046	0.527535417574776	0	1
980	549	-4.98197994465737	7.13783155362493	0.677529804383669	4.34234701517303	0.596098531902472	-0.242714591359147	-2.13473381184222	1.90126163285597	-1.60719450340972	1	1
981	550	1.85695183009164	-2.74945211314656	1.68313209271513	-0.67813706024637	-1.7783208980055	-1.80868073668523	0.586847418189631	0.240257920057458	0.107643941650326	0	1
982	550	-8.8637768713441	6.10160795434587	1.50393577902876	-1.00769791309102	-1.41668849580721	-0.732428929082567	3.77813516218101	0.591607251974852	-5.22793098556386	1	1
983	551	-0.504991636542075	-1.26115467444542	-2.20059261014427	1.40163300855346	3.14289412433379	3.16625073696263	-0.246522662217276	-0.137417605631945	0.580246118226976	0	1
984	551	-3.86802183176073	4.80464169177879	-3.61417181513364	2.81336383710732	-0.356513701337889	0.21789526056973	-0.573619115837011	0.742175633053247	-0.457146525891295	1	1
985	552	0.569272004214231	5.6383537608007	3.46310814058677	1.73556820212003	2.12006770960904	1.23266723800252	-1.13156161158453	-2.4434520484666	0.0246275555165317	0	1
986	552	0.658198675486871	-2.41465002271353	2.42881067932256	-2.95416640433745	-0.313753861499383	-1.77489614896944	0.661002322136217	-0.436881260804437	-0.98796074105979	1	1
987	553	-5.09514164653078	2.06170073343331	-0.18961090960572	0.909394795233846	-0.506101271783447	0.624088458318719	0.721045294830238	-0.316919320426464	0.715916553018372	0	2
988	553	-4.24087167051526	-1.57174395469439	-3.44370356262474	-0.43927683669294	-2.10434737358101	-1.34256694107474	0.204570396860609	0.44099173110488	0.305720641467323	1	2
989	554	-0.803565186607517	0.0491644391878414	8.14313411667346	0.738998913783513	-0.873866320524886	2.66545230667189	0.783227174174108	-0.771819590194711	1.31056467831201	0	1
990	554	-4.41330000303606	3.48765433156891	1.63005730301254	-2.73450394200913	0.618873144741921	1.78618678831914	2.72446404508895	-1.30001193293537	-1.15266471525783	1	1
991	555	-1.2811373254456	-3.43720608328726	-4.18883673819481	-0.112047033749319	-1.76642177305786	-3.30219459246083	-0.239827249915396	0.263412227011156	0.189871674377487	0	1
992	555	-3.20722076911308	-0.715968079694696	-1.47183427358803	0.913183492667304	0.0874784058419427	-0.443128892597898	-0.120296485419106	-0.570233144005163	0.575075144904798	1	1
993	556	-1.53159285434352	-2.07159202549445	-0.0200354224942244	-0.100225823935888	-0.494045154042224	0.14544394539101	0.10608660765239	-0.755467775727095	0.625717144183039	0	0
994	556	2.01222883829859	11.1381651522485	-0.108857703570662	2.37583532570698	-3.87233228879139	-0.82490049803113	0.293879892959431	1.54770829462449	1.03761523152425	1	0
995	558	3.8221122637151	9.07540214625887	-0.945307215699554	1.18551815743155	-2.21621479900099	0.818175966903919	-1.23656572035066	-1.91950681536498	1.45479798294816	0	1
996	558	0.522838084873124	12.536348386399	1.52192911483689	1.04341164622494	-4.12939016064632	-1.623007504375	0.177482964353691	3.11946511905647	1.88636578699304	1	1
997	559	-3.85082267890709	5.04756186389923	0.923739371748191	3.68439975793512	-0.784593389968329	1.39747888549959	-0.75910394417441	0.948536331813209	-0.929218454626365	0	0
998	559	-4.15686808229964	-1.41266297598411	-1.93538258522978	-0.689355837231242	-1.43450067697448	0.467727907939391	-0.060345331114214	-0.992636846872167	0.141028245140025	1	0
999	560	-4.97688044210625	4.71651668349264	2.03650766682294	-1.61970817122822	2.73645946807639	-0.366951997083889	0.0264727726359197	-0.208824111261938	0.487574167801237	0	1
1000	560	8.56841440455022	3.48767694820696	0.982647589721772	-4.20003236646334	-0.955397145332468	0.435690216852368	-2.36063142982705	-0.736561600134786	-0.169957657863453	1	1
1001	561	8.2311353972288	3.0473660963441	6.63391007701818	-2.25804453582676	1.6930145144877	-1.91110932428727	-1.87186324889203	1.16766883406557	1.30210292580298	0	2
1002	561	5.17411729991681	4.35955014160727	3.12928113439323	2.28614362471838	-4.11163669301878	2.1464476907976	-1.45230038245183	-3.23671492152919	0.501756708512766	1	2
1003	562	7.33832209714674	1.55474047765094	-4.38348196665959	-2.86534403518584	-0.249607693047999	-0.000541986482812772	-0.687602250771588	0.590577333107604	-0.0423666580158912	0	1
1004	562	7.57797163611896	1.29050966332817	-0.965037984532801	-1.91479858078384	-1.20273906893019	-0.0904500402351773	-1.44442691713015	1.36867316526497	-1.028534974381	1	1
1005	563	0.019063178305344	9.52051573358446	-0.859219163238766	0.662288800078203	0.928694540565869	0.998384489118492	-3.2170687194967	2.34757045340023	-0.918788939581526	0	2
1006	563	4.5613885426973	4.05742520014883	-3.0973534824677	-0.964201891454161	-0.246645828417425	-0.1974238213493	-1.24663648679931	-1.34138042089634	0.84232207021368	1	2
1007	565	6.74657482544182	5.36432704004077	0.0171835635451923	-5.29487768786267	-0.0249900144587956	-0.099090555018005	-0.215849782661137	-0.566221494167365	-1.72189047573869	0	0
1008	565	-2.02410495311227	-2.75351365194792	-1.660951367829	-0.442924700048224	-1.65828549541981	-0.448812586388467	-1.56365782903658	-1.26896879298241	-0.127291862585603	1	0
1009	566	-2.0940489315169	-3.24967191804036	-2.23616390689567	-0.353244251927716	-1.30866784060017	-0.065565317498633	-1.15864751081559	-0.768252033296031	-0.0592936166133644	0	0
1010	566	-0.556667120505208	2.62613177198398	0.0353682994603053	2.07485257103519	2.35528543875825	-0.327347357468966	1.50668842905917	0.0580646140259995	-1.14768831099097	1	0
1011	567	-3.01455672517976	4.01653443108298	-1.59410277105089	1.99105210806076	1.68164244269343	0.912835712200772	0.860083846196366	0.794441754827648	-0.88104303453409	0	0
1012	567	1.75297476804036	0.335145378491999	3.24464526473177	3.87577085829822	1.37267270095634	3.6161956985774	-0.00389507897835044	-0.991051676178347	0.546367042504291	1	0
1013	568	1.55695107838814	1.72792901756628	-1.32720360094373	0.853393825699899	2.58081519881137	0.292361948597538	2.01648689074522	-0.86257063428316	0.280906573158202	0	0
1014	568	-0.665520547169685	2.97489557257722	-4.84092539187981	1.27558296703178	2.56550068580517	-0.154576295816673	2.73855105066552	-0.425270716904416	1.39112295136376	1	0
1015	569	-4.9585087375767	-2.45588434146083	-4.98176312288219	2.5292957979575	-2.49380165777508	-2.36287306614254	-1.76162982716923	0.502349498975309	-0.626476857135527	0	1
1016	569	-2.30460458349144	1.45746853394098	3.49236840191846	-0.327333016008277	1.47743635729096	-0.740604943336651	1.08010003496201	-0.507558396988857	0.706633614862278	1	1
1017	571	-4.25743486299897	3.96574077926048	0.59277402829891	-1.80738548738193	-2.32411950818795	1.40457504326621	4.55680683691027	0.235314791178424	-1.32116266990402	0	2
1018	571	-5.97987824359167	2.92113656273162	-2.3369504972662	-1.61944683881404	-2.19904284618174	3.2508624342306	3.93183223204639	-0.110186433093419	1.09523341526433	1	2
1019	572	-3.55770203302027	-0.735599073870938	-1.10151261106968	0.167691943749489	0.426303331175825	-1.41920643430186	-1.86338247237947	-0.856292435068054	-0.442821648580838	0	0
1020	572	-3.80477971808264	0.303433719714967	-0.806860791080437	0.0043520207541648	-0.866543979689979	-0.876902865515138	-0.337548590470888	-0.832753096042311	0.541568763933222	1	0
1021	573	-1.3812004986945	2.94483139244729	1.15508906769209	0.551345402086208	-1.87983104741323	-3.57423074258265	0.0997599297582498	-0.456223741414216	1.6546359983271	0	2
1022	573	-2.50037551009605	-0.777317620034989	1.61827573097094	-1.14748365013828	0.612794808886981	-1.03929918228457	0.372956692859185	-1.25559077323319	-0.405098093549574	1	2
1023	574	-5.00213817829849	1.49253425110999	3.52426957761408	-0.86686507572173	-0.638839056154183	2.34234580223832	-0.0913183989727675	0.146860364151009	0.0323077797418376	0	2
1024	574	-3.46172992555587	-0.781389574347288	-0.335872875158179	0.651510616404277	-0.366852639643862	1.50204908623203	-0.991297913534214	-2.23996075729571	0.100805385676615	1	2
1025	575	-7.83602316562162	0.979008443642182	-4.69705339002147	-1.82510370501973	0.620687092553368	1.57520724456339	-1.52243648621056	0.0431242158829511	-0.757901767079718	0	0
1026	575	-6.93868960090216	8.16355007365627	4.38858867822894	0.686739094772717	-0.543704137624152	-1.7649127468648	2.04796487759442	2.57864137277843	1.81802117537217	1	0
1027	576	-2.44085017707899	1.99326507451385	-2.20895064709216	1.07066968689382	-1.01392899395047	-2.46756563442853	1.64831214021348	-1.86677967517085	0.233243268986957	0	1
1028	576	-10.3520781508093	4.63174815888673	1.4807066709445	1.50953063755373	-0.96262467103675	-2.01235092540356	1.37356184556662	3.14046186429301	-2.15181436643113	1	1
1029	577	-2.25510819182512	0.302497578442698	4.49123631143035	0.0239214245573462	0.0266476372350347	0.0820187264987626	1.02559002544307	-1.3332061983325	-0.799278667214163	0	0
1030	577	-3.49761514167416	0.960872859186115	0.757084359071503	0.615505145830164	-2.05491609805987	0.440839185221005	0.944679981705842	-0.602472148964747	0.340819383431262	1	0
1031	578	-3.57519885618055	-1.61895637130723	-3.98811421799948	-2.26156781903924	0.0363774094148903	0.347137256301793	0.725515229541629	-0.755018198917466	0.429806519060688	0	1
1032	578	-3.92571727373974	2.61046086520859	3.9521161264492	-0.483994763269619	0.112271054739446	-1.40081408852727	-0.199990266447323	0.537452839316574	-1.3475669324389	1	1
1033	579	-3.37665903679125	3.05241976248813	3.97657583687391	-0.26448920755208	2.06980025251636	-1.97927124560193	-0.892952057712563	-0.288922189981934	0.744322581080897	0	1
1034	579	-4.81689625542827	-1.01596870525267	-5.49435730593608	-1.17326608041184	-1.83121415939793	0.0823663844299555	0.128013474810361	-1.07834827291783	-0.836641930847186	1	1
1035	582	-3.79252886104147	1.34488795838499	0.92211658298429	0.33374932518907	-1.78625636067189	1.64797613583554	0.780074301072718	-1.17325504144182	0.0911137347858091	0	1
1036	582	-7.52863358791075	5.07378789177435	3.55399790567868	-1.44960811080756	1.37268350787904	-0.432855654536133	-0.770534811974266	1.37075326209712	-1.26895032327709	1	1
1037	584	-1.50016583177222	0.656536975080528	-4.31875466545288	1.41306252101251	1.68084699146798	0.731693933490622	-0.658857167862397	-0.586810883197259	0.156947498553251	0	1
1038	584	5.59577787235778	2.0118542735691	-1.67509013675064	-2.25652164116652	0.618275980384827	2.55239102240526	-0.560582836349173	-0.148309444780916	-0.407405264142181	1	1
1039	585	-3.6543129158763	2.03182237946723	-2.79115668298996	2.17481915496264	1.38412074628448	1.61015941033313	-2.297754840606	-0.410016423063815	-1.13962875713042	0	1
1040	585	-6.9729294289901	2.13211160687629	-0.867370352300605	-2.07648286648002	-0.0927849057433423	1.10454077867869	0.380109813536247	1.06592990752215	0.553925391406528	1	1
1041	586	-1.52136462312658	2.57740706680658	-3.48590301946868	1.94427164098795	2.31753380128038	1.12962338077157	0.526587531487206	-0.587221650139473	0.625630902044515	0	0
1042	586	-2.20930503435085	3.0034730790708	-2.1932533346769	1.51119103913896	0.930188388086048	-0.418558594920869	0.281572975043272	-0.382870162217213	-0.522296574501383	1	0
1043	587	5.13815832636398	4.16799901567196	0.403543080320839	-5.14294640333241	0.0246915873428556	0.279392427924098	-0.584437764782776	0.049996847218555	-0.753185047527885	0	1
1044	587	-5.11313108093842	5.50806363677004	-1.70239709490828	2.22904306722178	1.16364420271975	1.33316282272492	-0.512514048344544	1.61446759164198	-0.701534866162122	1	1
1045	588	1.41206538233764	-0.245197732436792	1.62207388563482	1.16244410568873	1.34184087559431	1.97597258077638	0.94048127637734	-1.62115293595101	-1.12707050614009	0	2
1046	588	-1.86295010117682	3.14049989532146	-1.24037622223473	4.76724032417758	-1.95791709110689	1.15892747002503	-0.241581602200829	-0.847025509304196	-1.00418886757983	1	2
1047	589	4.71416130477245	-3.99417323262264	-0.591649100476924	2.85789530121401	0.419871158175092	0.682063906341718	0.801919955456513	0.356121155847652	-0.255049895748262	0	1
1048	589	-6.06946823798032	2.87449510091705	-0.984924220431059	-0.34369098135737	-2.41644219498388	2.26352453703622	1.19143569195703	-0.963809314256553	1.14054414456178	1	1
1049	591	2.73339658340832	0.961370057207013	-1.97909510591649	0.708821023942245	1.62714247077772	-0.0560103556651826	0.617998602699819	-0.22722907804303	0.997763041630327	0	1
1050	591	1.80135925891115	0.637554162237811	-0.00935152175267382	2.327747703961	2.49365451277733	1.23572645444089	0.461403526388119	-0.195827738469128	0.747387313253296	1	1
1051	592	-1.50640834357754	-0.708770150834166	-6.93214469022203	2.92681127137261	1.94951481695261	-1.35245277780197	0.285964691795305	-1.13686486639008	-0.366148047193164	0	1
1052	592	6.54082374600141	1.05007766863151	6.2036952855204	2.30030652860185	0.75597110142444	-1.4448673815839	0.321222175937265	-0.139574816202901	1.83414121971713	1	1
1053	593	0.488079214154825	-1.40511260070691	5.59943045027711	-1.90975787004397	1.52123710617347	-0.449724319144484	0.541853642385394	-0.455149074819953	-0.341776546540721	0	1
1054	593	-5.79825802704559	4.20845794614084	3.04444304289791	-1.59073567814291	0.963574147122669	1.19507113831674	1.12480471083462	-1.0422726927194	-0.885978465432038	1	1
1055	594	5.08252471721963	4.69725535385194	0.44730117512278	-4.83046503597901	-0.614253349513497	1.31169320547581	-1.602121290648	-1.56315187711984	-1.33951505432642	0	1
1056	594	-6.83592146180092	3.05382889945502	-0.372281914463729	-1.42716162694987	1.46988511529423	-0.519413546915601	0.202426778460884	0.99472577322994	0.239540823612286	1	1
1057	595	-3.98463837705511	1.87859156448878	-0.33680824616006	-1.2997840699093	-0.597838847173508	0.766280380122161	0.0919705457487623	-0.00650277974882288	0.595848356435019	0	2
1058	595	-4.07471857928167	2.87178987728815	-3.20132334323748	-0.540087186821347	-1.20980627808547	0.791715567157174	3.0507448337733	-1.04790136046862	-0.178059611357115	1	2
1059	596	-3.05618727083449	2.9123611407498	1.53809485074123	4.0553750070497	2.3027238976724	1.25457956791607	-1.87371099478238	1.12989839618552	0.397089844866548	0	2
1060	596	-4.01001839011083	6.68597517372056	0.979549298709002	7.20179911889758	-1.47462135422691	-0.678696216867222	-0.850889129025079	3.39326364149326	-1.75475106994984	1	2
1061	597	-6.16828449406053	3.85201297566577	-1.03712122539898	-2.32741763720043	1.71156364494102	-2.82769320033227	0.564929711793664	0.232420124041528	-0.59169924277468	0	2
1062	597	6.44567314583795	4.10271425274116	-3.68671129930461	-3.98634149505207	-0.501011138479137	1.80760127600785	-0.472390282966867	0.907112496681363	-0.690664777454345	1	2
1063	598	6.86510423610962	6.14814148609593	-7.78790204768547	-2.43304002099621	1.14907675516913	-0.194128191072797	-1.11081502150245	0.770157013788934	-0.910983378314702	0	0
1064	598	4.71204265725792	9.64357588619932	1.67482459426485	1.95573077111647	-3.70174610999719	-0.963131309199291	-0.261285468263583	-1.96207539097478	0.0578687096789462	1	0
1065	599	-1.39720893398157	4.59957927626035	-4.36256067536749	1.936126872581	2.41775984737315	0.653918467709736	1.60631724376177	0.585369379848476	0.793639000260828	0	0
1066	599	-0.649823827974	1.07106588062337	-4.63774225582513	1.55584020694851	1.70863555006838	1.6837843574004	0.133930202468678	-1.06968553964227	0.79694523679872	1	0
1067	600	5.71119661680612	1.76044996341778	-1.52685755514363	-4.14653340591025	1.26630192919086	-2.47913159966587	0.21780791773449	0.812750774919582	-0.987277804533842	0	0
1068	600	1.40174626286228	8.75035311022231	-7.36687047382642	-1.4003465041763	-1.47457839322131	0.485178335212585	0.0655801336568752	0.715762365521688	-0.887032588771492	1	0
1069	601	1.89785423957728	-5.11929173044368	3.23709188631015	-2.0465573317174	-1.8884833884147	1.34841659226032	-0.120202544244543	2.27970270241309	0.0165366803474674	0	0
1070	601	-0.727200852925014	-2.0066750982325	-1.48880769872467	-0.704232556560773	-1.60465289437292	-0.156431329095603	1.70257516657954	-1.01090345281748	0.54592838683979	1	0
1071	603	-7.46257695250819	1.98665846941221	0.199839130819332	-1.08415192385278	-0.913004544062772	2.63007548783501	-0.439097878258725	1.00118650281111	0.0412483858450269	0	0
1072	603	-4.93888806009743	1.08533002732254	-1.21941907848291	-2.37256101588057	2.01775103702631	0.8194495287183	0.737662838436302	0.230772749906778	1.15836992378815	1	0
1073	605	7.36036447172504	2.92122839593548	1.44519666105802	-4.68363359415887	-1.59975595100102	2.24166519936386	-1.95687604496619	0.264139297984127	-1.9390124554948	0	0
1074	605	-7.84465917778715	7.13476308255163	3.57138582050211	-0.103891637082868	-0.299289316036086	-1.66841239577855	1.60841258102445	2.79946305351678	-0.180046636489715	1	0
1075	606	-5.66148170241557	0.185165040347507	-2.78036313927647	-0.00363017690593857	0.296215148586293	-0.345914302394615	-1.26759227198419	0.320688836563973	0.1762589521004	0	0
1076	606	-0.238913779743965	2.57578964578381	1.1530870437476	3.79207076509755	0.732196428861707	2.78755671276533	0.565065534564366	-0.232651132058022	-0.0563046803573701	1	0
1077	607	-3.0101724434448	-0.801162676165783	-1.2038037178618	0.292445177663024	-1.29594869068512	-0.188515853035157	-0.426417192202726	-0.428171137488635	0.791146948073152	0	1
1078	607	-4.96436113774925	2.50969919288987	-3.81376468894258	2.81183350794305	0.437214749736947	1.75590739497395	-2.51693422083836	0.188775288384957	-0.949518003215683	1	1
1079	608	-1.56209148372158	-3.2810932236763	3.36881797413876	1.85769489795057	-1.17423938720928	0.64194292636783	-0.635265385745841	-0.670683882912405	0.476191017871459	0	0
1080	608	6.84647311615637	5.39788904141189	-2.28164207565546	-3.80077417616363	3.78061182207978	-4.13218720844598	-4.05300013851833	-0.79709170701906	2.56922668804831	1	0
1081	609	-1.20394561539239	-3.17574746369551	-1.15621482300669	-2.01534757045715	-0.346003559386842	-0.253360189586763	-0.748416571027133	-0.525010801361684	0.54472266856815	0	0
1082	609	6.26170353560933	1.18905384464719	-3.39011013375252	-1.57618109404908	0.867620199395647	1.08921667749614	-2.13230684176171	-0.772869954067045	-0.397300561003585	1	0
1083	610	1.25301460490766	1.2547262016442	1.04311257868542	2.4299387641149	1.83773170529398	-0.416969040999467	0.462416269995649	-0.898618409394455	-1.147350880466	0	0
1084	610	2.00374251407507	-1.85070973089862	-3.73155502055044	1.98149756221462	1.22854156818039	-0.263655805353824	1.07351601074301	-0.0111850741850563	0.468213517823653	1	0
1085	611	0.947005725919557	-3.50123506699387	-2.586567612821	1.33773063412114	0.5033381417392	1.36318140827405	-0.746882742072145	0.0390273396569141	0.121941098704597	0	0
1086	611	0.359602100526368	0.23361796401101	-4.07226962702593	1.59127842994865	1.08691556714314	-0.437908085110921	0.583986552140665	-0.187890485305022	-0.35053970799517	1	0
1087	612	-2.29816978011084	-4.00015118077838	2.39805227725219	0.167383645821111	-2.16677441083774	3.40545019523101	-0.160345592236911	0.130071164902818	0.429044015535641	0	0
1088	612	5.85078959519372	2.70653354310392	-2.94087403561983	-1.61483462965347	0.135644934234555	1.76791251909763	-1.18183326479873	0.331127207217296	-0.682084275365083	1	0
1089	613	0.220457499589517	-2.30325096553528	-3.41318931582049	1.71243814937135	1.7417495747618	0.339613681449682	-0.353420237831011	-0.169480663910759	-0.147165470263695	0	0
1090	613	4.36463062926982	4.64349506486591	-4.98531606873573	-1.65008113557013	-0.13856606102138	1.02745451175161	-1.6216023921626	-0.223570285567285	-0.248294095669868	1	0
1091	614	3.12740023268532	8.93038048994688	0.2255398343095	-0.0412278600556899	-1.85842140608366	0.60162353039296	-1.23776852189901	0.250499301246846	-1.76939821464816	0	0
1092	614	-0.00642636988599621	-0.727966611296954	-2.73494451891716	2.15380841054691	2.40806888084277	1.1179844899106	0.21285201861237	-0.195630781796805	0.95260757649683	1	0
1093	616	-3.87822675109485	-0.717359691458538	-0.662653874567116	0.103924243696794	-2.84105788935067	-1.31557369248993	-0.277984817969178	-0.380481599391609	-0.0811383198659495	0	1
1094	616	-0.876470982255488	2.74632639256997	-1.92859044940889	1.85194405636656	-0.240494941471791	-0.627742447049389	-0.558804738274645	-0.759780992234734	-0.35230444788414	1	1
1095	617	0.123014672957722	0.776292595265724	3.87076960493202	-0.649403556359785	0.427580031142504	-3.20206531121279	-2.14263500636709	-1.38468403841451	1.00180437643249	0	1
1096	617	-3.15754188080915	0.443600142019616	1.10191082603407	-1.81254111620834	1.15549913387158	-0.31390734713699	0.883353073215857	-1.30096799160039	-1.17913067550688	1	1
1097	618	1.14928559266957	-2.78246349504053	2.09596366887613	-0.56121797308849	0.345544723016197	-0.344031537306974	-0.390755838283437	-0.579032536595344	0.487860230713364	0	1
1098	618	1.50929228579672	-1.28722781839338	6.15775831736264	-0.706652252829901	0.539456325273615	-0.377888493368133	0.0259976981043558	-1.58567367594794	-0.749022919362444	1	1
1099	619	-1.07479212858302	-1.41678803364029	1.06930774728149	-0.98269733354419	0.484598412865109	-0.0588835418230317	0.00396969512033879	0.00937559763633289	1.27560192903075	0	1
1100	619	6.39446057043382	-1.64089068503951	3.65230377886027	2.2138104105828	1.1459696603691	-0.123970296434028	1.11808823664458	-0.306772512520468	-2.02451303930961	1	1
1101	621	1.88068467063151	-3.20047429661115	6.22089796793545	-1.52820983491374	0.711519190911997	-1.14963336761812	0.49429256417708	-0.169221366090854	-2.00468528642094	0	1
1102	621	6.39716113083178	3.48606061629576	-1.1793502155763	-4.34767540586738	0.35130345412289	-0.86581244843335	-1.2785678894314	0.126259752162715	0.301525109727298	1	1
1103	622	0.192060986996571	-1.07021796323053	2.85664776002053	-0.827179819902657	-1.96027920761315	-0.191418139164755	-0.161260627977829	0.311452664629762	-0.374378875201722	0	1
1104	622	-3.85857959897504	-2.23311647587305	-3.03065519622833	-0.0954828173591332	-3.12606815775841	1.11638826356937	-0.496808451471862	0.418861822678168	-0.102040702544384	1	1
1105	623	-1.31901849283328	-3.39163698809638	2.93801341735795	0.372644303432121	-0.283501276263854	2.27437997566231	-1.21299044871228	-1.40970815666693	0.277776464835071	0	1
1106	623	-0.368228913128776	3.79726121252309	-2.36993587832385	-0.313048513220225	-0.709572979689899	-4.13455322338325	-0.429696488985849	-0.218347808756083	3.42225715789358	1	1
1107	625	-7.16390957274103	4.30371342397715	1.57745492084071	-0.899139432514337	2.39455297175076	0.218010250530764	-0.477512149815625	-0.37123135412984	-0.496717155706087	0	1
1108	625	5.60607197738963	6.47886397759987	0.532676080126732	1.23048070368998	-3.99361402748189	0.866327679506582	-1.01449052548165	-2.53252687171362	-0.0476631800749979	1	1
1109	626	8.06225897224061	3.63110295959907	-1.08167846852375	-3.45246943213362	-1.2765572416656	0.432394654978423	-2.74372441805213	0.0540445568459164	-0.94132257538371	0	1
1110	626	3.02786349650261	4.32130516617549	-3.96433544847563	0.581457664163116	-1.08585218915098	0.0398815420885829	0.543191015129132	-1.11506696881484	1.25190893681038	1	1
1111	627	1.33110047469198	0.20234683358683	-1.18784672414072	3.1427906493674	2.26043022269769	-0.951991738281138	-1.08917903086208	-0.776666275297356	-0.159778759608669	0	1
1112	627	3.75475880658386	0.438956732538275	3.41408310848395	1.8621790574843	0.73039386633162	0.0445025435654196	0.717401714339694	0.471024017942766	-1.33441048189277	1	1
1113	629	3.08481170463854	-0.874213879838375	0.249567820824764	0.0228666335249757	0.188067157661199	1.15538211135879	0.693573245324687	0.504047738226179	-0.476772356015903	0	1
1114	629	1.95727619065055	-2.34044258035752	-2.18712873574875	0.351409399807641	-0.214716759011928	1.09338734741648	1.13360100080388	0.678888048949997	0.169630793553812	1	1
1115	630	0.208573463178542	1.17715731541579	0.0691058114296905	3.40063305023757	1.0611113458168	0.772349774052463	-0.833886780078101	-0.00507045761637431	0.267128531547599	0	1
1116	630	-0.663299191034363	4.099199569249	-3.06057768115618	2.55610306977469	0.317186364202138	-1.56556925472922	0.0536829352797009	-0.718995403243105	0.781357611683164	1	1
1117	631	0.115876366772061	2.46317061391289	-0.944028843266825	1.59447340880287	4.16453680686405	1.04556807641836	-0.134286032263033	-0.947957406044242	-0.45025036394638	0	0
1118	631	-9.14106293940202	6.73534603539238	3.37828195407662	0.469217017283511	-0.379101077049947	-0.105521995449619	1.09230404594506	0.55328681471672	-4.96811652883664	1	0
1119	632	0.535275076853882	1.34170864607268	2.25288747106126	3.0108521290623	2.75408631506567	0.948683184043675	-0.77235219694356	-1.54219195456702	-0.76339914180681	0	0
1120	632	1.05116614531578	-1.36843000156412	-0.605696691634207	0.579456189985284	0.0553858842576786	1.53997012776027	-0.920561528273806	0.639865829324665	-0.926137218276958	1	0
1121	633	0.667328384119973	-0.338606090222314	-1.1649380717505	0.53610761722094	2.49333832729065	2.63842453750126	-0.541850990210396	0.0756996295289538	-0.102950837474162	0	0
1122	633	6.67432400637909	-3.33065924892078	2.94302303370097	3.60732510704789	-2.20314622438164	-0.0644918328770278	0.0424908247209675	3.48299207043786	-0.996712282559388	1	0
1123	634	3.55393562132418	-3.38169302963272	-1.08819327621049	1.72420245736214	0.632554904194168	0.782178846982415	-0.14748938052959	0.854900240099882	-0.898683896356947	0	0
1124	634	2.88008502568187	-2.03165147469043	2.7198973975909	-0.217469963741853	2.46395722177843	1.36783343964802	1.75889952349899	0.358629299222255	-0.352845096214284	1	0
1125	635	4.70087202381023	-3.94799615961223	1.46859889648783	3.79656121863767	-1.45992440172886	1.62760136239219	0.488387087326049	1.1908593084436	-1.15631118922073	0	0
1126	635	-3.73971807291785	-1.32226389352445	0.080639641500166	-0.0535049598112574	-0.0619741652678626	0.42865940274694	-0.963894107600033	-0.151864634566134	0.758290761555442	1	0
1127	636	-0.401820293756777	-0.719044903553543	4.90639966814301	-1.99816852566375	1.40154213984241	-2.47362627652339	1.06683183360656	-0.460414047468836	0.113713014229086	0	0
1128	636	-1.43189521655024	-1.0909191051773	2.70702073137005	-1.5487186932122	0.491701609713404	-2.5036893671937	0.93179387719887	-0.406430094746268	-0.617148895899346	1	0
1129	637	0.860927104079704	-1.21486926910494	4.36969971183469	-3.70149897537934	1.55396804594521	-1.00923083150284	0.697824945675403	0.197055853518172	-0.0535923176701299	0	0
1130	637	-1.34926031015173	-4.35450244632154	-1.93800977318264	-1.48915499731078	-1.80473071325023	1.23320691811106	0.30396264319345	0.657659092488454	-0.277931425961743	1	0
1131	638	-2.49977040000281	-2.26960563043404	3.2204416357884	0.175823445047636	0.167315937682848	1.7801210608776	-0.482163418970914	-0.239180141008927	1.33770310124504	0	0
1132	638	2.56630180203535	-3.45819657560829	4.30985049793755	-1.64417748804129	0.947961912870094	-3.10003090542779	-0.353401484937576	1.31791816465599	-0.714647453402851	1	0
1133	639	-0.429371671416578	-3.43960231317875	1.14483483646911	-1.4826650494851	-1.16742448258243	1.35533487781943	0.725967136855564	0.304836287941933	0.290385961267414	0	1
1134	639	-3.99036483380857	0.30199092685198	2.80804438043934	-1.51436658147647	1.44467413667181	0.718499789179776	1.79093245416304	0.556900332736278	0.319161390478532	1	1
1135	640	-5.87811607650535	4.22711891857409	-0.233218411888551	-0.791843996076252	1.15212970234246	-0.638206038813706	1.17563753358145	-0.940728353127425	-2.33068300900061	0	1
1136	640	-3.87049701420539	-0.195751383710797	1.69284386816597	-1.33016878757759	2.03551504220515	0.387334700067648	-0.459758162818844	-0.0359969098585111	0.530198691667825	1	1
1137	641	-3.55836182047092	3.40690654479405	2.12065980351564	1.28617327330728	-7.95831856206678	0.790763086907558	5.37074106267066	0.105041367568305	3.10463733968861	0	1
1138	641	1.81144130868711	-1.9553339174581	-1.88501051082257	2.38295870145791	2.02717560151734	-0.0902958332897448	0.418372682627099	-0.537141933820319	0.438482092883761	1	1
1139	642	-0.439252643423583	1.80657954347401	-0.633143774343594	3.37161262400655	-1.06906916211163	-0.521665663158933	-0.599696076392968	-1.41645159698618	-0.168726494820425	0	1
1140	642	5.08371292767717	-2.77603644677314	1.82302855160149	2.34868404257967	-1.91753618778528	2.33813756995851	-0.277396218763423	0.152298777648734	-1.07940478913036	1	1
1141	643	0.93790069280859	0.889987400703634	0.282336935361876	0.374370862626394	2.30696083200779	2.0581858028479	0.298707972564253	0.0606780956346886	-0.124695415808941	0	0
1142	643	5.13907675706215	-1.03068297169031	1.70529018394815	-0.726274365307804	0.419283171029037	1.49038300654787	1.61404972260975	-0.149701646846567	-0.71883689705927	1	0
1143	644	4.36158976709179	2.73695979967882	4.46672632057024	3.43501316476552	-0.432652538210342	-1.54253193224172	0.585200311920176	-1.00092173738961	1.71481677947181	0	1
1144	644	0.902547693711557	-0.352072049826958	-0.462818091933953	2.99888326787459	1.5885315541036	1.16419332678694	-0.840113460853213	-1.06064387664098	0.516954887246686	1	1
1145	646	-2.01535833891653	3.20137555855322	4.2906326117348	3.1134557396929	1.41865217996366	0.986637632922959	-0.506663093900473	0.989642043569654	-0.584006400829802	0	0
1146	646	-12.1616770419621	8.06969052986488	7.57206718438765	0.89684320600276	0.440159702552667	-0.626271766240745	-2.25924882785805	6.27610459797472	-2.94508881030837	1	0
1147	648	-7.7746147667393	7.88412081253273	3.49478117796851	0.282054982284649	-0.365562670787765	-1.07932642412271	2.26190070285427	2.80573695799505	-1.31029224775096	0	1
1148	648	-7.11403956934991	3.957370287568	1.84026739375291	-0.622135053913196	0.681290196166583	1.16824946691035	0.00293584266297218	1.24042261486755	-0.492037241474866	1	1
1149	651	-1.36476986453604	-0.910420429347273	1.16541345417078	-0.819700246819897	2.75989267644622	-2.57792982818471	0.215568831766338	-1.2900094057429	0.482301084592563	0	1
1150	651	3.78405285377128	1.21844507904324	3.71221507030363	4.11015992899847	-0.178084387558598	-0.398648949563997	0.916580949715779	-2.05280377264539	-0.460052289890084	1	1
1151	652	-0.126996675291512	-1.38762547638385	5.43538195879211	-0.193441111720365	0.359641258421208	-0.419859135251049	0.784570970017231	-0.329078901758003	-1.47786765888828	0	1
1152	652	-1.0838302762374	4.54492192625537	0.0949877846393191	5.89001406287536	-0.506052887673074	-0.849241411651194	-0.145481458711739	0.320832049306301	-1.02983781769238	1	1
1153	653	-4.08532517911097	1.42281492426754	2.70173843916868	-1.68706576717792	0.626079366408957	-0.684123735426567	1.06128374812929	-0.119301338184221	-0.678235312354794	0	1
1154	653	-0.916785241762338	-0.450435760648131	-0.297931326164699	0.385513734122655	0.77113898666907	-3.5124734874591	0.913919825987119	-1.2507092157602	-1.15230331486858	1	1
1155	661	0.927420483344307	-2.41645178326254	3.69080357698742	-0.361859154921961	2.11702513088679	-0.620865122299061	0.0172658825953375	-1.32641326555336	0.53051226361817	0	0
1156	661	0.721299002565481	-2.96153430161776	2.33135786777475	-0.990732322808479	-0.0284110734464364	0.107674709602073	0.662287173676806	-1.11610255992332	1.43124859574229	1	0
1157	662	-1.68948812671703	2.11918511355583	-4.70077955269636	1.70215098600457	1.12485814201725	0.594717524241577	0.631174702380128	0.0950014496992588	0.313870271449027	0	1
1158	662	-2.69563156300169	0.92288941543454	4.88875371340673	-1.97274027079997	2.4420854845839	-0.393939686966201	-0.875224855828634	-1.39014055073913	0.227927961217511	1	1
