# Supplementary material for: Removing facial features from structural MRI images biases visual quality assessment
Source: PLoS Biol. 2025 Apr 30;23(4):e3003149. doi: 10.1371/journal.pbio.3003149 (PMC12143891; doi:10.1371/journal.pbio.3003149)
Supplement: S4 Data — (CSV) [file pbio.3003149.s004.csv]

	sub	PC1	PC2	PC3	PC4	PC5	PC6	PC7	PC8	PC9	defaced	site
1	12	-4.41741725691264	-4.5566292364813	-2.88581086652585	-0.560550672570396	3.00327374374713	-0.125082069116657	0.925428256112439	0.587653198158606	0.69633426357149	0	0
2	13	-0.623756858067804	-1.16989769192725	-1.23137293008532	2.47207383466194	1.14410473371192	-1.48435531673582	0.936389323990083	-0.235659318889992	-1.48005003801066	0	0
3	14	-4.80051301785476	4.40816221529253	-4.65679021616915	1.09370469394249	3.73359567059583	0.244761873679574	1.31751895221989	-0.164337890954185	-0.221435763910893	0	0
4	15	-2.57690516644622	-0.691169931842341	-1.62085223289084	1.49968159154612	1.8290891235834	-1.64111350160063	0.160690587616848	0.860224562802955	0.575940549487251	0	0
5	33	-6.15722826182848	-0.51301115800294	-2.43746805198859	0.539792259039604	-0.249778307372043	-0.888350096724145	1.84443506068102	-0.24335097367594	0.679977320221628	0	0
6	34	-4.68461831029624	-0.721849738550759	-0.423519827099989	0.603235466630629	0.411120516445429	0.835959531452814	1.75630247413176	0.249594104943597	-0.215748930404686	0	0
7	39	3.00993844134534	-3.23744998178935	-5.25320777014568	-3.84753027892174	-4.70319916663457	-3.68788860575155	0.108611878725926	1.22929824212437	-0.659427170298238	0	0
8	48	-1.19523013653485	-5.94711164335629	-3.40218261599041	-0.672558720830351	4.1567977372737	-1.71281885222974	-0.992344618179289	0.911776635020654	1.31716846926747	0	0
9	49	-3.44165455582573	-4.61230835660564	-2.08380081278919	-0.79806828289454	0.553898824435157	0.445934415701125	-2.28347287374372	0.196758229209078	1.87455268829098	0	0
10	51	-2.56243012458363	1.70996457044489	-2.85540992583273	1.22236464305974	-1.24148085389175	0.11436240977569	0.845767700585737	0.146524444380486	-0.680579248902711	0	0
11	52	-6.57148619495203	-1.51548535304749	-0.36755959608497	2.49761621816931	1.50344187020606	-2.17469453285073	0.304715601764886	0.59054099114525	-0.152732203707237	0	0
12	56	-1.75599304170486	1.72720391498598	-1.02855080778785	1.18162238010639	-4.80828366945163	-4.85293643500342	0.553905818183631	1.12138326025078	0.482095242941105	0	0
13	57	-5.22788333417889	3.80602713719131	-1.31241842213852	5.44456241158347	-1.67580904006046	-1.34288343970525	0.129045390328923	-2.57944746854869	-0.0697135031386539	0	0
14	59	-2.86590079137192	-0.529764407607737	0.487973584300776	-0.502109628521804	-2.14765576621141	0.361308718231998	0.0868801741251112	0.366367885481434	-0.339971415267231	0	0
15	67	-6.62670647535858	-4.58318117228968	-0.583526252958605	0.25255743555466	-1.06907431354945	-0.391122341269208	1.53738437540794	-0.47215029445443	0.692043729708218	0	0
16	72	3.71621265900856	-4.18217964762941	1.23372015538416	2.50669379141741	1.82808353370671	0.587789703278238	0.252278298396395	-0.411857480743032	1.43371053523041	0	0
17	79	-2.82513938127648	5.21253285251509	-1.58201415350604	-0.72659181350637	1.05313004084141	0.294492820722332	1.0502322822116	-1.39093641589042	0.416246381927832	0	0
18	80	-4.97080692331687	2.99290907336659	2.45367713253693	-1.32395727344473	-1.45769331529076	0.751271365789639	1.13779439172813	-0.113235072110631	1.19435700627462	0	0
19	83	-2.74709082909818	-1.0806747446775	-3.91439999682815	-0.238423888768666	0.566966180495477	-1.97930540496874	-0.313725530158941	-0.465926671952776	1.68825836139513	0	0
20	92	-4.59706182530303	-0.828628503383976	-1.08627600923844	1.09675399768842	-0.312654814829785	-1.60596134189565	1.77873129627171	-2.40619619779678	-0.146475199956419	0	0
21	93	2.1395506907027	-3.52449241021273	-0.87414198951623	-1.70723616377159	-2.57917052185822	1.48677305144811	-2.75525679258233	1.27872382699546	0.453989419655797	0	0
22	94	1.97502045933571	-3.66647494265941	1.23457465464937	-2.97411247760908	-1.23176159576326	-0.36458267433625	-1.92194691809567	0.387167675240974	0.334387674382239	0	0
23	95	-3.97684640916636	1.5297332937725	-0.918952488141922	0.924080442421422	-1.20400203574964	1.07354139389552	2.19098890752696	0.222299278755376	-0.59152802208061	0	0
24	96	-2.47768082983474	-2.77431960052653	-2.39007721820104	0.655659445533729	-0.945128483288224	-1.65043916395044	-2.54883006803328	-0.642151228832722	1.82411484076129	0	0
25	97	-3.87252348049923	-0.501149796589623	-1.55409578550378	-1.22749300527228	1.02806211681186	-0.751107698445545	-0.446937673408305	0.398016676655359	-0.969454193143813	0	0
26	102	-0.961504477492129	0.476331211431161	-1.9647713259602	-1.85143944811118	-1.69299089406203	-0.758758597631832	0.686454830475834	-1.76495743077197	-0.992657270547747	0	0
27	104	-2.55507235457546	1.55809974407479	1.51148716192975	-1.7218776265797	-1.57946387024028	1.80754572314734	0.467488363813472	0.143225788327316	0.0990759124220671	0	0
28	105	-3.62086804919543	0.588626210363424	-1.1421022217637	0.0106967502642004	-1.48223579494666	-1.77730148400868	0.498077629591207	1.1620567144649	-0.554867704006326	0	0
29	126	0.524266435700194	-6.31925428276348	1.15427545690062	-2.08937576747093	-1.00990114479951	-1.77267121494782	-2.6464534609789	-0.67160477204122	0.809348758715387	0	0
30	127	-3.06337645591209	0.0905657376200249	-0.635616813696816	-0.413111813488642	0.569364751988463	-0.0351518056900133	1.03953470164163	1.05737257703037	0.509045464770284	0	0
31	128	-3.57830236298923	2.45416890273979	-1.76173796127057	-0.68359874889948	-0.855153947155987	-0.861447621473756	0.232973262714707	-1.12281017025517	-0.491896440459758	0	0
32	130	-1.40558573813499	-2.77678855624556	-1.61409176985646	-1.18057278598953	-1.03656402564248	-0.383145149244	0.677781209252228	0.340270834696216	-1.05570536424347	0	0
33	131	-5.74018273919167	-1.19980093817461	-0.946887626217446	3.65383125338474	2.56860928127525	-1.9121166651537	0.220999571943667	-1.86895573023584	0.157760376638351	0	0
34	132	-0.989122178836994	0.403448717827172	0.156227492660579	2.59557464415756	1.07673491942048	-0.218890070573287	0.0474513439499335	-0.417035511275282	-0.523495147659747	0	0
35	136	-3.95491622198799	-5.18934011562695	-0.685575565801295	-2.44539710190256	-1.48214492416577	-0.454210335655271	-0.075062495720924	0.0908985226135699	2.271418159969	0	0
36	137	-5.24615798414975	-1.19045885408002	-0.883090465203353	0.0618116123277788	0.70645677600095	0.595698394741697	1.19678158458416	0.914412698355513	0.0153219740575274	0	0
37	146	-4.99815438605143	0.94382911241228	-1.38299158465505	3.62659553248463	0.190205475861466	-2.67802418623787	1.57937215591001	-1.57339805156239	-0.2141813904187	0	0
38	148	2.23129715974438	-2.24319750792184	0.361836456923651	1.62910952136028	-2.35437565131005	-1.04897890758234	0.239279981936857	1.06925633876072	-0.974813161815283	0	0
39	150	-4.25234515046697	4.57477018790986	2.86779882320549	-1.72565582695364	-0.957099820720617	-0.601293270458737	1.27081406374973	-0.214422439741103	1.43556337822612	0	0
40	159	0.328487246303645	6.11967500198097	-3.10884857083454	-0.400671880166966	-2.39269995250262	-0.689476775281986	2.00314909515618	-2.67321686257604	1.13191165097291	0	0
41	160	-1.55120210403516	6.54002936900642	-2.50399309213415	0.406774736342905	0.429407625350782	-1.70961765711575	-0.143536418615252	-1.82754043806118	0.390311105136906	0	0
42	161	1.44940976218773	-1.468107142597	6.43305154932047	2.1047012597116	-0.304138026475607	-0.853535502644825	-2.15696115998039	-0.406871211434507	-0.635327286594854	0	0
43	162	-4.01005508212872	-1.58781288982369	2.4138162427074	2.09691123829691	-0.451180622069885	-1.95364426449721	-0.697491107198206	2.47780979155458	0.94261746919747	0	0
44	163	-1.95705601060446	-0.405181684140406	-0.17928771010555	-0.0937472785589699	-3.59132317812982	-1.4960391248944	-0.344233056746976	0.353042596577401	-1.62373358879886	0	0
45	165	-0.78708296932884	-3.3847527322614	-1.92584098534654	-3.74972734671545	-4.7148288177613	-2.175983211292	-0.347065636039708	0.619677182025423	0.626969711764087	0	0
46	167	5.80362696214493	-1.67141206805856	-3.21637182451954	0.162030964793198	1.19619423404914	0.211149393157204	0.692855910398755	-0.470106396526547	-2.49684483667221	0	0
47	168	-2.0435384906486	-4.37974267120394	-3.62556064263	-2.7014651127063	0.416950754740661	1.03001581363338	-0.911130263080705	-0.543174101086057	-1.79831205246747	0	0
48	173	0.1463467944024	3.70549650642298	-1.82198566018153	-2.45233584610288	-3.03406452790336	-0.286775400603983	1.17408424531457	0.30472378463011	-0.148745412387188	0	0
49	174	4.08988626408727	3.82234820105718	1.70695668694419	0.176621928121874	-0.388700179914793	0.536941955063749	-1.19938316726223	0.248586256483499	-0.277805507478581	0	0
50	175	14.4423779643644	-4.13615945735656	-4.41858992396884	1.04990414005616	-1.64893082620595	2.91083715080353	9.32845341381604	-3.13646204241419	-0.598576129239636	0	0
51	176	-5.9508109900977	-3.99857224204518	-2.573143804537	-3.12264159937185	4.50755340148743	0.552531129702082	0.267790512587895	-2.4043803252831	1.66735053632071	0	0
52	180	-2.53512324382435	1.99968516709073	-1.01710015096533	0.508178390847952	-1.63620372387707	-1.57420854149479	1.82220291924752	0.298532258251113	0.217659841229822	0	0
53	195	-6.37287564850773	-5.67114774076907	-1.00946582638821	-1.53475049718007	1.04994222751058	0.242285243672767	-0.937429925928303	0.478015389270407	2.92657719099853	0	0
54	201	-3.41122808992775	3.54713088035488	0.749099874531661	-2.86808848201855	-0.982680805461997	-1.18996325697866	1.27547992769946	0.270105228288358	0.983916699245476	0	0
55	202	-3.0348718626435	1.39848237480956	1.74962632554733	-0.471506785666052	-0.782656167505553	0.626664405955432	1.32714079796007	-1.58479230246031	0.25268135643195	0	0
56	204	5.61224695399064	-2.57181942638753	-1.67847154223355	-5.3487049442909	5.4691948218725	1.27771686236167	3.14852239869097	1.61531126707944	-3.66724919094016	0	0
57	205	-0.552750471096934	-2.62536114653443	0.5479841466037	-1.70978494522864	-1.94448801883906	1.46076712730685	-0.137821268042841	0.48851854781156	-0.83171543460844	0	0
58	206	-5.52265075534745	2.36461572010071	0.748137272060777	-3.73183112971328	4.83186385486654	0.778864892748773	0.942742646086166	-1.6931182348858	1.18030388209525	0	0
59	211	0.0426965908075378	-6.8960835950206	3.86749912744046	1.00854408273689	0.422785217664144	-0.249519926165859	-1.99807174648827	-0.251655367320597	-1.44869860345392	0	0
60	212	0.196994857792198	-0.85919062945068	1.36929983351636	0.616867058143005	0.528704615517489	3.02879445922309	-0.901988731141063	-0.0408432724901623	1.5814313410862	0	0
61	213	-4.38104191175344	3.77988451823982	-0.923904868056115	-0.554968205337129	5.49544964208456	-0.816051586540785	-1.97736742770979	-3.99582077644762	1.18539826636828	0	0
62	214	-3.07201352858394	0.988277526220483	-0.408236743318482	-2.43992443155697	-1.09099217268985	-2.23331451031562	2.9675781856057	-0.198378604014182	1.48784100799984	0	0
63	216	5.85930508751084	-4.71442709927838	0.163638989787258	-0.234957969468631	1.57059614476909	0.965390476920842	1.39102908098616	0.89969245545446	-1.97881232461808	0	0
64	217	0.605025692736035	1.26152753245761	-1.09860213931467	0.419161612575575	0.433704723628753	-1.0447960366264	-0.61438584853837	-0.113552056306322	0.29442102161226	0	0
65	218	-0.620951871223457	3.52203427745519	-3.04966712650955	1.33048213608253	-3.76658505544302	-2.53916651998935	0.191975782664332	-1.32425201701218	-0.526348324107527	0	0
66	221	3.16718782002353	-3.50570493348867	-0.235841944946161	-2.61431047267216	-1.44044758917509	-3.32175323221766	-1.35689944627586	1.31805355871083	0.22195638957947	0	0
67	226	0.734841863088096	-0.693825564027923	-5.24675647390643	-1.88208231597648	5.01335552184286	-1.82035194306272	2.17742150439775	0.660261902204478	-1.24532733866842	0	0
68	239	5.16727779884569	1.83238119086003	2.9324119416005	-0.471263088771415	-0.291007031895408	-0.973903864679356	-1.23456435294149	0.693311562336883	0.878716164155945	0	0
69	242	-1.0721177144674	1.70530563713359	0.787957530430402	0.461900125779623	-1.63151473174966	2.15299638961468	-0.619067789392112	-1.1429204925606	-1.14560302948256	0	0
70	248	-4.81245286592023	3.5464567546208	0.103149181002607	0.663611464071353	2.44206597790871	3.09459613881715	0.373803632494732	-0.417409860229324	0.919656402119148	0	0
71	252	4.41924643269262	1.34876103711413	2.36441936376495	-0.818404645936124	0.745362864091479	1.39439074617587	-0.707765412757667	-2.38970065279664	-0.853533062496806	0	0
72	253	-1.85981269238703	0.0431594941489461	-0.226810410865842	-1.8125010629603	-3.13139730733287	-1.95817623585858	2.49545799304604	0.202301560097899	-0.00611253674300275	0	0
73	254	-4.02431157165165	3.5815269847576	-3.32352953144532	-1.68364802213526	0.833087345300374	-0.693616686412151	1.50030903153879	-1.86726744558623	-0.433591703339172	0	0
74	255	1.3041082221466	4.41400127605437	0.87661708610161	2.94787953750629	-1.64206330281204	0.146208865495065	-1.70382396243935	2.39660678517602	-0.511123697214176	0	0
75	256	-5.33364722223885	-4.48702783724236	0.373656500142059	0.0238132820848746	0.26943276437549	-2.2575321827313	1.008980249554	-0.818759836980996	3.98084739801054	0	0
76	257	11.1770263916429	0.237194864820322	0.0101753800740506	3.52028350738526	-2.24278739586091	6.34872295843783	4.56053450225417	1.79603385101054	1.28400511820923	0	0
77	258	-4.75356576105204	2.7516285457065	1.91425215982692	-1.77063869254676	0.874302408130739	-0.690764229001015	2.97495994338672	0.207307696937734	1.7706892510762	0	0
78	259	2.65015922640385	7.13455865810105	-0.210089087930134	-1.360268864333	-0.757005178443661	0.482486110393864	-1.44122090491397	0.775860209532022	-0.504660053138383	0	0
79	260	-1.39715735085503	-1.60110248292741	0.0556261370775673	0.37088036558282	1.44016611470099	1.36656486816062	-0.704741177580759	-1.09860694044306	1.36897809023718	0	0
80	261	3.56658416834489	-2.96430434423544	1.40068990641654	-3.64072634688976	-2.04208863969781	2.16410879015664	0.328334952907008	0.338796048908612	-1.3846348185979	0	0
81	262	-5.58971203726256	2.20614867027863	-0.270999269609703	2.37591110963137	-1.13561520249612	0.306805748000137	0.515885347184522	-0.29619697343618	-0.658320761062863	0	0
82	263	-0.165817190736804	2.69383767962542	-0.80825443842811	0.438818205007206	-1.83252596452853	-1.0025826779962	0.306815266691197	0.0740757729012359	0.768221915329824	0	0
83	267	-3.14331586423788	-3.27686638652129	-1.1281070561571	-1.49334254933149	-0.178337488911574	1.97660251554608	-0.342557863623122	-0.967306745233117	1.06537060603732	0	0
84	274	7.0989345232439	1.3264706092972	2.00594399461808	2.33372584652961	2.07732153081281	3.32324377180574	0.840869994696519	-1.06902102894806	0.581381298088331	0	0
85	275	-4.39419163028107	-3.53546418237087	3.12998903486558	-1.84707844467445	-3.23728668184853	0.0516463122584548	0.87189234997785	2.69917985725722	1.34212094014741	0	0
86	276	-5.03534283499275	-1.77290582218119	2.83617478925901	1.08512220339098	-1.04028857655494	-0.270390551004501	-0.692526226537693	-0.142741770263736	-0.157897374702626	0	0
87	277	0.98549406242313	0.0504577226632432	2.51410795600031	-2.91182822374763	3.57246111996947	-0.724027313290246	-1.58581361197636	0.724990841199544	-0.268608984114556	0	0
88	278	-4.60136780584325	0.331165681054619	-2.48146363106859	1.70392367663746	-2.0753901907726	-2.23770511431817	1.59554137214989	-1.34290350710391	-0.149171282815475	0	0
89	280	-1.50198529659673	3.80171936141295	1.90766519890756	-0.906223969539352	-0.419403399427677	1.62799117521385	-1.29634618787389	-1.59614958872742	-0.393402033382774	0	0
90	282	0.249355473615485	2.02412577163495	-2.74620667415155	1.4886572154068	-2.60347115794083	0.337168529654124	0.0775318846569012	-0.419292271400845	-0.509072870881171	0	0
91	284	-1.74571243631085	0.456787274687648	1.98018047330894	-1.62571322941016	3.67087566007241	2.20833752715457	-2.18755046239278	0.356442818425028	-0.61540964068338	0	0
92	295	-1.16247042207146	2.97470400144705	3.50886639855213	-1.81664147255332	4.43712428547233	0.901368024307091	-0.808986902045556	-2.98562336283526	0.0617669981374945	0	0
93	296	3.31570575935098	3.43459310452642	2.92004660642927	0.142435908472814	-0.741956335426922	-0.739419170698416	-0.0598891418019162	0.67286979452984	0.18885607041709	0	0
94	302	-1.77911044830725	2.33854256647656	0.717589984248947	1.45138336227548	-1.23481623415122	0.702615584767698	-0.457508734664652	-2.34147574657315	-1.37929560893473	0	0
95	313	0.388556060672907	-2.62563126842984	-0.542085681838904	2.62234503360985	0.194789566098758	-0.123917358416888	-1.50595415499464	-0.943808984449166	-0.358578459009831	0	0
96	316	-0.518835687048476	-6.07530623743439	3.34110514406022	-3.70901003241598	4.65222249625499	-0.787832154695011	-0.0218213369479912	-1.00838791906575	-2.35172835713631	0	0
97	327	7.97969927541961	-1.50829429947369	-2.26506441734215	0.522335216445815	-1.58001719165364	1.92319698890462	-1.11133621513788	-0.251410466623649	3.8951541392667	0	0
98	328	6.50082797481549	5.01322888815019	1.0384084146971	-1.70875210066115	-0.324823098800407	2.75008873280281	-0.880648443016342	-0.239989776117179	-0.572522436774824	0	0
99	329	2.16187694432171	1.63594012399956	2.80678697485038	-2.01801298296859	0.843427914207915	0.00825139315840712	-0.912166829979594	0.175628140432559	0.399591939857117	0	0
100	334	3.48297927014553	2.17343690419529	-0.658968643248785	-0.148296761969149	1.29861422608374	-3.30505537999746	-0.318089337873207	2.82156417557844	0.565929524830604	0	0
101	335	5.91785822005152	-5.93281143770906	-1.01986615344381	-2.66237628093861	-1.38881802610495	-0.534105657690174	-1.697239358646	1.33499359142066	-1.14809579455741	0	0
102	338	3.90088909517615	2.66408329416692	1.77880351053952	-4.20716364025135	-1.2733691617832	0.946878870719951	-0.0293398063727497	2.63186604567839	0.873537146909493	0	0
103	353	-0.221506059712066	3.5506697499929	0.999014876836137	-1.82430364299936	0.885534690700745	1.89418117903395	-0.430332710793705	-0.0983427177937781	-0.291852278735207	0	0
104	354	-0.917943190935217	0.769841768203098	0.64963891509612	0.0219824459220476	-1.35164479780065	1.18903410657116	-0.140278812162402	-0.151270484830915	-0.81685758848355	0	0
105	356	-0.101185225801624	2.08635421434129	1.10018565853302	-3.31276694787054	-0.357379189001713	0.615630848315796	-2.14145245509726	0.275356169430754	0.32321567410107	0	0
106	357	1.9507227093394	-0.332474951844241	2.99407288426446	-1.5674409742997	-0.866691850497676	1.47762414770754	-0.715730701794087	1.65116991942691	-1.15235833671673	0	0
107	362	-5.52366948257859	3.09628035233831	1.41878732218989	0.998631105239751	0.910833478278591	-0.375691038400531	1.2885353208271	-0.232201138495078	0.767622530609895	0	0
108	363	2.10633644948189	2.44169312230284	2.67059441379797	1.81501053687753	1.27434032716327	0.592028534972181	-0.187637076543905	-0.537930648244959	0.11849065069711	0	0
109	383	4.48521640066624	2.62829550421211	-0.792203830921499	1.59734721025224	5.42168042734679	2.02709047970233	-0.00896865526120905	1.24580653078361	0.370064343841954	0	0
110	384	3.91951519555765	1.40104932625808	2.48908375715464	2.31670929557847	5.64158075824927	2.665550996132	-1.23418259890061	0.345945436987857	0.47592291084512	0	0
111	385	5.9610176933891	-1.95667046653751	2.74357972002899	-0.470360770623362	-0.835669161167371	0.679977164045073	0.35284733229919	-0.405689727986597	-1.07069526236343	0	0
112	386	-4.23129898928584	3.30848383470146	-2.21961259385569	1.94773203196184	3.1498198794417	0.887220757108507	0.350004258518908	-0.305838871662161	-0.349843155936575	0	0
113	387	-0.90222037581417	-2.27463248000235	-0.80332195612318	0.349843000170627	2.94575183588516	-0.67246855996767	-0.528803473018977	-0.590162513555393	-1.97747050177833	0	0
114	396	-2.70134152085404	-0.735783815014318	0.574652510297615	0.313831893070742	0.354914086259486	-1.54987391532321	-0.543662233047345	-0.449419680639634	-0.92055344258275	0	0
115	436	-5.84487132975866	-0.464961334142003	-2.38480846114409	3.10490633847659	0.253478639382763	0.186504900132384	1.43589578600822	-1.80610573600673	-0.788510707092302	0	0
116	437	2.11586944425017	1.37662485355784	-1.44510804718385	2.62915877932072	0.0242086604443929	1.88813991475443	-0.662895134113429	0.201326499107915	-0.434879998495457	0	0
117	438	0.0116436279815212	1.28559896631517	-1.10054955002128	1.43219782643599	2.4162941892539	-0.38151424696932	-2.15466785027839	-0.924268252357987	-0.108487516218639	0	0
118	439	-7.9226935268915	1.1347135856885	0.853348142581071	2.947340476541	2.92094053496143	-0.31299044222662	0.644391626607971	0.355651354443543	0.666859207970392	0	0
119	440	-1.58571313383626	-0.483671712673784	-1.64563638539029	-0.668798303446564	-0.0931543327702911	1.28677584499885	-0.197009455414303	-0.114477949865117	-0.274351533085222	0	0
120	441	-5.43994045512505	-0.827371346549657	0.984840157168981	0.486187843923562	2.51337215886381	0.134715451984875	-0.627012500687767	-0.533112799737312	-0.235637918966191	0	0
121	443	10.1550726569415	-4.32805047832631	3.13225959220988	-1.63344842576472	0.169055639871889	0.698796886072582	2.10633343803286	1.00733176028338	-1.18077885720433	0	0
122	444	-0.811547721877074	1.66366897490154	4.14623306802496	-1.61467048840297	-1.42512818888797	0.0149704549683284	0.461171855883593	1.17593314923213	-0.158811713955634	0	0
123	445	-2.78660745415131	-1.7539432239606	-2.10307393773078	2.73309877023416	2.08629774570564	-0.658992782255114	-0.807686071712247	1.69595967038264	-0.0473801366670138	0	0
124	446	2.93767141014758	2.34581124141251	0.523052372110386	1.71650586894909	-0.110341941535873	2.51641128666395	-0.744979255986796	1.05820534361214	-0.463723295221768	0	0
125	448	11.1299509822071	-2.36982242859097	2.07094569732422	1.60576075115731	0.449640733160593	4.08808395322013	1.46083543616629	1.03068337108049	-0.0434677993455077	0	0
126	451	0.0707057346739666	4.765120099133	-3.64745283659708	1.82790602303557	-1.43445473024507	-1.08811327374761	-0.110596549690527	-0.207453247741244	-0.904519253978922	0	0
127	452	8.3909266193637	2.4428147657363	2.06198027347715	0.605806870438781	-0.0472079749584959	1.26562669397743	0.212684659886689	1.84223505922816	0.994414525572006	0	0
128	453	5.7879326894515	-5.67925618585698	-2.39267253207742	-1.03772716269799	1.18818483064316	-2.21079761584957	-1.95378723904981	4.20615998967644	-0.617333573630802	0	0
129	465	7.8865114480713	-1.8961397363682	3.21868710811171	3.1440856332718	-1.2371573783297	1.94973895830354	0.0572155860586518	0.237334430133581	0.185551141716334	0	0
130	481	3.64202071587396	-1.10601661547174	-0.892735861332185	-1.36292989046564	-0.547558009280675	0.209305328560541	-1.78366024057347	-2.20449466507261	2.21385224711005	0	0
131	482	6.85022627698919	1.17274460834423	0.781950912819425	-0.335118845224622	-2.24412115657288	1.0797309656352	-1.33372378131454	-1.09729892601354	0.540268149832923	0	0
132	483	-0.118745242523606	-2.66220175745088	-1.6729666072049	3.93668795344962	0.28976520862732	-2.71509113049995	-0.747477303046896	0.450630620190176	-1.23192351642184	0	0
133	484	1.76299257822564	-0.0823479165488566	-1.22068088425502	-2.97035213618122	-0.371349350466742	-2.58910861731756	-0.746625681333637	-0.213608768004249	1.56017087729339	0	0
134	485	5.15900695149787	4.0374473807427	-0.382427146703943	-3.63784244620314	-0.013526335892058	-3.14471695460922	0.0584862334804588	-1.9521637266328	-0.575810128910706	0	0
135	508	3.23817774842246	4.31688925503131	0.448351606681131	-0.941957300786542	-1.38108130932915	1.0675960925848	-0.870125635519586	0.977974152016503	-1.29387576682557	0	0
136	511	5.64527779161396	3.7396512642205	-0.313459840131695	1.94324447014339	-1.58432133836744	2.95342642374692	-1.02901215798265	1.26657283282455	-0.67104392467523	0	0
137	515	4.81520321212336	3.2812826994949	-0.26293129287145	-1.05467143821614	-0.250178797932173	-0.737261151735397	-1.08065124240137	-0.051634443808644	-1.17033536755196	0	0
138	516	4.98996000345046	1.13737670415487	1.72181423202161	-1.01537846386253	-1.29888056312033	1.50777423407848	-1.11058115578515	-0.453385592382614	0.409693253797826	0	0
139	518	10.102610497676	1.15298408486449	1.24768684737872	0.917759368893418	-2.74221849896514	2.56013226291936	0.773172907277814	-0.525136324491038	0.0543551085416794	0	0
140	519	0.0910161531761919	-2.19202362734989	0.297922176521129	0.870041607395116	-3.37116589775028	-0.358516279547372	-2.72550436852614	-0.577495173045431	1.61626677743411	0	0
141	521	5.31956280115131	0.542625490959065	3.81268209226633	3.61127511710309	1.28471280720087	-0.30313699585292	-0.345713477681877	0.304173442820291	0.318379851043163	0	0
142	522	-6.06323833334622	1.19886300185365	0.23137248426193	0.995070474364304	1.06096826458782	-1.07957045561488	1.02768025948882	-0.712191995164085	-0.334953561412878	0	0
143	524	-0.0468561557931883	0.412032508384473	0.117633636785889	-3.31970737730362	0.114512442780659	-1.14806898489789	0.360482794655094	1.83472091897964	-1.53378695302493	0	0
144	525	0.652051431190148	0.542870962507213	-3.97079770535565	0.205283666628006	1.57266954615557	-2.55373670144302	0.336795547882098	-0.165349239509623	-0.0209141243355377	0	0
145	526	1.30477064634187	7.82024134613154	0.444439597377585	-0.977282187840183	1.82502013671438	1.04611666597853	-2.13948386828016	-1.71490391630253	-0.887274746498161	0	0
146	527	-2.96379563927287	-9.24890787529501	-0.476003010038784	-2.03354406980286	2.03445884296463	-1.84063942305325	0.777049530166817	0.502385909845455	-1.62375247729308	0	0
147	537	5.74826061836384	-0.796829020445941	-2.48220420346205	3.12361988872372	0.328834433910832	2.70969043869455	0.27069384846721	-0.135583334259376	-1.51764823646601	0	0
148	538	10.0232771293105	-2.64278534287059	3.73197337223322	4.34087789189672	3.71145387806713	2.17366440743424	2.8166848448787	-0.254709972324258	1.19838047839319	0	0
149	544	6.63987711194004	3.46727660568841	-0.227943232427402	-3.3144377198524	0.895548507791923	-2.39900000946858	1.07749802123741	-0.40412918393971	-0.860180506137109	0	0
150	546	2.6636789698719	4.57874249959512	0.118375151731011	-0.630207020247342	-0.747310747268501	-1.34409628068087	-0.793467034303057	1.50999281217556	-0.0449208579890005	0	0
151	556	3.54194123479687	-1.14118178766858	0.386268289139258	2.9563376546968	-0.0135509909585083	-2.49597235684631	0.475489366810472	-0.428094973491698	-0.410177181555659	0	0
152	559	6.51119162631074	5.12658647490737	0.913400389826615	3.20053803361406	-1.18358910366334	3.39474397547035	-0.562081535890819	1.68172281448804	-0.535176837771201	0	0
153	565	1.00881794748021	-2.59844943863917	0.963711623383645	-1.07529200247996	-0.717991728431315	1.08940329215601	-2.03740181785197	-0.650042888086624	0.701717248619916	0	0
154	566	-2.36058858115846	3.5485952604038	0.463210618678659	-0.979401413689202	0.758793558118768	-0.813238816584492	-0.0584865737619269	-0.312350379662886	0.196566987688474	0	0
155	567	-2.84796084258012	3.27765309840416	1.2848588347535	1.08397013920404	-2.30845806533324	2.33205255821046	-1.00978047786723	-0.0182027999377947	-0.954907989041415	0	0
156	568	0.754165865131032	2.98175489559219	1.62004528243589	-2.16518232540226	0.115967082073829	0.355220537027681	-0.65026065337684	0.289929084403443	0.290713433688759	0	0
157	572	-1.22010980737551	4.78420367095545	-0.300752102641012	0.242401319384305	-0.632260978103138	2.04235522527628	-0.681182527790492	-1.06676635181958	-1.76141654686168	0	0
158	575	0.546249947486875	4.04556552637969	-2.2095250581532	0.525562393587256	-0.0857855495211348	-0.727139028935457	-0.293132694778631	-1.32959542580963	-0.85018458629902	0	0
159	577	3.74112872705902	-0.235747383853703	3.89371878074578	-0.971701199879414	-0.432998247978856	2.2392918712979	-1.39897350793265	1.61872661862888	-0.963196919408688	0	0
160	586	-5.72567548636826	-5.2153373368304	-1.0161133996288	-0.46391278877821	0.809318030191002	-0.813286449495627	-0.655120077511467	0.967346702318212	2.5239190861505	0	0
161	598	0.646690449663721	1.21405472472779	-2.16771122086664	-0.08603197320649	2.49360189814057	0.847899813761119	-0.473685878144517	0.387015621897448	-1.34481278876367	0	0
162	599	-1.75404713914033	-5.38042661439134	-0.704290531905407	-0.315703702679942	-0.108623853692251	-0.160706260711066	-0.499522245187596	1.24208191092973	3.20624085676209	0	0
163	600	-2.04063448761023	-1.1126434680529	2.18385147922827	-0.605745069462393	-3.24468459239182	-0.218629037554985	0.721442522186485	0.594482715639474	-1.01739972084485	0	0
164	601	-2.46150036365072	2.541452865583	2.16138822818591	0.318444650274438	-2.92815749431782	-0.318457760695296	0.594237560511928	-1.1050338255103	-0.633196939399499	0	0
165	603	1.41498540567	-0.560621568167182	0.773901176254904	1.42401914286541	0.341913365764081	1.00051856629632	0.13040272438472	0.936482475583885	-1.21843099948141	0	0
166	605	5.23516921385451	0.302661035188049	3.38899800152166	-2.62267397464832	1.26807563492905	0.146458361860808	-0.203535436943349	1.42855013651356	-1.04835510053585	0	0
167	606	3.7035144802888	0.787881390377077	-4.94510098585398	-1.5701869957165	0.44844549795309	-1.59376515251982	-0.654544927056102	1.56948600434749	2.01308971147282	0	0
168	608	1.33068341162121	-2.25976113567924	-2.15028691260417	1.11840526252377	0.419099897068393	0.549883152763723	-2.3558239830791	0.0837478137264303	-0.680570875701653	0	0
169	609	-1.47582848653667	0.728957746003931	2.42846675129355	1.51818966326371	-3.69983862925675	2.36253017907266	0.691764683502967	1.43260640372403	-0.684713202314838	0	0
170	610	0.55445279459602	2.53702512976071	-2.94473215484386	0.969350497608995	-1.94968445158855	-1.40253678831838	1.22639784798114	1.32299868163697	-0.22188102862734	0	0
171	611	-7.33483892843913	-4.90493735142243	3.22958198856795	2.30330031218824	0.546399215654904	1.16065901647174	2.38407174915519	1.2937701140118	2.11287578683783	0	0
172	612	-4.58587994736284	1.94756911563622	-0.362738322633323	1.52160843326183	-0.651832793714035	-0.000735826449339815	1.36852537576852	-8.44606654072408e-05	0.450503475551944	0	0
173	613	-2.85804790912093	-2.10678800186906	-3.04007485283385	-0.323901149268022	-3.15200282106971	-0.449727348618851	-1.02873795124348	-2.61863821697206	1.19006734482662	0	0
174	614	-6.65850042887456	-0.83081666532966	1.76439346382856	4.13147412402164	0.772290344112824	-0.328439753200299	0.972206679525004	-0.354800858831704	0.553696051284767	0	0
175	631	-1.6876977919848	2.10606097110269	-0.682003926774346	-0.257789715327792	0.284682777532671	-0.0269186504680437	-0.886760281274943	-1.09338104097585	-0.633163141043817	0	0
176	632	2.31746505263473	-1.21410798000582	3.59887836919349	1.2473417884933	0.782778035514343	1.20152234288921	-2.15355075381118	0.90517164996793	0.159686753427808	0	0
177	633	-5.41127000976914	-2.98389262162454	4.64412298685425	2.97638358629964	-2.09107515399032	-0.400811762025414	0.407771528319785	2.32569066504687	-0.342296579573262	0	0
178	634	1.01036092064383	-0.326821095296625	-0.559823040730495	-0.275989902449562	-2.93653215246251	-0.439233691172529	-0.0279666219420167	0.710030876057952	-1.67278679229471	0	0
179	635	-3.96414044668235	-3.4434412421306	1.90834472979494	-1.826024367247	-3.61413888030496	-1.31780463004855	-0.159171743081107	1.33089177280864	0.168190715783898	0	0
180	636	-0.105476769643798	-8.6005964531673	2.39087081849075	-1.78551294502245	2.75397914507552	-0.608430676606243	-0.272414756290894	0.243506315275068	-2.85392885768522	0	0
181	637	0.182003192686007	0.840332091521241	-0.615441315204245	1.55841403108616	0.271850966883959	-0.123705950968866	-0.763748292533754	0.338694793624023	-1.19785840886644	0	0
182	638	4.9978390408477	-4.58093751902068	-1.64632523361513	2.70679602159835	-0.865562177584682	2.03292395735392	-1.12517740983101	-1.39556111751694	0.991145060455431	0	0
183	643	-0.94122334756584	-6.45190762834612	1.70181120028235	0.706532219520531	2.36070822917075	-1.38508618834069	-2.81427464766159	0.0601475780915043	1.26370251441824	0	0
184	646	5.68815146656669	-1.77117855279141	1.54742977869752	2.03940705250051	4.22368727401361	-0.0922090364161863	0.704238749626349	0.520651924407658	1.38798894606718	0	0
185	661	4.56806269616182	3.74293923085987	1.63620029822317	-1.42655488068742	-1.03852285823028	0.031406293025226	-0.0926631233155708	0.235218365605527	0.62148555452657	0	0
186	2	-7.20534272800216	1.57366236206042	0.0745377844655305	1.87360725147635	1.86069428958352	0.758325681081681	1.82247809111209	-1.11991114644332	0.933162420153054	0	1
187	16	1.28581687930658	-1.16168702324485	1.76019479038641	1.24483850548054	-0.691808845580868	1.58756218783125	-0.195153711739358	-1.68551202781049	-1.12422138678655	0	1
188	17	-2.35381520514594	0.108267414771301	0.796086141462105	0.670343476094454	-3.02803520174807	-0.549300591772457	1.44750616305041	1.61989650194498	-0.830066465936568	0	1
189	19	2.84489943600254	-3.26966175559637	-0.416642989285707	-0.500002058831258	-3.24474853217621	0.105344835198842	-2.03720868566122	-1.3538188396658	-0.0927344802843666	0	1
190	20	-3.43782388900497	-4.93349411315231	-3.29791112890628	-3.03405257342875	1.54790681753378	1.15099484819479	-0.468494494221956	-0.439968926687472	-0.522073887799142	0	1
191	21	-3.11158598066386	-3.46318775047253	-1.6782715678146	-2.12491107546979	-0.435391980632622	1.24887530557386	-0.0882208060658646	0.737286196906694	0.510277857439735	0	1
192	22	0.112778551823669	-5.23452011124665	-3.79387083165673	-1.01822393879972	-2.37495591032684	1.07953820731468	-1.35125519679543	-0.235828455867211	-1.33877960825794	0	1
193	23	0.916279073466184	-3.91465469819055	-0.145574775878298	-6.78252733678079	-4.27904119250172	0.604153317196299	-0.175311850969547	0.780297568373653	-1.79857284433464	0	1
194	24	-2.81300951385285	1.62788060200041	2.56576200910874	0.133793663523675	-2.10425680472391	0.550580141604362	0.416980564962783	-0.0670520370419628	-0.485332291380574	0	1
195	25	2.82024279504998	3.15566494469434	-4.33687295396131	1.13563637295411	-3.98171962438561	0.92856726945178	0.11807134586403	-0.463467680249984	-1.1141279908141	0	1
196	26	0.541658439921258	0.261542228862207	0.397819985525511	-2.80789784219094	-2.8729417136328	-0.572075366978001	-0.775505307828247	-1.79468857981018	1.10920367157932	0	1
197	27	-5.55043952061752	-4.66128701051211	4.38865995531163	0.723961541347565	-2.2154312287469	3.02358016869089	-0.61460806503026	1.07743341401416	-2.02394857403233	0	1
198	28	5.91773361924299	0.0394678488497849	-1.42643587895177	1.02112492311994	1.00177192912882	0.288078268561782	-2.18339710788102	1.60537617317844	1.3117111048902	0	1
199	29	2.7758477660044	0.178594348062684	-1.13712441866819	-3.82992851047872	3.33431691629865	-4.71452140264739	1.70626285673812	2.17078749420536	0.916553502249138	0	1
200	30	-7.41210892971643	-2.32072497665223	2.14008100725082	1.76352411721684	-2.13059984613036	2.04089790383906	2.46483431441943	1.43932376417789	0.466958756916914	0	1
201	31	-4.77045250583751	-0.692818003321995	-0.0931680555132593	2.60186030580943	1.24858608574568	1.96191148363114	0.278758065269173	1.18216284991621	-0.200787084176429	0	1
202	36	-5.1189844983343	-2.87382438891737	1.2826887620697	-0.865983468405264	-4.11368024486884	1.15967596477678	3.219307211211	0.968294223060172	-0.835689144697838	0	1
203	37	-0.833678467319278	2.06038016918885	-0.219178863696843	0.457461274040221	-1.74833096434058	-1.30459804559739	-1.33963067066875	-1.57240470234677	-0.446875182080818	0	1
204	38	-6.04637521026956	-1.10894302933538	-0.368245310219693	0.975220919268123	-0.456698277717284	0.941789578799907	1.89003881113465	0.43022264890634	-0.582411701515192	0	1
205	40	-0.750827507880816	4.12494841116187	-0.359899001347511	-0.295304848021487	0.86854396145676	1.66449824193304	-0.204752041753954	-0.661520675873513	-1.13034361123837	0	1
206	41	-4.34861586973464	-2.05216542296718	-1.12684671063894	2.53568443464424	-1.84499674137052	-0.313267681361001	0.305109572208776	0.851970509578067	-0.164959322312215	0	1
207	42	-2.84895332485762	2.81350367276246	0.9356841601797	0.0348787712532838	-0.846589093667252	-0.570835064041652	1.25168455790826	-0.968917852907693	-0.100963461679336	0	1
208	43	-2.14378183257053	3.50381261341385	-0.933146798765681	-0.910657043808563	-3.64018817400113	-1.80435184202813	1.85008238610634	-0.717303815721051	-0.634289225054637	0	1
209	44	2.7497363940006	3.01358448002953	-1.93589871084301	2.72351984678397	-1.35142486377495	1.16193331574542	-0.787344811851368	1.55587678715667	-1.28560274886917	0	1
210	45	-5.95657773502963	-1.6188032322166	0.806655487443279	0.298931435252822	1.36708649787011	-0.365689581617527	0.659374966257859	0.503355347355643	0.0670541918988381	0	1
211	46	-5.54052032785512	2.55642619831942	0.872445117658419	1.566153589755	0.55114091951193	1.52427729431942	0.0495609952991566	0.230830532441197	-0.120446106760457	0	1
212	50	4.02876556526537	1.08132498474253	-5.70052409525872	0.115178914739809	-2.35946680244661	-2.7344279878419	-1.63182923871206	1.41348176089218	3.72197415636076	0	1
213	53	1.92818381084221	-1.88923852015808	-4.60087199294829	-1.5488651326667	-1.63189178372596	-1.54477994357931	-1.77376605680957	-0.631455100742532	-1.3994252035658	0	1
214	54	-3.43437140201215	3.61753901025044	1.78525218053214	-1.65721289049402	-1.30246753940399	-1.44524689797172	-0.116244723236507	-0.816039107333018	0.680516001290558	0	1
215	55	-3.04373566292067	1.36973458076348	-0.423638113435601	1.92419135465194	1.5710640206611	0.0191890692092516	-0.278816178159236	0.2629320246561	-0.144325869457095	0	1
216	58	-5.39000972775723	-9.02225867558647	-0.120811238195409	-2.06428532905242	-0.276986722769425	0.982075045513282	0.0563365635309133	0.996876186148764	0.694566211721511	0	1
217	60	-5.57215127672317	-1.40584653530745	-0.70522772258127	0.269943765643529	-2.78477190697092	-0.0836227495395695	2.31956857822972	-0.868445815641001	0.391075165191727	0	1
218	61	-6.01936791499835	1.26073013660266	1.29209869488565	-0.174027256641081	2.59755546936142	0.852344196749852	-0.165881765662385	-1.32442889060159	0.586664265003862	0	1
219	62	-1.8663047064508	-2.4420094465559	1.65804389317547	1.97380525255713	-0.353919453177519	0.542397770048734	-0.270462175899855	0.416493252782323	-1.17598739062612	0	1
220	63	-4.33535814908921	-3.00874590162087	2.43464239570631	1.54708391906819	-4.04428224880968	-0.734985301648351	1.41844402184419	-0.146263112956955	-0.550396103108196	0	1
221	64	-3.71154380984389	-2.49710246766608	2.89514121673873	-0.936710428745673	-2.86217612615464	1.99871349102032	1.12573100615011	1.51750376124401	-1.39608419072523	0	1
222	65	-1.95237073950041	2.62081839776619	0.177713915131037	0.77439703775212	-4.05802810595547	-1.13377656774055	0.552372934933614	0.585708928095355	-1.20556542155735	0	1
223	66	-1.14419842127582	3.85075627701345	0.598042634336939	-1.2993328645913	-0.660718531810924	-0.688087195613407	0.681607148812996	2.96838387781722	0.821785181873561	0	1
224	68	-3.83251098836638	1.9513558676084	-0.628861407757218	-1.54966024773808	-0.229399681017226	1.62928384339795	0.657673111051245	0.885487919626074	-0.112112991165229	0	1
225	69	-3.95191168287193	4.55623887078415	-0.185405760171949	-0.342001109845262	1.89920435489536	2.15453983722148	0.390997197450661	0.26726279876219	0.397255092874308	0	1
226	70	-4.03688089641857	1.07874063523552	1.57187270252897	-0.525381808924025	-2.52434317860453	-0.558567945747138	0.826838304874843	0.142387168632205	0.399671410976706	0	1
227	71	-6.25355625719728	4.23456667510613	0.894054641866509	-0.813571686623326	1.51765587890253	0.583564895345811	0.621909151690554	-0.839270593684469	0.608463241401519	0	1
228	73	-2.61325793148896	3.62182435911255	0.725644183324801	1.32593454791837	1.49611662885354	2.20864437204706	0.29520558656209	0.355255854161113	-0.190373359595856	0	1
229	74	-3.07588208522205	1.94848050423773	1.29216787642659	-1.50600651985708	-2.13026316641484	0.793529842511328	1.33562619088285	-0.306937264585548	-0.64015976724761	0	1
230	75	-2.37534155462179	3.11706944102579	3.88892457438026	-2.95453244044031	-1.32324461873392	2.30410109278447	0.559132949989633	-0.910450797450335	-0.38009635894703	0	1
231	76	-0.165092407418621	-2.3931653616452	0.292555921616904	-2.76253534281199	-0.995567608521175	1.65149965257844	-1.56409363615232	-1.81006577674316	0.931957221663888	0	1
232	77	-4.59849324863106	2.1195447715059	3.28405334623308	-2.15566819619754	0.884833313090149	1.0562979248405	0.638837466569465	0.653941159724332	0.689647826836041	0	1
233	78	-4.53035760213521	-1.33161312032814	-3.14204395978984	-0.914599502180307	0.169628363112438	1.48747136082479	-0.584600565117565	-1.90697411512052	-0.341965958919263	0	1
234	81	0.67647882189343	5.28564140768065	1.25420998292796	0.120293471426442	-1.10883015024828	-0.902498630785832	-0.896272772720993	0.743240509678341	1.15381036745574	0	1
235	84	-4.94837140203325	2.42326854797982	0.90410022582171	1.5431589276403	1.00480251555964	1.80130924881627	0.148902346774419	-0.126366604516592	-0.427574283017527	0	1
236	85	2.17655748475573	-2.27863909189237	-6.20568189590107	-4.49626081722618	1.05170908395066	0.735046912460798	-0.298580810112439	-0.0505360309217309	-2.34640749298086	0	1
237	86	-1.5958628546608	-1.46669694136366	1.09986547015481	-0.256610092317901	-3.49074752794578	-0.572463246313615	1.09358372667232	0.370809288615255	-1.23089916901999	0	1
238	87	-5.55302485676887	0.862969722571479	-0.54348772196544	-2.14658720305888	-2.23453133297652	0.297306527590197	3.71170363149701	0.154344589995151	0.116870023990948	0	1
239	88	-2.8090264574953	0.661368778789594	-0.170785664717657	-1.39428139293772	-1.0544422775444	1.45044654530838	0.785307507104114	0.118794161497273	-1.89337731978567	0	1
240	89	-3.35047066447937	-1.68194054903636	0.122359414971387	1.65136201741706	0.420585148564045	2.26204558877284	-0.100526230024697	0.532291715523007	-1.85818840360229	0	1
241	90	1.20032321445988	-0.165138911904883	-1.32962395423877	-1.20989174858132	-1.57475020539573	-0.0663741660902011	-1.97508061982306	-0.493294045021389	-0.636691553909228	0	1
242	91	-4.03786074873054	-1.99869227601575	1.29044893176362	0.491975614678574	-3.11374919005168	0.189443232304041	0.912331322265983	0.63128664222332	-1.05689747666936	0	1
243	98	-1.66434528482544	-1.82356691288267	0.248707085707018	-2.11703375342918	-4.49428699380505	0.0480449745067872	-0.748631100314106	0.0400262373032218	0.388913763987674	0	1
244	99	-3.43922308334887	-5.18752790900418	-0.759967083873882	0.588841825384147	0.43719702088032	-1.04400960351412	-0.715375538027929	0.449981080827693	0.253804461186363	0	1
245	100	-6.31669898845354	-1.62895482705694	-2.57985472244768	-0.853312646952208	1.90881182869124	-1.11563208042166	-0.802048224133774	-1.67420311000485	2.9981817647637	0	1
246	101	-2.65497729507161	-5.44978968697013	2.90658028862735	1.92468349364052	-1.81774910414832	-0.515755020571874	-1.73755206785114	0.0419328600061704	-0.598852380992027	0	1
247	103	-1.33428895150881	-1.39898059907167	0.833255755945866	1.82585625425058	-4.25520722114275	1.17691473282615	0.21201185666716	0.515200988969163	-2.62750792370939	0	1
248	106	-5.54549328283904	-4.01089294420739	-1.33924534084026	2.85319551127228	-0.169938062893311	0.357765493046919	-0.33335751118946	0.369189256210262	-1.32714101616344	0	1
249	107	-0.301703420643454	6.3261737204343	-4.56646632615605	1.69823806940318	0.362638444650864	0.458200535717001	-0.0384997064215769	-0.449955491726318	-0.952355978837393	0	1
250	108	-2.45851980985104	-3.73349394319837	-1.39922510465697	-0.133515856739813	-1.05860044986363	2.10587359758151	-1.565093438671	0.833966242899404	0.921606778950322	0	1
251	109	-3.73574241148839	-1.12426457014844	1.31544288904847	-1.64622090370486	0.0747195022852795	1.2138675603568	-0.121838155926623	0.370409619848434	1.17767156370875	0	1
252	110	-3.1915052658672	-1.7920457473093	-1.82826914025192	-3.11992111019106	1.14682998402854	-0.601159306565518	-1.74565601216897	-0.141785807221662	-0.151313921445824	0	1
253	111	-5.78523314642693	-2.91132301449319	1.39614692457327	0.0647570631966122	-3.15105241410243	1.46549660958946	2.38480985995111	0.495938613074754	1.60383397233686	0	1
254	112	-2.71447744994957	-2.93291858491763	-0.404190070254028	-2.9103536182137	-2.97026492749678	-0.212575207696601	0.246316430844097	-0.123050415913996	0.776958324624638	0	1
255	113	-3.57174623502635	5.40118119367289	-3.26048369430285	0.37245408680674	2.92528927792053	-2.61762560160469	0.259968053355957	-4.12419801907101	0.641701988343305	0	1
256	114	0.952006134143098	2.2369788435787	4.3657074938934	-1.65608205460444	0.859316041682333	-0.470804724153191	-1.78939160909214	0.473087916898089	-0.168743993541444	0	1
257	115	1.64750257874817	2.25754529258126	-1.06232948426789	2.34697688966839	-1.67974008609226	-0.574106211618189	-0.201736205873457	-0.810414845732524	-0.866681160515095	0	1
258	116	-2.10444935340329	-1.65026361114509	1.956260635324	0.208503939274964	-3.70577532577585	2.38229150454267	1.7383551979123	1.01925072061847	1.16935292938525	0	1
259	117	-0.889074145459019	1.11205614508275	-1.94457043835527	-0.856739721548903	-0.305836720191685	1.83578051995807	2.53482342623458	2.19266929629494	0.314614595195808	0	1
260	118	-5.10881987331134	1.63637301973669	2.04410002261566	0.104814972726384	0.90102676514935	2.81809864335774	1.0118352669594	-0.659940626198499	0.0318701626287431	0	1
261	119	-6.35701913432462	2.13439698085681	3.65115224236348	-3.53052945684434	1.74690967780851	1.65975787063919	2.25038463307645	-0.0128935322569561	1.24069093960456	0	1
262	120	-4.05883184272166	3.06525688289992	0.229618919678721	0.705962016234419	2.93870660023594	0.664765685558203	1.16829668741856	-1.35419716019579	0.806038378695648	0	1
263	121	0.7129791609142	-2.51775857187956	0.275914169765804	-2.03434481924999	-3.37405175758335	0.538631585101301	-0.799580908373712	-1.326699350546	-0.0813481670428808	0	1
264	122	-6.85649646625196	-0.989234502437291	0.748577395036066	-1.21952962444937	0.694679284535449	1.27619868838284	2.8924104912895	0.422385788766909	1.05562811606706	0	1
265	123	-6.41396436416866	0.985783905048286	3.29937821419603	0.527632870766823	3.62986279454972	2.00188671032577	0.537671694269712	0.609367348161826	0.856297584232256	0	1
266	129	-6.96614700576281	-5.32246471600995	-0.631900949251068	1.01047478169661	-0.162877966660748	2.27923897204386	2.90858768918701	2.14565053715071	0.19564958439532	0	1
267	134	-5.45364454996584	-2.1518798310185	1.74852351515536	0.525053191875151	-0.700915464525539	-0.033338614096663	1.2215917405386	1.94673015513342	0.290443781607907	0	1
268	135	-3.99171509225903	-1.31582271971098	1.91625542410474	-0.518609359243543	-0.209255702776781	1.56687995332189	0.831701045725952	0.0490295485152912	-0.49851610321877	0	1
269	138	-4.30055526034838	-1.19524177558256	-2.13705692746042	2.5429797259146	-0.231540996422475	0.547249772168576	0.768224653499142	-0.746915631818516	-0.230793289831611	0	1
270	139	-5.95519248894202	-0.462318998952392	2.53474538857747	3.10936133377967	-0.00333558872150249	-0.948565624252374	1.08784234927746	0.17262812706641	1.53585184276813	0	1
271	140	-6.79197680218473	1.11970058502161	2.57423714128327	-0.490053664223475	-1.59651941330953	1.91962086577799	1.60188250844057	0.249596735524802	1.50844615306309	0	1
272	141	1.59067287294565	3.68600300125955	-1.61481891116318	-0.389396630036742	0.934352809891296	-0.3917322377393	-0.895497532611269	1.58784417166718	-0.265453992945284	0	1
273	142	-0.896518162565311	1.60170536668668	0.210056561894728	1.28428757886916	-1.30088554552432	0.580106235503769	-0.740214962131486	1.04560709191784	-1.75884475944542	0	1
274	143	-3.37800969390865	3.51480372676611	-0.172855171242186	-0.113001150064163	-0.0435664199114288	0.993361439797072	0.902229322760244	-0.729774139269315	-0.425263755443211	0	1
275	144	-3.10311847221701	3.47174279197866	0.724851529798097	-0.38380906195153	-2.61824936835677	-0.533280848564837	0.597535049740799	-2.25068347555188	-0.354750744759086	0	1
276	145	8.76019671924987	-3.0832630798218	-9.84785787914556	1.06885485037242	1.69860730730289	1.32674043395826	0.982597713716777	6.44810159348487	1.14362833752714	0	1
277	151	-1.30247817551113	-0.472366264196074	2.20622644576377	3.1960883549394	0.462681058905985	-0.410064951523068	-1.12755236791744	-0.290195386842504	0.136870022576313	0	1
278	153	-2.74846618379488	-1.4375568693212	2.12958040409068	-0.00307962352016156	-2.49392932482307	0.968360708006417	0.969811910555313	0.305612085570333	-1.60433671876502	0	1
279	154	-3.91567800434936	1.39431726412707	0.509185249539654	-0.0041533233543246	1.32943850821421	-0.965213831629625	0.0350852635331845	-0.302399311525121	-0.130834330032192	0	1
280	156	-3.34977256483458	0.322175384272389	2.11925356389549	4.41877008965016	1.28101026488811	-1.09727999872794	-1.76832735530992	-0.23623461063505	-0.696883518180707	0	1
281	157	0.717110993766259	-0.904323155813188	-0.847791702399627	1.66951925138888	-2.25081262157725	-1.26018014098941	-0.00978245739596399	-1.75067041093299	-0.461402156749522	0	1
282	158	6.48074252273522	0.143440719989893	2.93953532484198	1.90565082348762	0.926522047236658	0.473275408675189	-0.380984662679587	1.14331454937873	0.0376209348513915	0	1
283	164	4.12837917180298	1.52028100646344	-4.7213233273811	1.66633226931864	1.05807177630013	0.150946828100632	-0.121736295253536	0.734937304248941	-0.709913137637667	0	1
284	166	-1.42903513992293	5.36696058792691	-1.69698449268782	-1.53119236795147	0.311195434436645	-2.72020739931519	1.28069040214367	-0.232419813194786	1.67396215327725	0	1
285	169	6.06039655974726	0.300185969657647	-4.09339485661384	-2.19617802458304	0.677689630476506	-1.30890750815331	1.19253592433315	1.6873072387025	-1.54211428857623	0	1
286	170	-1.0591267485888	2.13009877228543	-1.44859400071247	-3.40278517920791	-1.50399518185381	2.20212082502191	-0.966579811221151	-1.1202315153518	2.22435384543369	0	1
287	172	8.03064756086438	-6.28184946610688	-2.46257540387751	-0.0561050251481282	-0.734588879189494	-1.70154621458667	0.848761114072641	-2.01864836437741	0.280060409878484	0	1
288	177	-3.75806135133402	-1.83362846996823	-1.13303804888186	2.73408135401454	-0.112916018971447	0.411293767629073	-0.194246178611275	0.148412675185391	-0.978813915653217	0	1
289	178	0.530373455038487	2.15624303564462	-0.640904876814323	-1.01386070880819	-2.37554862851324	-0.445850940942043	0.329832350265835	-0.622497566848479	-1.39502219355422	0	1
290	179	-2.42832894224555	-2.69068306595339	-0.272148006927786	0.834625254653031	-3.63791229037763	0.072744269812568	1.17207666456848	1.1579871522381	-1.81968235438056	0	1
291	181	-4.78399463447198	-4.24420120516939	-1.94124169527432	4.76766405663869	-0.0366496582104115	-1.16255205314195	-0.1647385439066	-1.6449685534678	-0.732019049996982	0	1
292	182	-1.17606273851395	0.89379253296807	0.502867721285778	1.28926952715703	-1.13691465168377	-1.28588139910809	-1.26209320132508	0.184975512030067	-0.541156887730651	0	1
293	183	-0.574331560259747	-0.830149631733319	-3.65624672700543	-1.44669878419384	0.244604921602937	0.579104365772658	-2.27333842551884	0.712246427267114	-0.212164118853704	0	1
294	184	-6.89049447544661	-0.849993433659257	1.14880027861525	2.30196902148489	0.358718996885118	-0.0220161419088715	1.8154567968161	0.811027979465383	0.95870555682483	0	1
295	185	12.1505690851674	-0.0624367758295883	-1.10865115570619	1.14600273571088	-0.61836029482437	1.66485847333579	1.98768745585282	1.14859927429054	2.29656219833502	0	1
296	186	1.21715821551923	2.11649299067071	-0.261282105477125	-0.733907760118826	-1.53696666608771	-1.26719130543503	-0.106232689680115	0.549708039679583	-0.711759957193201	0	1
297	188	-0.875695974520839	0.00111675693629672	-0.883558490787612	-3.55258016835174	1.32713396272339	-0.900846926627865	1.88259079105373	0.672366826687137	-0.439913270396739	0	1
298	189	-4.03937017862714	2.01132974852435	0.972551466304337	-0.822940997840301	0.205866678568075	-0.0683693078774203	0.815717513186072	-0.551179444631355	-0.532662790463596	0	1
299	191	-2.78299643589162	-1.11830058536404	-5.18274592448894	-1.94288196535346	3.96320967196284	0.622919110967687	-0.31177922731956	-1.2506530970819	-0.362872887127278	0	1
300	192	0.804258808533154	2.04997975986088	1.57491564395767	-2.00525433139782	-2.95537353092683	0.918742394476798	-0.438923485108889	0.930394999179405	-1.5883911921683	0	1
301	193	-4.0022321629178	0.870431961539243	2.84062085938633	-0.0736408344529113	1.58964864206071	0.761282947764705	-0.276494803617398	-0.183085447413771	-0.038987152613731	0	1
302	194	-1.26307825132338	1.02947986332031	-0.512978465483991	0.104079798008829	-0.841903438429891	0.631689819583408	0.957892610345627	-0.456050281764169	0.390769185568526	0	1
303	196	2.17823304245146	5.0490981328512	-3.87159031054929	-1.25065642486732	-3.27649680733437	-1.68589225786956	0.158821044789247	-0.154476521481297	-1.26679999012794	0	1
304	197	-1.15205797802883	2.73199287326361	1.57228266496796	-0.487518044291752	0.118079342669667	0.211746711468794	-0.144973827552642	-1.20646793361862	-0.333148942950165	0	1
305	198	-1.61203851620322	-1.50886633195317	-3.4551094170649	1.04040643174474	-0.190887766881336	-2.40500858451592	-0.46171698522473	-0.0828736798070683	2.5718276421336	0	1
306	199	5.47512442115536	-0.0867844654320329	-1.97352346716011	-0.767750023418186	-1.45083821554056	0.462258338213853	-0.275152302659016	-1.11242953372294	1.59855852250421	0	1
307	200	-0.860717010011671	2.39643736577994	-3.00089655480849	-2.27636171781775	1.7612385002809	-1.43456623593036	0.334317606351694	-3.24483198783845	1.23202668572105	0	1
308	207	-1.40536091295624	1.41702852579264	-1.4482199506274	-0.104796692618211	0.945560773357677	-1.57822936423713	0.00463777501085782	-0.348531301362321	-1.22727563446537	0	1
309	208	-4.07439266273948	-6.3957362021613	-1.87943121559736	-3.05526437005534	2.14203135330946	1.48550419597075	0.465347711042958	1.14617452990733	0.112641913653912	0	1
310	209	-2.8800995189698	-3.82809036477987	-0.839378568227534	-1.50042542634396	0.123964445200813	2.57480302463523	-0.00486878859693563	0.929543152547816	0.714259953755266	0	1
311	210	4.68526482572375	-2.38889275513241	-5.28366393257713	0.529626509664746	1.40046588317914	1.66031104172932	0.268280000299954	0.00677514599287139	-0.735112094939814	0	1
312	219	-0.114760392217441	3.5013826427433	0.0149101445734414	-0.905861099285209	-0.303648654382091	-2.50480373714269	0.294314604944263	2.11090606390385	1.49151934234019	0	1
313	222	-3.46402876375812	4.946304151403	-0.980987116384044	-0.122693206303404	2.41941057415574	1.11440768952184	0.521591075607334	-1.06154951812706	0.0270007676035045	0	1
314	223	-0.594578198956977	-3.21729066574967	-1.51088674996474	-1.29579576264053	1.00417681513889	-0.34267694801072	-0.86109145139893	1.8374863606569	0.86298802727145	0	1
315	224	-3.12404994091488	2.04838047130555	-0.598498923966288	-0.193682688743438	1.7855544959466	0.539759119127643	-0.209907610859011	0.051061035156754	-1.23934259668706	0	1
316	225	-2.92290462105105	5.61649268702757	0.202162335906622	2.20201339367653	0.873792423946241	-0.133340062731219	-0.556362326486616	-1.34251282532747	0.501544406315154	0	1
317	227	1.75727508784418	1.93858320929889	-0.599245829283763	-4.08702142302508	0.404092815363705	1.25269305497457	-1.64920513451748	-0.360228520657216	0.640133812756534	0	1
318	228	-2.87701068592204	3.54950686429291	-0.0441690311242444	-1.05306555013185	0.964096531388833	1.78164137529134	-0.121072681220265	-0.793012876240344	-0.419710217525021	0	1
319	229	3.84102279234018	-4.4387245626378	5.92724376920076	1.09640124474924	-0.167168443905921	-2.78669570505941	-0.646129480705191	-0.698803918515545	-1.14791077342063	0	1
320	236	-4.56811453632997	-1.52313218498392	0.8326935617419	1.46708104988712	-0.51171173091635	1.68912246521835	1.59678309672455	0.884152839182942	-0.856371015100476	0	1
321	237	8.65205078808458	2.89273962242393	2.84742854930075	-2.00766181013142	2.37881877044903	1.86893691162577	1.50896316833784	0.0936682541643876	0.0724088153627202	0	1
322	240	0.683748095435577	2.85871109656529	-0.190106488993639	0.972996882585677	-2.99310134989815	0.306007444149117	-0.00258062788973744	-1.8601185015444	0.811877109760797	0	1
323	241	-5.07840097292907	-1.74078746869581	0.0116893255471689	1.53100970771228	-2.0495009912058	-0.514438741426435	1.49814349143672	-0.456029373574403	-0.236387739873086	0	1
324	244	-4.22916976615981	3.05280821042902	1.64543718210434	-2.26311979031192	2.23539424445166	-0.589170891521312	0.386887001443868	1.20534828646428	0.851559123055866	0	1
325	246	-7.123651718651	0.815765514069144	0.765687551102693	0.299166242514987	3.52868895215293	0.418168222203585	1.53192941665984	-0.105653564295259	1.08121688919721	0	1
326	247	-0.0444101113208446	-1.28473531298082	-0.921432335534797	-4.24787033013924	-2.41513573509152	2.91062771655704	0.597714907168256	-0.251793885557294	-1.6882229380435	0	1
327	249	4.48261461763944	2.31284443541725	-0.33366228882598	-1.13988861183436	1.46337505138506	1.41665912596036	-1.33252999179842	0.370904038081728	0.629555203886016	0	1
328	250	4.13783286382755	-1.80753936502052	5.51084976231013	1.22716968173548	1.34652815260315	-1.72346121150414	-0.163728727451955	-0.759987186657074	0.24829945779079	0	1
329	251	8.17751690560088	1.86574045931158	0.573566461536527	-3.85387162902604	-1.73277040911754	-0.496591392494554	-1.8050153358091	0.55092447052198	0.950963801375212	0	1
330	264	-0.644294909030926	-0.582705625448573	0.494557087578512	-4.27532781961362	2.74993270535387	1.22897832061696	0.805153403959404	-1.65756062562712	-0.919799579783236	0	1
331	265	-8.16117573543715	-1.05122194464119	3.59461815688621	2.28655113377187	1.25360374393679	0.682675076441865	1.77707301860518	1.39463815915643	1.5067595631548	0	1
332	266	-2.85163998457504	1.41441849854278	-1.12974277327513	-0.793386183810532	3.97259131092985	1.26189977998361	0.523042059282118	-0.212713680787416	0.886372956942921	0	1
333	268	-2.98610981367081	-1.83137902860651	-1.93331380060016	-0.714423341612587	-0.210928961817908	-0.884754570000497	-0.799632195232476	-0.197465717302696	2.32529237518903	0	1
334	269	-4.64539321795412	-1.88240104548651	1.58973452388535	-0.752612059391203	-2.15160980672071	-1.68047414335142	1.88060976660845	0.452874063546059	0.571522052807135	0	1
335	270	0.0494944468377031	-2.62798353484777	2.44243435912811	0.857488812914515	3.92232608891665	-2.53178818436331	0.683610133018087	-0.91107725748803	0.156750232994439	0	1
336	279	-1.43203923836171	1.48303870053015	1.00928946738003	3.04023714132715	-1.57698216470192	0.88165036960003	-0.0353767175067983	-0.999130833345056	-0.228096244236531	0	1
337	285	0.289495327980682	0.4902061256603	-1.78472589899917	-0.609523183946125	-3.54305640417411	-1.83699697327763	-0.495737659807679	-0.599708179826105	1.84604900885354	0	1
338	286	-1.9742207805416	-6.07069469283767	0.978109694582475	-2.82042810100703	0.432114906871592	0.998358104508883	-0.247425053347954	-0.244921149188504	-0.275467368226751	0	1
339	287	1.82045477518615	5.52354337720782	-3.07988744996848	2.45804023573927	0.592790104248184	0.148536101763992	-0.512810524854057	-0.369723577454461	0.85457693003656	0	1
340	288	8.54463098835549	0.310124414483988	1.45761727320684	1.57835501645899	-0.367231663982677	-2.8189984337911	-0.0246596397600312	1.08831357406011	1.33613414641506	0	1
341	289	4.39246392853213	-1.86459826527713	-1.17152956798603	-0.337305023291285	-1.30577733916085	0.00690301502984025	-1.74179417282391	0.842342590871407	0.57689353288369	0	1
342	297	-0.591888397979238	-2.84599855421878	2.19810232609255	-2.31469839565577	2.07755369933211	1.54390336089605	-2.18965691546285	-0.0707397610709421	1.04031756308905	0	1
343	298	-1.6169366799708	3.50732335636081	-0.395245897485984	1.16418507671259	-0.305570548151192	-0.279720593255686	-0.88465886593985	-0.4662430558857	-0.844429189116423	0	1
344	299	2.30096173783466	3.84063831332792	-1.682188506129	2.15852729997208	-2.32920529056809	0.187771531979542	-0.459927317226138	2.05772942100658	-1.00098690303536	0	1
345	300	-3.98957880453866	-4.79031212566929	-0.229497985252271	0.354262890335715	0.105119434128858	0.356105360576303	-0.180230125851513	-0.659094524290206	2.02145686967816	0	1
346	304	-4.47317220197446	3.87983097815198	2.34480573093063	-1.22414754844365	1.72026637817648	-0.114551865380561	-0.620605151980836	-0.99293313691322	0.205123005446087	0	1
347	311	3.6619163276673	-1.92934700271346	0.983142271669956	-0.207026270314433	0.709698813691	0.128565597712711	-0.46003588643923	1.23150148188835	-0.414493550493689	0	1
348	312	2.57001476530699	5.83481482870387	-4.18989550151777	1.55667934241633	0.552349136657029	-0.744703376092297	0.135973731080151	1.86258877011973	0.628609509685608	0	1
349	317	3.580895132483	-1.31059374990601	-0.213601392401539	3.25476910668812	2.28251934944575	-1.17126683621127	-1.0231926239103	-1.34316753520161	-0.44659546429941	0	1
350	318	-0.716186409960354	-1.7994660617431	-3.43349584922209	4.95159594231756	0.8368647200494	-1.96119715030713	-0.374967103421181	-1.10926239261637	-1.01922510402343	0	1
351	319	3.0969478661229	-1.74298896098949	-1.0686344730761	0.313607063797632	0.723661755419808	0.219077893063832	-1.05495019970622	-1.01417537312474	0.322159493846368	0	1
352	320	-1.10153457393948	2.78912554870642	0.0937976943286512	-3.73304621495776	-1.99945258118644	-0.474345828813437	0.955572779151339	-1.03401502931445	-1.38994665520999	0	1
353	321	-1.14123528731517	2.77464005867066	-2.00892966625821	0.475115130999905	1.29801931379897	1.61977458211748	-0.954207127908495	0.879434359034998	-0.658386599624973	0	1
354	324	1.77831776950066	0.194541887056476	-2.34461420592085	4.42013085852031	0.738446135863647	-0.487608878853223	-0.406337289360137	0.348896187862281	-1.22245989052853	0	1
355	325	-0.359756091949929	3.29790902519466	-0.460926951965781	0.335983929811144	-0.152040090755126	-3.21628827362303	-0.134992326763582	1.07587600701634	0.100139762449369	0	1
356	326	6.79491287788044	-1.74791343523781	3.98096609383961	-2.27194402556042	0.12444157271986	-2.71911768113037	1.34590082774261	-0.84654860674489	-1.16759418455433	0	1
357	330	-2.94330084454716	-1.21218997136986	-4.24435791181092	1.12886923383991	0.342342796776688	-0.887818467794507	-1.59202552402268	-0.202833403666577	0.790990132217055	0	1
358	336	3.66863344616271	-3.95121239314379	-4.25803621515034	1.06699795244233	-1.50668019396793	-0.43482846383525	-0.633044543902538	0.487549708857474	-0.419033612633448	0	1
359	341	9.21436782311534	-6.59353173962264	0.223115451450118	0.833081675969291	5.11049471789118	-1.73674574893328	2.12943441556331	-0.686791591116224	-1.93341484008935	0	1
360	342	-2.77859294001507	-0.658980104515415	-0.471283160618266	5.58160283347005	0.455308973198422	-1.45888122566321	-0.448857880605362	-0.803846603770844	-0.147283204237862	0	1
361	344	4.11575324636085	4.92899431914972	-1.99286700211626	0.947386513924526	-1.97771117125766	-0.673619675994674	-0.392013158074993	0.308463870265335	0.153955255788505	0	1
362	348	-4.18121204410011	2.72449776718282	1.75482064500934	-0.188742226157097	1.5398062269625	0.271761366578699	0.652969879647053	-2.78973163607531	0.786207143252393	0	1
363	350	-0.559478673915609	-0.995509285691863	0.505570292976567	4.99252186984445	0.350475629360741	-1.86301657669021	-1.07274506401038	0.546834229450624	-0.89832763720359	0	1
364	351	-1.72737303556679	4.01058607660982	-1.20514279220082	-0.303271083294591	-0.327601153563566	0.617534094870231	-0.49686028984494	-0.60958011383978	-0.246619372219929	0	1
365	358	-0.166257303874776	3.13010080055014	-2.60051156374478	2.09822682257425	0.705169088028601	-0.0968408796309944	-1.10495584036283	0.549837189968352	-1.27406562842988	0	1
366	359	-2.22247551929684	1.38275105533672	-0.234552865194508	-0.993901677074007	2.49908158659725	-0.622152030473723	-0.0553841508002822	-0.710510944483772	-0.122573214417202	0	1
367	360	-3.40211741086521	0.748570346483984	0.0904460372269664	-0.604466569784112	0.102958964652013	0.0407642417671805	0.516923457335914	0.218178077420126	-0.934976414472377	0	1
368	361	-6.18986637553938	-2.4799035937942	1.74822542264596	3.08217020026037	1.38620950527151	0.216837781701702	0.00737061045375778	1.36855372050792	0.105458665229511	0	1
369	364	1.64396131836633	2.37348723420543	0.380217528935188	0.866076685056998	-0.0915258842223737	1.40261276094069	-0.930292776346238	0.86747197116498	-0.501536729613119	0	1
370	365	7.99312503398036	0.232433637754284	0.37497432318007	0.155249074650942	-0.429759711690619	-1.6417823822057	0.304232852271084	1.42116915992328	0.201899722263335	0	1
371	367	-2.29114021429332	-0.196137383407584	-0.368603891119339	2.1023465007094	0.851774747628294	-1.91332440126956	0.575513749009444	-0.232037966016298	-0.676299065572997	0	1
372	368	-3.08757859907173	-0.665708709335334	3.1251527178788	-1.12433596436796	-0.257011823204326	1.86341388831796	-1.01206390800859	0.404814566490825	0.24374034120012	0	1
373	369	-0.446230854410119	1.96161954444139	-1.92857190762229	0.0694117503204978	1.74794302194489	-1.65192038398884	-0.442703873435016	-1.13422880462084	-1.03614060030672	0	1
374	370	3.7850238548801	-2.32441221221288	-3.67979877454481	-3.46691547843096	7.22132121395241	-2.60152692259693	3.17111949494472	-0.226482410409003	-2.17900777222142	0	1
375	375	2.3518178564537	7.01124974369145	-1.36497348766886	-2.9700154520599	-1.81860835832921	-0.284228095723398	-0.27364699201108	0.269139215800041	0.704262269457149	0	1
376	376	0.904361942213282	2.18957487491808	2.69529012873149	1.15077995077061	1.67976992432983	1.88257211314953	-1.61735249882222	-0.0360206019899287	-0.108338295128835	0	1
377	377	0.97434715761266	1.72925101690391	3.1125213704603	-0.152428876015177	3.30437306790295	-2.36801252609932	-0.940851827273429	0.638896946840516	0.0646425410650295	0	1
378	379	4.74615371819718	4.82834601716672	1.57863230800185	-0.691536393762529	0.650981440442768	0.552123267433194	-0.406322376026876	1.45541500875406	1.47801471036925	0	1
379	380	3.24767554830079	2.59771210527939	0.110584748674322	-0.210283308011256	-1.30989711873122	0.635095539720083	-0.321225534906659	0.0337029577954561	0.0789277621443866	0	1
380	381	3.90287257037194	2.85269854346484	1.53228813984511	-3.29287708391395	0.854111418667878	0.232167918992079	-1.05329737772673	0.754886670198285	-0.504829858558978	0	1
381	389	-0.862931110780641	4.21936311379435	-6.02374896608584	2.45428997338679	1.42825815856644	0.374495098021549	0.997864154320626	-0.830476366295107	-0.33319637984262	0	1
382	390	-1.03197222601999	4.90541465694936	-2.59831301775509	-0.117110696052472	0.633373044799251	1.0189296188248	-0.575995232906631	0.297158153881005	-1.11747055238032	0	1
383	391	-0.992732519936027	1.66817945071292	0.231185350496511	2.21698679227766	0.373109619171953	-2.1597086850249	-0.781852709489059	-0.396170306013447	-0.512781562792162	0	1
384	392	0.270011942424852	2.3005817927369	-2.14783314685828	3.39457604561508	0.891535554723119	-1.34390499326457	-0.655998626172106	1.6663383146896	0.150645709652884	0	1
385	393	1.70099839459134	0.512264809319515	-1.15432557837554	-1.31993784299282	1.13658674621476	0.661247081576187	-2.33334635558931	1.65838727087499	1.25378168985668	0	1
386	394	-2.79285860764642	-0.602743598047985	0.0159720202631947	5.72041321331533	-1.09953582603195	-1.19245483027204	-0.607846727560136	0.330038051391621	-1.2048086084213	0	1
387	397	-0.89122653127914	1.52740401354853	-0.0154426217509284	-2.34276282134167	2.85360460658353	1.76852482805237	0.336182780494097	0.258101558171075	-0.968026444924356	0	1
388	398	-3.6518993354998	1.41140237855073	0.549107682148493	-0.671277930155543	2.95804518894313	0.5563379320963	0.340553638125886	-1.96466879046193	0.470325680340185	0	1
389	399	4.29313828499489	2.42920581462386	-1.12314995679234	-0.799705799795889	0.793670997391646	-1.995681246485	-0.633380532403463	1.69798412942919	-0.735578626066511	0	1
390	400	-3.85343452027481	0.701020617800879	3.78875322373926	3.82099450892134	3.05069818370052	0.244110993722687	-0.041014269806756	0.708346816249065	0.942159120138643	0	1
391	401	-2.24376337031601	2.86647334488066	1.02982583128575	-0.949185882737636	2.24866072522286	0.241648750833799	-0.481999299935237	0.846290728973135	-0.600604941554062	0	1
392	402	-0.788150492184689	5.57008855195357	0.724748519014263	-1.91315017567431	-1.60356665269287	0.343291858650811	-0.240303489797626	-1.09166118290292	-0.902092463851896	0	1
393	403	-0.769605033438662	3.38312066980916	-1.40891560114123	-1.45948191498055	-1.70886316571106	-2.22334588135261	0.0401594473740927	-0.409262145085598	-1.27857988531661	0	1
394	404	8.00163838613324	-1.84437346501202	-2.62164348980849	3.24329462691055	-1.24729395716937	1.65472441303789	3.15948747202898	-3.81110661795319	0.113355876088317	0	1
395	405	5.24408499269647	3.58238843595491	-2.99211182763279	2.57572912121079	-1.59842040145699	1.94306612342762	-0.369594045983194	1.51266819485001	0.247994037226873	0	1
396	406	1.04877602406462	1.9636447260175	-1.4030022950423	1.0148903812305	-0.955718397791051	-0.715194331896624	-2.26730390629009	0.680659502928114	0.947572243274974	0	1
397	407	1.1296175066685	3.4204468753033	-1.88410881831346	2.87304038663319	-0.133422609933971	0.190585379112564	-1.99689363976018	0.843396298074762	-0.788118244169406	0	1
398	408	-2.98746809993231	2.10091399464953	-1.48403276060171	1.26261624504731	3.02701363737139	0.220484183892622	-0.404828301817315	-0.72466734022305	-1.12875807144131	0	1
399	409	7.17097358573804	-1.59927693013926	-0.0344962220206601	1.4046650317433	3.42446999706708	-0.152285516947915	2.82327542093903	-1.15957930376009	0.356834548336114	0	1
400	410	-4.09566791481206	-0.630773117060324	1.60871509131572	-1.74029080149487	1.88175402764244	2.03829820282172	-1.04114658442575	-0.312594751558241	2.45994588283236	0	1
401	411	-4.96292856313248	0.861823174987768	1.23199126241434	0.434920766204763	1.15467696657867	0.936325795042286	-0.289469909745218	0.445770433239758	0.589929224000643	0	1
402	412	-0.00943388422195635	3.28168731804377	-1.12945296651098	2.92148971067395	-0.694071309428942	1.97273380616687	-0.3990268979216	1.642376988231	-1.01924825653067	0	1
403	413	-1.52259358326718	2.46037221611883	0.482041750011012	0.446140437994834	3.50529023885472	0.765034665077421	-0.275302380784553	-0.260937007776359	0.209882766105282	0	1
404	414	1.52710199111261	3.05116237572762	2.96702149211775	-2.3816140290842	-0.450975933806979	1.17348680037477	-0.730663090528582	0.40804008633892	-0.144264408329347	0	1
405	415	6.55957138051577	-0.657532773004816	3.4645853015875	2.07385072697073	1.28759688728109	-3.16600381751999	0.214437185570466	0.882438013957558	0.57392627771795	0	1
406	416	3.13096385320819	-1.27186144482494	2.4204496663837	1.38631121948532	0.200481898186247	1.29788024424591	-0.736968235835384	1.08241788458312	-0.145948645975376	0	1
407	417	3.49262670446333	-7.09192790815122	1.94568063431934	-1.96112369789895	3.55753948289896	-0.716955404501401	1.76217558057777	-1.32796275563746	-2.56194890887119	0	1
408	418	1.8394968844559	-0.169858492347773	-1.47416330357603	-0.897103440476939	1.48232402698654	-2.29572648275049	-0.806326197137551	1.86992407962722	-1.89333887820547	0	1
409	419	6.72677753201393	3.40705223876657	3.60383764568345	-1.14802363020422	1.66830421190197	-5.02638800282721	-0.284164064315104	1.46835796779809	2.38342192910196	0	1
410	420	7.88146570218522	4.66307637568554	3.10455174841081	-1.73122893991891	-0.818440290775772	-3.25629808701402	0.192933089101861	0.683177571635063	2.22588558228576	0	1
411	422	-2.66768862558645	-2.83372373191304	0.599001179505363	1.85322326716176	-0.410120117387903	-2.07128787595831	0.352012462076949	-0.710212943082049	-0.218853858281202	0	1
412	428	-3.74365804106428	-1.03835190698345	3.44266954260814	-1.56080121395826	1.41575449397171	2.28548976194244	-2.86376373827735	0.574396151905713	2.87904581530231	0	1
413	429	-1.3144518511168	1.74832871620905	4.22383474157564	-1.830605009735	0.209684941254334	2.83443832609065	-0.44528613602258	0.310087411981254	-0.244835320245456	0	1
414	431	-2.21286575244497	1.76484323073288	4.19359301161024	-3.33904293282932	3.47706525705372	2.02897894238459	-0.00796791887385975	1.59549620405486	-0.00442149717280573	0	1
415	432	-0.2104693641569	-7.6385640347375	3.44882268646268	0.60274645575232	1.02215193711825	-2.4942276843879	-2.25986507412778	-0.747185241554988	0.481793620801094	0	1
416	447	-0.0431582742335459	-0.82688522209657	6.778813482513	-0.740321170345289	2.15718705375636	-1.82322736383325	-1.00960056808971	-1.94565713673348	-0.190443862884035	0	1
417	449	-4.03992408090567	-3.99852785356012	3.62717492172936	-1.67066199846282	-0.232287461138326	0.817925169423201	0.0345735039504257	0.695674932179678	0.450724729560025	0	1
418	450	10.6920808330626	-1.3269459353525	2.26357579077042	0.980534899142301	-1.52123967131284	0.0743909320132578	-0.588954697760845	-2.3562805220887	5.03989660781052	0	1
419	454	-3.16993797658306	-3.30510739279889	1.71677536008036	-2.30702167745054	-2.44106848469921	1.10661070510136	-1.15559665514425	0.573021347128845	1.28254741438513	0	1
420	455	5.10819481066109	0.423489365428164	1.55833598794695	0.843608729828237	0.611383605472236	-0.960142063391527	-1.56329344353065	-0.508026047043899	-0.159557776791049	0	1
421	456	1.12476495593814	3.85301960092772	3.35399202373096	-0.301953647164931	0.124618933106074	1.30459094717886	-0.115383826170012	-0.951988114298913	0.0795132801083572	0	1
422	457	-0.0763314993495438	-7.35559438966543	-0.453141675298731	4.05803010982982	-0.0739366567494303	-3.11607873702797	-0.327755068067836	-0.7625434746498	-2.10722342341221	0	1
423	458	5.74961902588878	-1.53572109183965	-0.0406921638320592	-1.17061545593435	-2.95506237974749	-3.72126714576146	-0.934811939065409	0.26846649382048	1.54158095112471	0	1
424	459	-2.45251151151616	2.89551034496787	3.81064468045979	-2.95643216084265	1.53679789539556	2.86866307928107	-0.537902810275224	-0.478713587576963	-0.192510144891875	0	1
425	460	1.02975338534683	2.85915124898151	-1.25966558574621	0.640420765759763	3.03330452047142	-1.40229846187407	-0.128522959519656	0.0431238650647181	-0.205276347532966	0	1
426	461	-1.21413746542362	0.913493037690642	-0.0236184156618325	0.754172561163422	1.36930723670434	-1.73723343573545	-0.302282897312395	0.423666199324118	0.125162188634394	0	1
427	467	1.41248427189764	2.88711430280786	1.83366971744005	0.855808563889629	-0.808176005972534	-0.227700487524349	-1.52295529611243	-0.0759028487215457	-0.118812797262762	0	1
428	468	7.14356304875824	-1.74214636851532	-4.16609705378943	-1.83771641488871	0.945825280773878	-0.895176995625382	0.367188955563466	1.12466108540657	-0.311745026356018	0	1
429	479	-1.0935452860496	1.73292171678125	2.75120378985811	0.2830925372793	-0.0871871740334549	1.55799161012232	-0.960024010247249	1.38840342053461	-1.23840693838019	0	1
430	480	-1.73414750649227	2.76150716619935	1.94092557691689	0.5151640693477	-0.056557299180515	1.02297155350859	-1.16315722970166	0.997155539115304	-0.0355648262275826	0	1
431	486	0.987056055084694	5.47764416412999	1.61165784612589	0.484320365596289	4.9808998804552	2.91748408458353	-0.538240333303225	-0.050157387288306	1.14851007759562	0	1
432	487	2.35996473761853	-3.33867835461397	-0.456011024541609	-1.44819401941836	0.379860284788734	-0.345258579151167	-0.654360246090467	-1.70536793777641	-2.45872271516673	0	1
433	488	6.23779135152365	-2.03666983175941	5.39340203662453	-0.788554809337699	-3.15911891550764	-4.14154625064262	0.143714752294928	-1.96613537981172	1.48218135793609	0	1
434	489	6.19480816308808	2.48663859465719	3.87919852472879	0.343923859342238	-2.35408920543766	-5.22621554507003	-0.116450817409	-2.00255737891369	-0.520629030526869	0	1
435	490	1.41943167429991	2.10814864223129	-1.83942884962868	-0.0460577486375513	2.70665808087174	1.38439440884604	-0.818106410681871	1.40296928153345	0.487107772565843	0	1
436	491	2.45082851642129	0.948939247883698	2.03459207620581	0.118010155860709	0.909382464324997	0.240643859388148	-0.791685291193505	0.450008725270912	-1.08683712100102	0	1
437	492	2.90423929626343	-3.96258152689723	3.58892204092596	-3.24505306996191	3.65300758396059	0.0290023981128279	1.23444751541513	1.80728021990088	-2.50371729019788	0	1
438	493	0.680455891947042	-1.14334033435266	-0.488231192396114	-0.572243194659051	0.029032974004787	0.349239669007034	-1.71879430651608	-0.466188399912284	0.0319893273004555	0	1
439	494	4.19808813322592	-2.01004852573179	-0.168172902883485	3.20637624116003	-2.48194514145706	-0.364316666627113	-0.0819943886047152	0.414020057917148	-0.61554769852657	0	1
440	495	1.46436678675807	1.80374710397806	-0.727750375433469	2.39600136428086	1.43030547723227	-1.61011045179177	-2.33087856711865	2.00852282027771	-0.70790333749887	0	1
441	496	6.46610316024897	6.75816595087987	-2.3738667446662	0.0846870564932844	-0.606942988359135	0.828132417733034	-0.221218944380069	2.64433255492338	1.0553155909803	0	1
442	497	11.9166652260377	-6.26917862750337	1.02508965027247	-1.57546199764886	1.64781593513664	-0.139115823183566	2.9761713979338	-3.4656565608527	-1.40419441643017	0	1
443	498	2.78477601971839	1.04232002757772	3.08593380754363	-2.86545383267521	4.30011357970539	-2.0216703151789	-0.60444270918945	-0.783645884046622	-1.45996634759488	0	1
444	499	8.92689281104553	-1.91948011999774	0.466549924045404	1.9980792904474	-0.761268404938647	2.81574279937914	0.393660731835447	-1.53303434853646	0.366298614643591	0	1
445	500	0.691119594833732	-3.56912125101663	-0.993126997677728	1.50768095282649	0.466872683320208	-0.719980490460062	-1.648612935949	-1.15565485865076	-0.0864365129111477	0	1
446	501	3.05683565881173	-1.05678594656228	3.01665614590459	0.71702312069055	0.805335120200662	-1.45881554142707	-0.314255833198243	-0.228115567687195	-1.25419664439251	0	1
447	502	0.775480942875485	4.98833612263635	0.988489248308973	-1.52707734482372	-1.43572142418289	-0.832290753170782	-0.966934729907407	-0.394578116781503	-0.130627502851919	0	1
448	503	4.17655887290658	-3.63878288388414	-1.55475487382814	0.796357863332244	1.07415796466363	0.64147681197799	1.13214829536732	1.06378380535082	1.6776885384511	0	1
449	504	4.48020508190149	-3.36721250754138	-5.10500814292869	-0.750023224674163	3.31903071671548	-0.248945094381694	0.498286852325232	0.680257248304506	0.42658329838916	0	1
450	505	2.30494261544663	6.46226685594424	1.82076771394938	-0.210295194045633	0.412192647782729	-1.40531048082538	-0.889101030361588	0.260070137253002	2.22608641165881	0	1
451	506	3.76433212720777	-1.70686709039374	0.833615549977095	0.308514319463384	0.505085923811882	-2.72101734297982	-2.33418270801872	0.534676029205028	2.60173326749114	0	1
452	507	9.27533352345382	-2.4265268750044	-3.47716018312228	0.786252357644858	-0.538765744105695	2.2735064921214	1.70151561135257	0.467371216776124	0.77752439311685	0	1
453	512	6.62798706956853	1.66363075872966	1.16548090482226	0.15454150300513	-3.4362806156128	0.593681940158133	0.593361258779413	-0.784651589369428	-0.166665317589001	0	1
454	523	7.46327300664036	1.10778240808143	2.48988001171647	1.91138825257495	-1.24599256772502	-2.79962190917625	0.244453394509284	-0.109042967444485	-0.66198638698351	0	1
455	528	-2.2718622085665	-5.00026457325141	-2.28682300677887	-0.560358089618299	-1.43058081706314	0.030965509674622	-0.201192717234062	-0.45339634482148	-0.707774186764277	0	1
456	531	7.04125935984042	-2.68712837382582	-1.61402462135619	0.37985308569308	-1.47748197059551	-1.73338316408498	-1.5586097066885	0.944707935247201	1.07892446019883	0	1
457	534	6.97322850623065	1.67122323578969	-2.07243088139919	-0.781791853695475	-1.11087218025078	0.944673061334328	0.339244276184222	-1.14494469318667	0.272750252156113	0	1
458	535	4.20536086991594	0.25805885852233	1.16924055562526	-0.34650171587982	-0.724243695043528	-0.992989789831168	0.808376224004835	1.97182627143275	-0.862119662864645	0	1
459	536	5.671722125827	2.69943870208338	3.09532754576272	-1.45538093602457	0.16975561543781	-4.60415181781367	-0.363258318396626	-1.23163502378719	0.407347300806204	0	1
460	539	7.44814786144982	0.551581745799762	0.965250117782691	-3.82687224726942	-1.79614110942561	2.384703387677	-1.14061170195254	-0.7890708893073	0.345106581757524	0	1
461	549	-6.03512650648126	-2.87468020274683	1.58383134264828	0.977092361432276	-3.53167427575246	0.326434157413528	2.50567759293761	0.932986478256084	0.157905599407323	0	1
462	550	-1.6978649247346	0.615476920806132	2.22170164630036	-1.77800818899864	1.01376150583051	-2.45865438371842	-0.590604735938355	0.00722659048161215	0.0386848155206501	0	1
463	551	6.66790177580948	1.35688416192853	0.186707940542259	2.79542949108285	-2.77971061624967	0.459570317882589	0.199404988139919	0.871683169442111	0.387710875246742	0	1
464	552	4.18060917416124	2.93615843934286	-2.78913717177401	-1.30032788357559	-1.72388094621807	-0.379170017414249	-0.27611174695896	-0.260870954750261	-1.98005509048363	0	1
465	554	11.2935401660433	-4.54751283359057	0.0683818719709176	-0.7269361272995	0.401891596185795	1.05048257570528	1.99133851703643	-2.52287291461256	0.763318753904794	0	1
466	555	3.86123390892108	4.03359475572016	-0.752764791751095	0.274309885226998	1.2218522911776	1.22682724574091	-0.187080036950638	0.901556103833845	0.703970412356556	0	1
467	558	0.962060068416382	1.91118838394262	0.485724649009445	0.90278911355346	2.10152713219772	-0.919167479265101	0.453898040370407	1.38446853720972	0.0416980294523919	0	1
468	560	-2.58984893011929	-1.4058137444407	-0.664492892879811	3.90529474506915	1.971458630584	0.024961360705436	-0.809391190700206	-1.28503605722001	-0.663979383591832	0	1
469	562	-2.38959356651277	2.16400243767078	0.0854907245410043	-0.945245711425807	-0.621689476509604	0.704642447980903	0.279678316488804	1.2145181262268	-1.26395144143798	0	1
470	569	-2.00523993169322	-0.651131006302468	-0.1839893896418	4.02293373412921	-0.822395189790064	-1.39986134449824	-0.23609081306205	-0.719454400235285	-1.08168714273529	0	1
471	576	1.92185545407324	0.465689903377377	4.64329494217366	1.05445743128204	0.0422208135590269	1.95166452059042	-0.764543661814702	-1.02783599432449	-0.747808327616587	0	1
472	578	0.489019243551885	-5.32314639671834	-0.97505037738744	-1.61937744600067	2.89674354097526	1.07881132399477	-0.262630992843838	2.33012936880192	-1.37924388029283	0	1
473	579	1.96530449163885	-0.323923672749592	-1.78135511696413	-1.333114522052	-0.424939565830299	-0.30946629977667	-1.44550805971845	-0.499657668426182	0.391283502621242	0	1
474	582	-4.07305539142978	-1.86882695963109	-0.661219600736366	-0.54554599998115	0.921987897300434	-0.459411545642683	0.0457169017808446	0.830864670476271	-0.806410318107357	0	1
475	584	-2.63775300314386	-6.31056166038335	-0.761633323782054	0.382768725059731	-0.163339655514396	-0.928027437146527	-1.56931314121593	0.995514482075834	-0.826892433970247	0	1
476	585	-1.18704626584462	-0.419417747717833	-0.212529019691691	-0.58534619709746	-0.104663604427308	-0.477435655981209	0.371865180077947	0.436105799016348	-1.84064834207559	0	1
477	587	-4.86385338272143	-6.06180170563688	-1.69458348426648	-0.0433330134729518	-0.722062459814037	1.62477489721713	-0.0316231222192706	-0.143461072597241	1.06295085994902	0	1
478	589	-2.07702153908325	-3.27110648370409	1.11163503621578	0.678482312143883	0.604181375593932	-0.596010433896772	1.70805190995728	2.15336462448838	0.692282028721998	0	1
479	591	0.453860206527658	3.73178435291593	3.70255026410522	2.13917469136889	-0.648459668703536	0.073043063644025	0.41900034429632	0.988601061945408	0.212070903409381	0	1
480	592	-2.60868480376128	-0.597267335507152	-2.55036617096846	4.03360341029168	0.658324499205525	-1.129416878497	-0.901516764823724	1.33031669569661	-0.94836666187827	0	1
481	593	3.90981977650721	-0.289675232917844	1.84666594455632	-6.36349782705146	6.40042623837648	-2.85077738439985	4.36589352665364	2.48185351971471	-4.4581479444377	0	1
482	594	8.14478045113658	-0.685339655881187	-3.1875915232933	0.271668849283739	-0.394415295759382	0.687763433305231	-1.52237654989951	0.353400638603465	0.831470159556096	0	1
483	607	11.652456357617	-2.14834193632607	-1.44529880316347	2.73842091525029	0.735570844110814	0.633846492054902	1.45670805342625	-0.239707792726585	4.41618371863003	0	1
484	616	0.958121868464171	1.65633282002711	-1.46610875603893	1.58644456638605	0.729607701158277	0.303487943034498	-0.618188583186535	-0.0279382686938737	-0.599565013851948	0	1
485	617	-1.20360853979884	-5.03628307107772	-2.0290106448557	-2.3664629610242	0.172193734877489	0.428032167809212	-0.763318632709591	-1.66956707691138	-0.175314158956888	0	1
486	618	-0.705800171033411	-3.19169568057164	0.282033576759081	-1.58709191973338	-0.904928616120382	2.00002082278967	-1.66657430078389	-1.83436464008004	1.11424143761602	0	1
487	619	-2.34148986975191	-5.01479247221139	-0.430113230553107	-2.83611553280023	-3.6745407042605	0.96782171924256	-0.231049229162655	0.885887322103553	0.329132734679098	0	1
488	621	-2.90225186168343	2.6750893922657	0.890989830754472	0.0571693318403344	-1.56704824396817	-0.268021717195152	0.0457693731383881	-0.371134924868642	0.621505603445576	0	1
489	622	-0.523957290334484	-1.32277790758574	-1.613401186636	2.85011939987662	-0.992189945378579	0.133282122010256	-0.47592451555834	-1.46937108184206	-1.7371658288072	0	1
490	623	-5.76209920844441	-4.87355201491322	-1.3874303007065	-2.20956533202078	0.151556328663438	2.906351571357	1.20357054517588	0.258582638938896	1.28708050949452	0	1
491	625	-2.94518110478178	-0.165912200866308	0.923484346209308	0.886822605640216	-1.97343931599687	-1.55168897195297	0.205282798589275	-0.245916833332108	-0.310771023150629	0	1
492	626	2.48658670956141	-1.42499808035749	-2.03299013100537	0.379596053055109	-2.38333565598736	-0.146827528066046	-0.583211098124065	-2.94187472197283	0.483876405732226	0	1
493	627	7.35773931559659	0.463274352167326	-0.975936065043283	-1.11602142706366	0.45627204485942	-0.76205832482247	-1.28027686053071	0.179834878526374	2.63771928703205	0	1
494	629	1.8333943868931	0.0732180154823635	-3.78811157524169	0.0927357496695993	-0.567137647272217	0.618364148435689	-0.865299868214952	-0.626360729992386	-0.785537933603509	0	1
495	630	6.83369083413747	-5.9295536543558	12.1846487929691	1.92863575354206	-2.91635506595944	-5.56452349134909	2.87539485856754	-5.12793028170131	-0.233666749758032	0	1
496	639	14.8971876544223	-5.55070612997664	-5.25758400586766	5.29627727273814	0.363662646742883	7.16936236947096	5.90090519856394	-1.56090802238166	3.39016494624487	0	1
497	640	12.3321708960285	-4.77123042920908	1.14890838096306	0.0318845816810207	-0.48105525726194	0.563201258004688	2.2370433181397	-2.66056414389552	3.0737927312791	0	1
498	641	8.17331332366278	-0.536029129935698	-2.14625732458847	1.54480246224857	-0.65725685963459	-0.0772620415454904	0.618891587507881	0.274115725284784	1.84098238040951	0	1
499	642	-0.46214556137227	-0.714768523604535	-3.36871501368936	-2.50988171813215	1.8933035800217	0.249188754430101	-2.08226038431834	-1.19996835300482	0.345604328417223	0	1
500	644	-2.07966956555452	-5.01770144574327	-1.17995788597797	1.07500443957635	0.496062496711838	0.00747609805902047	-1.11404865035123	-0.987741736312054	1.44916127346586	0	1
501	648	3.98791979900945	-1.96991517354846	-0.774090627540539	-0.309684189770785	-1.00235259038759	-0.594356008402671	0.365574112623532	-2.44101616796777	0.292871663072127	0	1
502	651	-0.665475844576466	0.0217181944194469	0.317753845390897	-2.0726167221184	2.95336650664112	0.409088088982844	-1.67707627095505	-0.319914608459331	1.11799324285073	0	1
503	652	-3.29012642259404	-2.77710365983519	-4.48095011934574	-0.788796785341166	1.94452523085468	-1.39099200637949	-0.819514645795622	0.0379207422406688	-0.664365407258433	0	1
504	653	-3.46888142049766	-2.23501090734073	-0.451045989715961	-0.574817192629866	-0.232460778164767	-1.49773581760679	-0.994449832039971	-0.680421891152889	-0.933720186508166	0	1
505	662	2.33745695324153	-4.24709733825166	-3.25238410312331	-0.611460874885369	-1.50014217536036	1.04266461321474	-1.56253342133038	0.272119332539847	-0.906135045597172	0	1
506	35	-4.296826790686	-2.37007731545978	-2.52806734644886	0.0901998986558048	3.19252333360533	1.40795772484421	-1.56522688319099	-0.23802489643834	0.954011501712723	0	2
507	230	3.539780274757	2.59097556342342	-1.42001613801216	0.0729069793721274	-0.394720630169555	-0.311051808821722	1.12844221605255	-0.29971883975062	-1.10018784211243	0	2
508	231	0.78795187446831	0.727971589987981	1.08231635576852	1.51105214009655	-0.566461996650574	1.16872295730781	-1.79995276502021	2.47247014844278	-0.099594960958144	0	2
509	232	-4.18066612255687	2.31281310984225	-1.03093154444475	-0.342957658759196	1.68941024757472	-0.0766490158819565	1.64264526280487	0.81861460561134	0.729814783761017	0	2
510	233	-2.34687313755335	2.6622358859106	-0.144188738524721	-5.23380998681123	0.95565547188045	1.39131135718126	-0.0969648626847987	-2.62422585446423	2.47068234909121	0	2
511	234	-1.08648411128604	-1.80382631618257	2.89027968411169	-1.54432327735318	-0.00331639890108138	-2.08552350564968	0.183817441835854	1.90226909702806	0.821951479729387	0	2
512	238	-2.8055623009684	4.13118229301504	-1.00795942708525	1.09448682494372	0.350164151426347	-0.38231777203278	1.05783932268388	0.01667702515682	0.346587813965168	0	2
513	290	0.665900319090204	2.98644880587146	0.806952157466871	0.592450032392073	1.64748395272636	-0.642039481103714	-1.06666792120682	-1.48907303411446	-0.459062374768088	0	2
514	291	0.131290913312204	1.2526063964701	1.12223327853316	0.541042458575692	-1.32797344049927	-1.22004227481422	0.207203779769224	1.59819039521523	-0.77214180811942	0	2
515	292	-0.952112879153675	-0.88613003765709	-2.87639672349575	-7.56628378972765	2.97845558255733	-2.54205361565283	1.78748337457503	0.827745575145646	0.321201126893074	0	2
516	293	-3.07243477265658	0.92183062184264	1.21280542483835	-0.134183050726099	-2.61819413676758	-2.78250756241416	1.69934447138035	-0.481651549106413	0.872769337545612	0	2
517	294	-0.594383852069975	4.27566935313985	2.56857342539486	-1.64128174173515	-2.38890897322136	-1.57068492019351	0.856605106579114	1.5409197479826	1.21508379007094	0	2
518	303	-1.25450528132203	0.448912631534864	-0.0243647289556278	-1.14028947543918	-1.83900703651448	-0.014975586035183	1.68193378232328	0.760566422699465	-0.819457848854788	0	2
519	305	7.45374194598973	1.62423762948045	2.75482751741051	-0.276649681804346	0.129234667693471	0.00215028163278008	-0.590703767646946	0.351435487040927	0.179491295328894	0	2
520	306	-1.49665067719523	2.11855870382609	-1.07737674502994	-0.0462558758283505	-0.970128887729475	-0.0955884408925862	1.7138507338949	3.41762158782948	0.518588300662437	0	2
521	307	-3.37956492959387	1.30574661808416	-2.18526722343639	0.729897728472012	-2.25297824275878	2.52433020048201	-3.04404112789462	-3.40967550821717	0.750960716695068	0	2
522	309	1.725083416572	-5.69553316583582	1.58207178878659	-4.18568222729486	-2.82836010828577	-2.61602469529012	1.78626907014715	-3.1645120232317	-1.34374571128626	0	2
523	310	1.36175640756305	-0.907654392823564	3.49082094995658	0.957248678900282	4.51298243024535	-2.63355024118017	-0.601776163168974	0.798598678271063	-1.03848966208222	0	2
524	314	-4.13639993782996	-2.10707876223792	0.68534673934875	4.46791793132444	1.18668165312839	-0.507743765065685	0.367023330974028	2.9912532240402	-0.147736399810225	0	2
525	315	-1.78778544314914	1.44686460730697	-0.847363266284573	0.584354575659292	-0.669935723805963	-2.09217882628241	0.0759742262409481	0.894644092620489	-0.0677337232850067	0	2
526	322	-1.06788452092233	0.728142713854915	-1.8357573870745	0.169180750447561	-3.37109022264107	-0.699799453990059	0.863822653052053	-0.551952629650436	-1.08050846572069	0	2
527	331	-1.85125107643956	0.257839228694187	0.822187126618723	-1.50719883439757	-1.54287706486032	-2.91363438583267	3.60041432736387	2.58903767724508	1.53576124595865	0	2
528	332	2.72545049038045	1.90386291884555	0.979207739415196	2.07168828881119	1.33358030724823	-1.00415697301324	-0.701792191270219	1.08142916818815	-0.26536586780393	0	2
529	333	-1.45790770455005	-0.021722609357212	-2.41622983093414	0.132105608676844	-1.61972818131082	-1.46900310152865	0.642400060504041	-0.00928697352003459	-0.488887285382921	0	2
530	337	-4.0114228398125	2.07560953648297	-0.552838675339887	-0.571377521866399	1.31372744883772	-3.17487802896256	3.96758899293689	2.50755895487647	2.63422362006593	0	2
531	340	0.326482403900177	-8.59280247400188	3.96974993013391	0.973216435699393	0.728359236366453	-2.04255183414248	-0.176589924031761	0.221540566169421	0.222936213867915	0	2
532	345	4.59106523397281	-2.48724679796291	-1.70380879598108	-2.00422287376017	-0.320681578689804	-0.245064827162642	-0.335147336385824	-0.514172151754972	-2.3514686607127	0	2
533	347	-1.70670201352473	0.07478795189605	0.314400406591727	0.440572191080034	-0.377417642023349	-0.812691165022707	-0.0704881754798465	1.77581328600202	-0.498465677604522	0	2
534	371	1.58669750060634	5.6682071113226	-2.88893734527032	-0.417556605541796	-0.509599500164077	-0.197118120182331	0.937091360263084	-1.86168586424444	0.347553396283926	0	2
535	372	-3.95544222582967	-3.86931395742625	-1.31948530481548	0.848931658828941	-1.85866983265738	1.87990698398894	0.000941844270866563	2.39895451893398	0.666460802637533	0	2
536	373	0.55991093597296	4.82177228103058	3.14208951190985	-0.831452166057065	1.23942579651691	1.60067527556106	-0.33614227199018	0.143575835637436	0.601817159620152	0	2
537	378	-1.0381631800707	1.16085971179896	0.194999869313021	-2.10419269379681	0.212278553211868	3.31650713436918	-1.32699348166046	-0.448087296222188	-0.0256127970301563	0	2
538	382	2.04903367065399	2.31054130533617	0.646535621863016	-1.42702860786793	-2.39772933970687	-0.296841314403192	-0.542948621763027	0.20348720014053	-1.12880524201338	0	2
539	388	-0.236422843304503	-4.30501012119982	-3.28936002506098	-0.939472706612645	-0.173461450637204	0.31139234060286	-1.91566830191914	1.6732650410778	-0.0882108238073384	0	2
540	395	-0.22564894388056	-5.72354192730419	2.72642841511736	-1.43104967356486	-2.52252599781029	0.854220426224685	-1.56820816155875	-5.58768673386864	-1.34469986010751	0	2
541	423	-4.94810270712351	-4.39859557601719	-0.763675137253873	1.21017340603353	2.41643609709589	1.52441107633937	-2.29197393003253	1.91996858517815	1.96062028806259	0	2
542	424	-2.99790739854885	-2.97426469184699	-4.31406717154195	-3.42036233875371	2.62274389745264	1.98448431162102	-1.2494923083048	-0.862613976531281	-2.52207987059839	0	2
543	425	0.137661399584003	5.94715082135072	-0.701640451428649	-4.27663560942286	-0.783194099858281	-2.53101851894174	2.62048646052241	-2.34779749172526	1.21083454315618	0	2
544	426	-3.81846367114177	-2.2738041249251	-4.14720206938523	0.227361063206249	0.64278726864512	-0.368675622705356	-1.17313143209983	-0.493457901277024	2.84970875035231	0	2
545	427	-5.66309669508145	-7.06598692705496	-1.61855407473504	0.38560421880469	-0.833472373030116	2.65982390819018	-1.82543401770455	-2.89517503953375	-0.252042612048094	0	2
546	430	7.72811479257177	-3.73390893971942	1.14796662052647	0.0279897774130678	1.80252281706332	-0.567414785174539	2.48387656545574	-0.653075297733608	2.37586540585433	0	2
547	433	3.26390708992388	-2.41743190546157	4.71060859667798	3.7644452776506	4.23212720183726	-1.92983894138636	0.451355848430873	-0.547764359094811	-0.362284812149178	0	2
548	434	-1.93994908360716	0.231841281326976	3.68443465040049	1.87023537349211	2.03147289878911	-0.113534827005058	-0.526470339246352	2.87300303402712	-0.192318513823151	0	2
549	435	7.03618275476812	-1.34888112097209	2.99413991883906	1.82066606170604	-0.620672166969134	1.03270615375334	-1.13405359574654	-0.634651168456697	0.602953066569537	0	2
550	442	2.4806736164868	-7.51744405431436	-0.6849275415102	3.15292690679493	1.00569090047678	-1.17494059203276	-0.269289733777298	-0.898748038251146	0.68845636103842	0	2
551	462	7.44003291814337	-1.70731232092326	2.0556305767956	1.61941956267902	3.25767365268261	0.152888652771461	2.83601876167227	-2.1597400672162	-0.446599898169296	0	2
552	463	4.89143064754487	-0.19639102732582	0.509458425744028	1.1595793189437	2.23116040763255	-1.91195411497664	-0.904784738889093	1.14536703608113	-1.34543532799776	0	2
553	464	9.80003263139091	-4.14952534536053	3.79588967808523	0.720999821110451	1.64032710735531	1.98026839136675	2.51479281234497	-1.95270173558316	-1.87204844802648	0	2
554	469	-2.74816969891744	-2.23119998442212	-1.20589991502709	-0.595139000902233	-1.49383118100717	1.31605255123693	-0.384546465224223	0.80242507161714	0.174063757691399	0	2
555	470	-3.60923722475035	-7.01979840037663	-3.76015565847647	-0.226120961666574	0.0328706792713951	3.17861881948972	-1.04597812688538	-2.30701914160915	-0.612409433553047	0	2
556	473	-0.949183044929904	-2.35703542960219	1.21352049675657	6.4829060911263	1.14729403621823	-0.649905033369562	-2.6404999735606	-0.266485329877539	-1.98143689729677	0	2
557	474	-3.77822539117601	4.3298246776986	-0.173617932288162	-0.29650481077226	-0.18516746358752	-0.0859889811216831	1.09870453280158	-0.438864401624916	0.554465800706867	0	2
558	475	-4.78913100869541	1.05998096324034	0.461964217652478	1.46147288036197	-0.0747072284018286	1.07462131818104	1.30479885732805	0.541589060762755	0.260392858955929	0	2
559	476	8.69128697235749	0.899188353262257	-3.14774952764477	2.53311018058394	1.15425248323521	3.13252950045772	1.97014040195101	-0.359309235293054	0.38017230000596	0	2
560	477	0.117771011041201	3.17079281097971	0.471556942532952	0.273418316992545	0.364357076742246	0.816628672107357	-1.99665719079774	-0.571441166563473	-1.89959339621207	0	2
561	478	-0.244967881831514	-2.10765164603026	0.357548934129502	-2.58256311433715	-3.32279447559347	1.00802497862238	-2.24986247248418	-0.327681791091573	0.928858328026625	0	2
562	510	-2.53728136571665	2.8296290129735	-1.54655038646903	2.47113068280683	-1.86886417893473	-0.647978817455923	-0.339635460241628	-0.722658275118839	-0.974717944280884	0	2
563	517	0.149179239250067	-1.37882520301461	-0.280126451810697	-1.1837965472079	-4.44672372227098	2.09005011844625	-1.80970047630105	-1.7882698450028	-0.00656865137901918	0	2
564	532	0.320414628601528	-1.63616007185927	0.27420118868038	-0.514353287105827	-4.02913390844704	1.32114791550247	-2.59224638515239	1.27754999801594	0.314110885624734	0	2
565	541	-0.879478551881217	2.80132435628685	0.448127325894965	-0.202290458670423	-1.59115856630387	-1.03530271498857	1.51827274634444	1.14703496310624	0.124817815764633	0	2
566	542	0.611818176859552	5.81200396979728	-0.470284073508615	-3.19740552418385	2.67394395365136	-1.84734573162348	2.52493616727888	2.60197694447846	0.761163062269574	0	2
567	543	4.43415473583618	-3.51214136943033	1.91372352201163	0.989915605664835	2.61579873249721	-1.17078160126739	-1.18153727390183	-0.379899287974636	0.564170524289383	0	2
568	547	-1.97940535727899	1.42618524387069	-0.88294307328907	-2.38126006628787	-1.3737140142073	3.43954196003228	-1.26725931614979	-3.09294627178727	-0.193520295880722	0	2
569	548	6.61655132664584	5.60107775720943	1.18176481665276	-0.531051249021052	0.543813761961933	0.485933946890937	0.852733533810864	-0.543070629825655	0.440671782252948	0	2
570	553	-3.56657892390481	-1.68509214692959	0.612512141715911	2.58648010873398	-3.80713456603058	1.31411813170986	0.0871308946530376	1.84370674924825	0.386293155817709	0	2
571	561	0.503417453555196	0.518511626331762	-3.68044597716631	-4.72208114927368	1.4041266865299	3.00018153383502	-1.74318653940851	0.757573871123508	-1.42579723618953	0	2
572	563	-3.17467496072125	4.48074884369331	-1.64571386402257	1.79793626533442	0.306292083595428	0.0471531696825107	-0.10964801906262	0.0744242293406389	-1.0061197411644	0	2
573	571	-1.83654053763299	3.65866076564664	-2.33558440873634	2.17221066710631	0.475732717745929	-0.571073792586285	0.179826517238352	-1.19994418509332	-0.305778670126525	0	2
574	573	0.780889780157473	4.99677350954222	-0.282363318259689	0.620984120309161	0.466447140108088	0.230835682856764	0.0546451219419338	0.796557179176108	-0.587343481513974	0	2
575	574	5.16534829557686	-1.03302756321749	-0.529599113724943	1.32397925693864	0.754708264144007	-0.131583411256861	-0.0268527713525419	0.511477258138243	2.1857688061086	0	2
576	588	-1.32127261559456	-0.228202872687769	-0.126446517680385	-1.7735358914433	-2.35671705571067	2.59911713689916	-0.85214376750814	-0.64115961875962	-0.439793400521502	0	2
577	595	0.919201701026705	-0.234969004484882	0.607341114868214	3.68255724170066	1.96674229552661	-1.92267439514761	-1.32824417986729	0.553791959073823	-0.416036577321947	0	2
578	596	-2.61847297799219	-0.187936295598613	0.595766460062137	-0.0277090374387682	-1.04006289870303	0.780676090809518	1.18335285958019	2.217859677928	-0.327307848550001	0	2
579	597	1.74902012232076	4.59415333681587	1.41791433954857	1.64332310800215	1.12182929158387	-0.538306106405591	-1.19982296843532	-3.28574634304209	-1.66387435817505	0	2
1	12	-4.58408539301374	-4.38822617345004	-2.71070775826986	-0.217596553972262	2.90693707553649	-0.331363227171695	1.00382937486399	0.647633385536426	0.53399204777098	1	0
2	13	-1.01019020968249	-1.44404249563704	-0.876517714220896	2.22699693031703	1.18342444831032	-1.54545832063856	0.875282306316781	0.168399212914463	-1.14275223093174	1	0
3	14	-5.06288800908184	3.80776146020189	-3.83213813254032	1.08425449015896	3.18724082818127	0.406075963833859	1.17475378263716	-0.0409698622786874	0.600217399691955	1	0
4	15	-2.57544701809118	-0.844229864145289	-1.58766576405115	1.66128371706773	1.62908690399266	-1.75889553983016	0.097316331044241	0.816102947045309	0.854647791743445	1	0
5	33	-6.70975253624576	-0.710592724672313	-2.06256547249166	1.10005093400888	-0.540142347280409	-0.710351742752771	1.43220377043433	-0.230090811237349	1.81854495326735	1	0
6	34	-4.82251525335285	-0.794196643999884	0.0430426388596287	1.19832603905245	-0.229786990442907	0.702930081898551	1.76423335112124	0.48191387340237	0.210748282589788	1	0
7	39	3.00983548730572	-3.29243820488558	-5.16835268014781	-3.67167853576236	-4.92231240805982	-3.7713292100985	-0.404410826672203	1.06135466209407	0.408373614715219	1	0
8	48	-1.30645902949183	-6.11232025695311	-2.92048270567443	-0.769600147561602	4.065391545439	-1.88004792482684	-0.545630908986241	1.23910881941265	0.975459220208084	1	0
9	49	-3.9345131885698	-4.82069589728975	-1.92739538926698	-0.713323087613495	0.768997582919761	0.488651070611092	-2.52718546771057	0.348191452555408	1.76280008392485	1	0
10	51	-3.36681274230641	1.63151194204879	-1.89552360903345	1.95176574740659	-1.74150778833366	0.0829036719791875	0.824953671003132	0.334422484618079	0.0270142764489221	1	0
11	52	-6.64044021507576	-1.67727406341093	0.0872627653521033	2.6515997759263	1.09347052823211	-2.21836210325235	0.478155380390438	0.804839084289828	0.112596403594125	1	0
12	56	-1.81509885499372	1.4714320572942	-0.829133765019226	1.12602833142646	-4.9936968043832	-4.89682003405275	0.498555572221688	1.23299827060492	0.722147157422506	1	0
13	57	-5.1907087411397	3.57332319500869	-0.898547193596702	5.32848839453794	-1.95153701006925	-1.38050532090693	0.360274784224264	-2.41847284417301	-0.176169654465862	1	0
14	59	-3.1790839581577	-0.899005462963375	0.558457492066506	-0.586964636392903	-2.11439646156932	0.485779442260013	-0.237449228274611	0.500958294316851	0.21127230301708	1	0
15	67	-6.92099587277901	-5.16141939963761	-0.0541972203304914	0.030074762900786	-1.31740595845557	-0.0680605582472656	1.50344578172189	-0.0367403466833423	1.27912997046184	1	0
16	72	3.68487052496956	-4.58508068209066	1.40777202960354	2.49573309142605	1.78940078182903	0.385452628506224	0.0490595033268439	-0.304335589651092	1.68663879135952	1	0
17	79	-3.37384812623929	5.60369860132469	-0.543411000096573	0.553756713384425	0.020032405238094	0.0514291206863618	1.48743232160147	-1.25841543206572	1.25720796952811	1	0
18	80	-4.96221485776758	3.15739425479247	2.52175578700918	-0.996392523086575	-1.68725598262202	0.483558516422691	1.51552878435145	0.0175524339035138	0.683372633815278	1	0
19	83	-3.0885162588599	-1.24692783597296	-3.5192555835194	-0.369398100234295	0.577661111293138	-2.04987122856596	0.170705072631551	-0.262297971522503	1.44760687051058	1	0
20	92	-4.99874680911427	-1.47346884503308	-0.612730221478224	1.02919420355273	-0.378211646946582	-1.27189524681913	1.43218719032055	-2.04820744199368	0.409729915016503	1	0
21	93	1.96786672122996	-3.79833740680392	-0.775406773619385	-1.72423063982499	-2.70256195746891	1.39238676269476	-2.95335026764721	1.53739000190785	0.59274413392224	1	0
22	94	2.09529735223538	-3.58654084813213	1.10482150169862	-2.71376406842335	-1.51508084609635	-0.564074969804435	-1.86624453387378	0.354437225736036	0.478764652806128	1	0
23	95	-4.46449574606943	1.64324840178512	-0.127781722861151	1.88027483841666	-1.89447308821369	1.10666957410087	2.35342474617875	0.524109903121023	0.196249025444107	1	0
24	96	-2.58719399748793	-2.87882291480298	-2.36474690503471	0.823360918522977	-1.24919444780012	-1.68707518402246	-2.78834089101883	-0.759465248293539	2.73524854462668	1	0
25	97	-4.03704718345147	-0.0246643490778948	-0.907115258026484	0.137708686359435	0.121215936108672	-1.12698613128402	-0.50004883162576	0.376453178080469	0.183747708782306	1	0
26	102	-1.25276541869518	0.821447862122117	-0.921134181790319	-0.927932485918027	-2.50831221332292	-1.06064455156394	1.09279389827993	-1.51075322785822	-0.671208557019589	1	0
27	104	-2.88564541082107	1.34852834218569	1.78686093524055	-1.38257168243329	-1.88895423888936	1.84183528603821	0.153244446169007	0.177903868461695	1.04605717275808	1	0
28	105	-4.06286507015849	0.0878929746786035	-0.878626274068079	0.00639519622653528	-1.55062660249238	-1.64873502003466	0.224966984476489	1.45393366754749	0.150805832150068	1	0
29	126	0.299642741785292	-6.27858880590453	1.30446816291802	-1.82018077996551	-1.16170952361052	-1.939322429944	-2.61504284949415	-0.625668164153488	0.73179359592882	1	0
30	127	-3.27618560015539	0.127818024007404	-0.293215319064749	0.274491605101568	-0.00548985638465608	-0.181002729448103	0.977866288128296	1.27409595606045	0.834365417585264	1	0
31	128	-3.82896318510295	2.23928578209835	-1.12597597100097	-0.494810552486599	-1.33376575951402	-0.940835549253006	0.535625764951567	-0.874078298640831	-0.281485842162177	1	0
32	130	-1.70284429221672	-2.57012928513417	-0.883279980375037	-0.772170367871086	-1.24180270316489	-0.651252615852949	0.827277369238725	0.511911388000391	-0.629251119395747	1	0
33	131	-6.19185655723519	-1.54112999824504	-0.160426763459732	3.91874853001249	2.34283143632763	-1.86378066312387	0.0720588988803125	-1.34814761144248	0.273744593558161	1	0
34	132	-1.32971206565634	0.468393061330772	0.5429679188481	3.20794407887379	0.715151724331903	-0.46036189396749	0.0864477731768003	-0.357750143497704	0.447077540270586	1	0
35	136	-3.96723526938323	-5.38596425738221	-0.712019049969823	-2.47884117241669	-1.70336325023793	-0.553113459469315	-0.0102681999484043	0.223987052400092	2.27025475604314	1	0
36	137	-5.19611341624112	-1.46095151893488	-0.805996470284216	0.119125080207745	0.493534261187639	0.498203809156544	1.06840267020354	1.01174731743991	0.289543937058125	1	0
37	146	-5.0532337673356	0.630643269038607	-1.74626597605341	3.61277126038526	0.154780439839274	-2.67135040628343	1.1098030171906	-1.68646718979726	0.536724557403881	1	0
38	148	1.84163007595008	-2.39643385749944	0.873367181437184	1.94344652628263	-2.62104019524134	-1.24521418363247	-0.230465024175316	1.13224028977935	-0.0681525309056148	1	0
39	150	-4.77999556998788	4.86647827818401	3.76826014016898	-0.299764285285497	-1.82526642209911	-0.73850763480132	1.52138245868886	-0.0348197166396906	1.98686789758407	1	0
40	159	-0.502896914084186	5.65614493613995	-1.81848711162889	-0.132237836083908	-2.92086566541359	-0.494310668536867	2.3417209760725	-2.23296107585195	1.38621787429556	1	0
41	160	-2.20837800821003	7.23299075072128	-1.49177230041362	2.05103312408287	-0.331846348003554	-1.93450983697784	0.423763138584888	-1.8182377912833	0.465735460214913	1	0
42	161	1.6587529303408	-1.91952961205502	6.84349517517593	2.19464608877696	-0.352588399021846	-1.0746582730108	-1.93144423967787	-0.258118580908122	-0.670012978305832	1	0
43	162	-3.96849685193103	-1.56554533859212	2.66119526249492	2.05836975788104	-0.538838432945849	-2.26699980112115	-0.0961728884970824	2.65678014345464	0.342662454617719	1	0
44	163	-2.55552235450041	-0.484372351771069	0.572911187417507	0.408286068773577	-4.00968894136214	-1.4962327826872	-0.27537238918218	0.486727358968487	-0.881378154920717	1	0
45	165	-0.719651840715552	-3.8927189893408	-1.68585539875015	-3.90079678356787	-5.0020357593646	-2.03905698432299	-0.608478875181061	0.783129829648652	1.44950152766436	1	0
46	167	5.31122856340688	-1.80570034590312	-2.52384801331017	0.396825746607201	1.0200081396498	-0.0435000479746473	0.405209237586677	-0.541719569718449	-1.82971454468331	1	0
47	168	-1.9761048402721	-4.66770479683078	-3.75453372996334	-2.67139965283966	-0.128259153622952	1.10724869404948	-1.37100254876365	-0.781592035314028	-0.204391918181725	1	0
48	173	-0.0294127099802879	3.58329775728416	-1.49465206679155	-2.1829436927644	-3.45903409268595	-0.50000465506187	1.38736812149986	0.500931012592581	-0.113806552875648	1	0
49	174	3.86979197448957	3.4609222237318	2.21658682929364	0.0886328359972694	-0.794903420658429	0.359024782793651	-1.2083177721381	0.328798502134471	0.13592910807507	1	0
50	175	14.2885879756945	-4.64225517901046	-3.01847671423848	1.20359892796664	-1.4066246971342	2.3345391734544	8.84795370314861	-3.01453477382626	-0.0173362139986256	1	0
51	176	-5.91927512257986	-3.96699138869236	-1.90020678915492	-2.8700433838037	4.23536969225331	0.355105915173822	0.672391316239226	-2.20549625693216	1.97991245782348	1	0
52	180	-2.49217986329454	1.82004476105275	-0.953046003275535	0.654855247291796	-1.81365736845002	-1.66349181528605	1.72974185175784	0.380382909753312	0.468541095331196	1	0
53	195	-6.38128157453423	-5.91826085852115	-0.423304466227612	-1.68298730057085	0.799497084155868	0.164261717079943	-0.319827685326187	1.04423379071304	2.65940894935132	1	0
54	201	-3.40375949269744	3.36650703297105	1.07892406553576	-2.76204786046154	-1.42877959360653	-1.35331418853393	1.45476632820816	0.404651487150387	1.28543102732467	1	0
55	202	-3.28690643279747	0.898252626185477	2.40465342354879	-0.421383097943626	-1.17942861595547	0.798604150034593	1.17956845987784	-1.19587771214824	1.04203828205195	1	0
56	204	5.63263696306758	-2.62302666731503	-1.72686807302725	-4.94931638855169	5.16597292937967	1.07775111828162	3.08844505925597	1.38597279012982	-3.38526126903081	1	0
57	205	-0.392083729906489	-2.41125827777826	0.685622853082343	-1.30172207111706	-2.10359021635741	1.13568843927192	-0.210756357057217	0.485146894891177	-0.297042834366744	1	0
58	206	-5.45794068683775	2.3771388513758	0.600781881877093	-3.54097950690239	4.728363733435	0.484781994000429	1.01123575867531	-1.75185557982887	1.0498260328546	1	0
59	211	-0.121664801622749	-6.79857118978583	3.86028595084292	1.10590677110691	0.406102144256773	-0.433964954749234	-1.99310898361985	0.00649276801862403	-1.98949157179445	1	0
60	212	0.187101995685025	-0.842734838286356	1.48032439308805	0.651810865262859	0.505431273135467	2.81400464119994	-0.597524412437992	0.130561530485051	1.15165069615732	1	0
61	213	-4.27638397924112	4.0135294031545	-1.20613200279483	-0.399494746838994	5.55841003707906	-1.20862333601951	-1.58533356646299	-3.97860000845716	0.616595036943847	1	0
62	214	-3.21482201518513	0.947553537851399	-0.33001456265651	-2.1307402810184	-1.30616849078369	-2.3327252391415	3.08506634296825	-0.0655894632158441	1.48622691351523	1	0
63	216	5.79641511168293	-4.46924670609154	0.382893399899249	0.349737949327848	1.24130765381882	0.603416225125769	0.801664980192501	0.867895979568526	-1.40490204798123	1	0
64	217	0.21976418200208	1.01840672201876	-0.909010653310278	0.305151448177455	0.327193994359967	-1.07670635423606	-0.831969316374835	-0.0511981760406444	0.60524332637879	1	0
65	218	-0.739823924336498	3.31260250941921	-2.48080108831719	1.23766386729669	-3.9276268557588	-2.62348194689927	0.776669747187899	-1.14933860416248	-0.924792560132744	1	0
66	221	3.32244380000067	-3.25536033862637	-0.214298433706674	-2.28611278636509	-1.59462783548784	-3.55212075097082	-1.66780513871794	1.28464107380342	0.89812746385463	1	0
67	226	0.57025891571306	-0.947464733455775	-4.22655521838816	-1.812652986418	4.61380358528904	-1.95976512498397	2.66354188322558	0.722811113403229	-0.895522601690684	1	0
68	239	5.13021702591868	1.52763569950528	3.3624894465519	-0.335439959389316	-0.297954777919901	-1.31333309847493	-0.966998623105187	0.931656367420048	0.564823918160066	1	0
69	242	-1.40283356918269	1.38103887063993	1.13676044735706	0.563989663701034	-1.95135590629142	2.14157720262737	-0.724130829763717	-1.03293624737289	-0.692222957802613	1	0
70	248	-5.13173451129675	3.67957808677243	0.768944238131094	1.34157042279012	1.98442517010438	2.84327280211077	0.912229487005014	-0.0989096308848237	0.435014205969435	1	0
71	252	3.87775014846669	0.879326282271879	2.75309149062693	-1.09120962787357	0.676676260901277	1.38411286405744	-1.03361038907075	-2.27134951209736	-0.0888989254628773	1	0
72	253	-1.87344559341007	-0.364103911751281	-0.155149966724591	-1.77442927605859	-3.45457551229346	-1.97555447439369	2.24538636766943	0.314422831610502	0.663417751799201	1	0
73	254	-4.52221094051391	2.96461226901444	-2.52596805876566	-1.48472873283206	0.163948623094066	-0.439666723694065	1.23201093544425	-1.61839981348211	0.490352024804281	1	0
74	255	0.91693989880277	4.28827535539239	1.57938201224977	3.23923212536437	-2.06075875414065	-0.190756059478811	-1.31024308745073	2.64350310309909	-0.437134458002939	1	0
75	256	-5.35879692080706	-4.56162480507604	0.228180999620997	-0.0436689602371337	0.165075999474245	-2.4135025068193	1.34885448541322	-0.821833307707601	4.00815548995382	1	0
76	257	11.3070899091633	-0.0127259759949373	-0.245931053671695	3.3761925125691	-2.42812810212887	6.40495532798219	4.4803269889513	1.75046865669832	1.98797041926475	1	0
77	258	-5.06498414556375	2.58465763883935	2.27268358090188	-0.989464474178945	0.354653245372964	-0.913845120724005	2.69587006779277	0.325993422623405	2.36112425666288	1	0
78	259	1.87188996428433	7.12987071820774	0.728787423458803	-0.973624373498232	-1.34354492530437	0.30065118096401	-1.30694972579064	1.01948304217695	0.0677890559060211	1	0
79	260	-1.31159408336842	-1.98666662803414	-0.00862085999595437	0.285151585059495	1.2205996631235	1.32259192503282	-1.04230230065167	-1.17000413375783	2.11358550097997	1	0
80	261	3.53369898178154	-3.22723733572459	1.30413480065047	-3.56844976222082	-2.14617190102891	2.12136309398918	-0.050069907001494	0.180789179615936	-0.746822955330983	1	0
81	262	-5.48861834070733	2.35099728662643	-0.720400901428548	2.58769983454645	-1.2236096092589	-0.0293435432562916	0.59406783272343	-0.480038739066345	-0.614716931733934	1	0
82	263	-0.283424884551026	2.62614572679368	-0.449233089387998	0.481277071387784	-1.89305624059388	-1.22146604156622	0.863790803701223	0.280826906499031	0.271734477002562	1	0
83	267	-3.20813281577842	-3.67316379216081	-0.748701757814362	-1.49427670044912	-0.307311401961754	1.97872617398924	-0.580879892212159	-0.53251155387675	1.22618762401362	1	0
84	274	6.97974034469489	1.03646606856246	2.45327266400319	2.40861595630524	1.88175068943749	3.09701343928678	1.04325486339925	-1.0395509505171	0.789229586098347	1	0
85	275	-4.24692986305006	-3.62860038806986	3.0285876612554	-1.95684693417485	-3.51702036010915	-0.151482141084366	0.979632147786353	2.71355672055189	1.45678008478489	1	0
86	276	-4.98175320728596	-1.99541372100695	2.64746771706266	1.07764177255064	-1.30277675500624	-0.401916172755429	-0.79856531825593	-0.0829433472603072	0.139331804078974	1	0
87	277	1.27390499818726	-0.11393894134089	2.6690116147104	-2.69086663341155	3.50540161019441	-1.03361208769245	-1.32877022363415	0.683704060919292	-0.148570604068182	1	0
88	278	-4.54753841044018	0.0219579661031743	-2.26696739578275	1.70964551164947	-2.22810314110098	-2.23742620316466	1.5402848180675	-1.20132179597897	-0.144674269196395	1	0
89	280	-1.93016280004631	3.7272889400963	2.45884147880795	-0.611891387052942	-0.702847911260734	1.2978120281829	-0.908767351953239	-1.35529892397405	-0.766341756544801	1	0
90	282	-0.0434062366319908	1.93148501500972	-2.53136644302736	1.51152662564461	-2.57105937566341	0.134711842724991	0.326615621419514	-0.189478539478408	-1.01124049681764	1	0
91	284	-1.64093230147252	0.393147719466192	2.00186620206419	-1.36156854819467	3.41213708792128	1.84857201210134	-1.79050684281625	0.351058788882365	-0.702787657498017	1	0
92	295	-1.14919630859753	2.98486344713906	3.4139807683718	-1.76291883158797	4.14491484884495	0.775701134134154	-0.728435385101837	-2.93973523509435	0.261634615369421	1	0
93	296	2.6632103867213	3.21286938991486	3.39269445062685	0.776236672687294	-1.27316885136828	-0.90717944996681	-0.81805972885358	0.891370445944772	1.24124095705611	1	0
94	302	-2.24698285659689	2.15861461937369	0.524627646724674	1.35869215133061	-1.26261093806401	0.730078216034726	-0.743814179843485	-2.39426018954009	-0.329483406290673	1	0
95	313	0.353483731854054	-2.75269763825303	-0.0856245784438969	2.70110906792414	0.180537502434475	-0.42934489102969	-1.02193241443445	-0.869658149724647	-1.07598876371586	1	0
96	316	-0.518552405619983	-6.22075707251155	3.75303508046008	-3.62792579371223	4.61285710571334	-0.96861953084199	0.19367869870652	-0.914860742193929	-2.36325514943702	1	0
97	327	7.74919514028984	-1.66081822293674	-2.10141919300459	0.335092359175644	-1.73602742351003	1.74419393104732	-1.14632934743749	-0.0115161112965548	3.93786406083574	1	0
98	328	6.24101775961947	4.9654672579198	1.51476261835872	-1.54832709046132	-0.631977255237694	2.40782400799656	-0.680697058634325	-0.190735932471192	-0.405565606664505	1	0
99	329	2.2907512363086	1.70152974467135	2.62165928314675	-2.01761558200043	0.708817263247044	-0.177263858581934	-0.718913615613263	0.247539259084412	0.179431157263297	1	0
100	334	3.41472798981526	1.83155428217778	-0.0939014375685223	-0.00879893675408531	1.19079675214209	-3.65512424287573	-0.126960177754124	2.76930398272236	0.444775419767712	1	0
101	335	5.73344459107451	-6.14835567956003	-0.956019604375657	-2.61171432845575	-1.31014477102903	-0.610054554518264	-1.95795704072469	1.42648511625516	-1.05997117056259	1	0
102	338	3.86502811022536	2.57297318761621	1.92027659512272	-3.84213649926686	-1.55422900583476	0.629778085131853	-0.0552454754805562	2.54565982127149	1.576100031843	1	0
103	353	0.10412884860619	3.57976280898885	0.544708508222886	-1.72617285947657	0.564820446645256	1.61892997159652	-0.473705422841864	-0.29687239386736	0.106911688589772	1	0
104	354	-0.97270211122126	0.474404168246349	0.775269305153398	0.117643202240602	-1.71282942722759	1.07293745038625	-0.411123248978716	-0.0780982958034205	-0.0530561445316906	1	0
105	356	-0.00774381062966344	2.04112397057025	1.2286031190059	-3.25617881275594	-0.555255287293448	0.390276877861217	-1.95252904964043	0.413000303844006	0.268795455146605	1	0
106	357	1.71238871905035	-0.446629315894118	3.41733883221375	-1.1371000003641	-1.30347504135509	1.25757612188962	-0.706889196129313	1.82477249122161	-1.07367300216928	1	0
107	362	-5.80981220613957	2.74737467324621	2.20781768234801	1.42614268116117	0.079050789324345	-0.488669120671483	1.42134340540275	0.116326522355438	1.54727039897093	1	0
108	363	2.2165689151639	2.15894700836585	2.62596224121191	1.77394307600976	1.15464533313153	0.42180273585065	-0.1546770114813	-0.493373537381519	0.413636815067922	1	0
109	383	4.46638886066784	2.10952685355076	-0.389225101700964	1.73027759589139	5.3512026685392	1.6287189524581	0.0538806361448657	1.07233907517639	0.816159057378818	1	0
110	384	3.93255254984768	1.14619531725087	2.47630872889703	2.54859075535954	5.20966124996591	2.46680940152675	-1.19931601457329	0.240907154898951	0.881469026852714	1	0
111	385	6.00531982187352	-2.3011955433059	3.04797764590021	-0.410396575866631	-1.06337209986321	0.473639291895985	0.232449645013583	-0.229388547825754	-0.683318302657457	1	0
112	386	-4.52031473445158	2.95660916031598	-1.83482580079661	2.05009473294457	2.87237692083779	0.776579663603155	0.422446244202491	-0.109692007877935	-0.176266675596281	1	0
113	387	-1.00923350044461	-2.5876499306709	-0.699864357251341	0.363680135882851	2.7182626099885	-0.511052747120798	-0.838105035407669	-0.459524610389014	-1.65188169196405	1	0
114	396	-2.82784475024991	-1.05772398710608	0.881128222096362	0.272926917031855	0.118736026438898	-1.60381510350966	-0.472134219105936	-0.238883090796688	-0.808701043203557	1	0
115	436	-5.8620950213549	-0.650272666146023	-2.61774486842111	2.96569696516508	0.113243389489763	0.0150082058668009	1.49119142811634	-1.86844144521394	-0.51799687705698	1	0
116	437	1.77473087687532	1.06684058944254	-1.48781210844464	2.31508333279023	-0.441870196807668	1.90520142972953	-1.12688158243632	0.330698221679082	0.384524683008006	1	0
117	438	-0.0281369431577332	1.21812620257715	-0.664227839571845	1.34574962775336	2.18054956142924	-0.639629415915776	-1.37121074183245	-0.653451059811049	-0.725672867180437	1	0
118	439	-7.93980490263879	0.617293697896557	1.29444200730647	2.79392357049447	2.48146500736138	-0.416456906354732	0.770677357643613	0.682848318141343	1.06863862087823	1	0
119	440	-1.66306871593639	-0.572025661412722	-1.37189063379613	-0.659033977493419	-0.214349887347165	1.05078029699302	0.193634005979483	0.00644009958574335	-0.505778907276443	1	0
120	441	-5.4714257259077	-1.53019755200735	1.24407977399631	0.335110606700793	2.0110001787349	0.163842587450337	-1.12583134481829	-0.522462034922771	1.18044648481706	1	0
121	443	10.3297530709813	-4.49671389023589	3.09049970410262	-1.73225001964678	-0.00249283952263421	0.582974579292925	2.01508463133249	1.03988976056091	-0.632121168755525	1	0
122	444	-0.818295033804395	1.34029780761708	3.90649842764525	-1.64877471155933	-1.71565450937553	-0.0768243117527254	-0.0846153434145937	1.18081743581063	0.725987214776342	1	0
123	445	-2.82417566063435	-2.2386665877976	-2.09190429194039	2.5275106932652	1.70614298543796	-0.508042200069141	-1.12768995916203	1.61847988701201	1.07902128172526	1	0
124	446	2.62627305966284	2.08948449214964	0.912418098701154	2.11376654001748	-0.798706244459118	2.2462616461112	-0.616968741327045	1.0846676556058	0.354850789704122	1	0
125	448	11.0087198667668	-2.64658262685607	2.13377295110102	1.59439956263018	0.0888392611855332	3.88219430741573	0.630879321108719	1.1136618558598	0.805427096793303	1	0
126	451	0.173533916474316	4.45210907588904	-3.50460547302065	1.81455609892393	-1.75312340741022	-1.24540773506388	0.0358523969214604	-0.0357522859078966	-0.6048682980179	1	0
127	452	8.03676516124408	2.21312848929513	3.10109229949603	0.502158325769444	-0.201815699746891	0.765845368433774	0.543693531173552	1.79087867875979	0.822726324661983	1	0
128	453	5.8127786794488	-5.96599043786736	-2.51395336926827	-1.19434671342037	0.875182077620862	-2.27058412657234	-2.16096664224409	4.16912228066213	-0.0314038336162924	1	0
129	465	8.02320145340995	-2.07671602014212	3.01307844221158	3.14784169358389	-1.32923401649205	1.88171989790261	-0.136184882144947	0.254110197208831	0.531668528454235	1	0
130	481	3.64031418791657	-1.08999108760092	-0.853942235022488	-1.35124797837737	-0.582811709629069	-0.0707007219294037	-1.66839476759888	-2.17396222565855	2.17818514704208	1	0
131	482	6.62745574825637	0.783242558834493	1.36039428311281	-0.519210275640654	-2.32172044867936	0.94981475997613	-1.2702245674093	-0.974143283351196	0.590078501047152	1	0
132	483	-0.297199720006827	-2.8112880118399	-1.48885017050592	3.91387569717224	-0.021856646625644	-2.77330740930397	-0.737961675316625	0.498609723446372	-1.00508992857253	1	0
133	484	1.78867975921251	-0.205612151841937	-1.19271589342948	-2.9950646788415	-0.521274581143013	-2.82840760119251	-0.574920062412714	0.01905479983923	1.44841870220157	1	0
134	485	4.64293951341274	3.52762739992787	0.388541479018499	-3.9819357398455	-0.247425024375918	-2.95663441970335	-0.125415812659712	-1.77454281945745	-0.248173222131799	1	0
135	508	2.57674104973219	4.01535910013075	1.27458734031895	-0.4896551651414	-1.92929104487736	0.939321899696504	-1.09460921695268	0.951548397092288	-0.50246296010233	1	0
136	511	5.04133740902449	3.30676084658633	0.582093830946226	2.08894299661995	-2.1448824500185	2.90657183663881	-1.60826491579881	1.62740499417734	0.13833708324651	1	0
137	515	4.57229928681189	3.07684378031641	0.218521007575644	-1.18145908538173	-0.659878864453493	-1.02164231163415	-0.890361745855254	0.141147850397923	-0.961201948675095	1	0
138	516	5.10717391204057	0.86068709488391	1.74072944811585	-1.06083060985214	-1.37565091945777	1.44527292262602	-1.13985539570287	-0.623097918768553	0.862476235375471	1	0
139	518	9.5952172630828	0.977536831786743	1.80851953944305	0.76244349636463	-2.8379713457559	2.08262750131084	0.38854861880109	-0.0394348373509545	0.219125795980298	1	0
140	519	-0.451075734102983	-2.35679420280165	0.473999841485486	0.772604611922082	-3.27644530733594	-0.464117924866438	-2.8967573552887	-0.307749118749027	1.64559006455256	1	0
141	521	4.88416190334494	0.160028843587688	4.32467755093635	3.72951491536169	1.11253480522877	-0.493401491874382	-0.957306590515983	0.362918184590138	0.817876481552782	1	0
142	522	-6.26409300668863	0.791160700819094	0.286293199090368	1.33492006015982	0.801248899928069	-1.0195242508998	0.532139671122955	-0.70338158304842	0.370023420787988	1	0
143	524	-0.199168699326499	0.0116024402738202	0.456664594440054	-3.32410364207789	-0.204267159224467	-1.33333442973359	0.400823912092498	2.05575017210017	-1.16996164636209	1	0
144	525	0.140765649618171	0.0594129870205139	-3.2204952193326	-0.0896729525431207	1.38064258923787	-2.52618897824954	0.608885473696337	0.195262495945266	0.00547371865631509	1	0
145	526	1.18290664022301	7.43009765776437	0.535542873947963	-1.08330860686323	1.64889135408339	1.13519305257616	-2.52170220144548	-1.87746081447825	0.0911500945068898	1	0
146	527	-3.14120995878388	-9.69757281234455	-0.511547339757326	-2.14255414825998	2.24984067063706	-1.789848554098	0.551598604437986	0.712412880525126	-2.06810125306256	1	0
147	537	5.41908187043225	-0.954300402736508	-2.12497394093843	2.98308456400255	0.234195651676454	2.36676475062981	0.353711913596738	-0.0882309434533639	-1.28897162643296	1	0
148	538	9.97337914638665	-3.05456745693821	3.68876308822388	4.09571012130305	3.37333874573054	2.17489381003817	2.50990068565351	-0.188867493827024	2.02158283217907	1	0
149	544	6.6114177501879	3.11408223335096	0.119060062283432	-3.05455417242201	0.286569324165586	-2.71122592530105	0.909484737966729	-0.339370904532961	-0.355937315805872	1	0
150	546	2.51641030447852	4.43934152713328	0.434556031486947	-0.425761326612532	-0.984165707387127	-1.7166461047932	-0.446371022156287	1.6338757087307	-0.263959292026268	1	0
151	556	3.42673008871777	-1.42671386863133	0.238916535255821	2.76963791345597	-0.132319572141306	-2.62033428385178	-0.0178195968409975	-0.427852892778476	0.280934860054327	1	0
152	559	6.40816740819932	4.73934655788896	1.35144559866635	3.19737898036423	-1.41999483723402	2.97429241685412	-0.599820075028482	1.79293843781544	-0.0221573996415957	1	0
153	565	1.0761285645811	-2.93996201299508	0.741758841143075	-1.07001437521843	-0.760493197509367	0.974091075462299	-2.50716987352069	-0.804017514359108	1.23786971033017	1	0
154	566	-2.24926905092144	3.46341712269989	0.333594524228807	-1.05452054271103	0.650997367272942	-1.01293305797515	0.0578737764621817	-0.297901372915894	0.281374481720062	1	0
155	567	-3.24039903958683	3.3918910488807	1.73771553970301	1.8514556303215	-2.83166464931965	2.05081577291087	-0.652208046421294	0.138015452986374	-1.04695919387637	1	0
156	568	0.758264494219645	3.134170766402	1.5192213401771	-1.60063677047615	-0.291934163534272	0.141936242975632	-0.62129676518106	0.288016046953094	0.372436384555651	1	0
157	572	-1.41614082553211	4.19382917305981	0.381865966228207	0.382368754962776	-1.38311467970805	2.13852406765951	-1.05853344447344	-0.941223848964784	-0.646537957920658	1	0
158	575	0.294300734729459	3.45424053955926	-1.28372586225304	0.264885684478571	-0.400638192859793	-0.611438598916665	-0.266514586651788	-0.947556227066638	-0.75860882189715	1	0
159	577	3.77450719202355	-0.40900118650669	3.96077125770166	-0.882756741779637	-0.942030193651689	1.90868243979937	-1.52584407831441	1.70440968446858	-0.543606725206191	1	0
160	586	-5.72768784294389	-5.6222254056233	-0.940291208611526	-0.519833308315591	0.650895424014464	-0.751604005406437	-0.97962548315641	1.051720111242	3.06766851535481	1	0
161	598	-0.10572925728784	0.558383745895904	-1.57139788879081	-0.640334255203531	2.44215675721494	0.787081792950538	-0.86691420942351	0.471527377627543	-0.360498128188079	1	0
162	599	-2.04369162691842	-5.39693642285745	-0.526221605620482	-0.190938834627146	-0.00330052251875051	-0.349432935441098	-0.3050934554738	1.53669906363814	2.49761104933004	1	0
163	600	-2.25963985438478	-1.62485639178386	2.31501172779949	-0.801016738554257	-3.44393363596161	-0.0110545440977184	0.184996297050746	0.693155985978656	0.0749787709713992	1	0
164	601	-2.70291932030881	2.06107424057472	2.50362714105666	0.120689075877333	-3.0151677880039	-0.264758520722135	0.527892429184998	-1.08692347705631	-0.12778461516414	1	0
165	603	1.4799280063255	-0.888324645609666	0.598166937447011	1.40708943780258	0.215091361651595	0.863340081183131	-0.198870778362897	0.785385666053508	-0.741017182165892	1	0
166	605	5.36113553958322	-0.0183775462927337	3.43569160475136	-2.56382709710774	1.20588951681939	-0.0196808797816019	-0.445470526990726	1.3016748841072	-0.698589981057153	1	0
167	606	3.32748792122834	0.585780547062884	-4.67505752595097	-1.63341551554178	0.520516148063345	-1.76318441845846	-0.638123428876157	1.69710749234575	1.76652129966825	1	0
168	608	1.40311843112092	-2.68041375689827	-2.30078851112998	0.966144411428686	0.200657687134592	0.588007794224674	-2.67869827497638	0.00113027666102769	0.224289260265649	1	0
169	609	-1.54592065339072	0.254972978633706	2.21880226227807	1.43995029283001	-3.8553453519338	2.40312242720323	0.0842557728135271	1.36646908154137	0.121186663842123	1	0
170	610	0.233798049192978	2.10010908248516	-2.89827678356661	0.749638061436756	-1.99147550860666	-1.39345300262707	0.914680484272187	1.44502896918835	0.51785836086673	1	0
171	611	-7.55381131523258	-5.02449785915679	3.68913814695958	2.2897447948052	0.436042147596091	1.00949189904835	3.15855105752753	1.73773430128635	1.36771227769471	1	0
172	612	-4.79492022437243	1.38887117101451	0.0129480963661006	1.25091300600111	-0.880704791567643	0.114288714010958	1.2743992118249	0.106578547756331	1.27082360992154	1	0
173	613	-2.97934225153289	-2.51238322162419	-2.3168383036329	-0.518851052499615	-3.4744505292565	-0.370350991631675	-0.724551379611252	-2.34006750253237	1.1153167340813	1	0
174	614	-6.74001063629825	-1.21185049606116	2.01734556780828	4.14530817110879	0.331167060142057	-0.248823874144949	0.796536758093025	-0.146165334886554	0.972138881605865	1	0
175	631	-2.01977764513863	1.75123935063813	-0.37973932844607	-0.440480717525207	0.168946223354328	0.0665358777362345	-0.992222136262183	-1.02760022144628	-0.202628466341839	1	0
176	632	2.38776717975156	-1.22243238083586	3.55312637258033	1.19054717885961	0.688353026431998	1.08974435050795	-1.91176395157578	0.91068459588818	0.14025734193942	1	0
177	633	-5.53574319061689	-3.20408537823662	4.53418925037841	3.10914993001071	-2.46353764092534	-0.505526311364038	0.135336077194795	2.17268540373252	0.490500219884068	1	0
178	634	0.9309156394898	-0.795932511035412	-0.590793996640026	-0.59808041276774	-3.35184305037664	-0.320993571279707	-0.416619849148947	0.773572530789032	-0.415033047569761	1	0
179	635	-3.93715223547097	-3.66204484974793	1.78581833729804	-1.86016157639319	-3.77867879356046	-1.33158423963159	-0.397992872126357	1.27613135538551	0.626775750867303	1	0
180	636	0.0650841794173655	-8.72087624235091	2.6770364317972	-1.53995569915899	2.70089405504967	-0.895027580848152	-0.44492814530068	0.25975852834836	-2.52079874766387	1	0
181	637	-0.00787434204479578	0.424088792936795	-0.4344901233945	1.38096687845991	0.102655612148154	-0.223584695350301	-0.859094013658686	0.39999852652444	-0.800547374451384	1	0
182	638	4.99924080682309	-4.74849551766539	-1.3365342329698	2.49197954232633	-1.17327570180942	2.00237857871735	-0.336223840314255	-1.31485436121605	0.986365073195559	1	0
183	643	-0.85442118726548	-6.52775463347132	1.7815516138289	0.687890127279677	2.32126701453123	-1.6288089356241	-2.44588812157727	0.115199507379414	0.902042657340689	1	0
184	646	5.53890532303374	-2.13896535367697	1.69883365955305	1.91595833937323	4.02406961467093	-0.319017967156383	0.367059892582413	0.542136538602661	2.11332814388998	1	0
185	661	4.19190748761112	3.75524231174208	2.02958168208889	-0.989570723611644	-1.28027624824664	-0.308384307730134	-0.00590395744246365	0.370698133916197	0.309595935884765	1	0
186	2	-7.2554910947702	1.36423646621653	0.0365055027798931	1.87841739835515	1.66701146718904	0.814415252818365	1.75623750679308	-1.10468202442295	1.27016805643849	1	1
187	16	1.21702528189316	-1.39178621256522	1.71865463024131	1.25700306718284	-0.761478241047693	1.5315107123802	-0.470215591469327	-1.71520677759019	-0.632867307294264	1	1
188	17	-2.29158934236483	-0.0710082553122619	0.711536201294932	0.687135769149013	-3.22374215682515	-0.685591502311213	1.41847925681232	1.60885087129004	-0.542422954344538	1	1
189	19	3.11808449376208	-3.43400584876697	-0.462403454081803	-0.476724014081201	-3.63339417656528	-0.0706015010581476	-1.97092356327084	-1.38835540976316	0.81635471688795	1	1
190	20	-3.31469545301412	-5.19580265421245	-3.36348978571574	-3.21098128787213	1.19850340957243	1.11920367463518	-0.202754977567893	-0.504631675153759	-0.106598333777582	1	1
191	21	-3.10198483946288	-3.47864907761502	-1.59974491339733	-1.9897284403083	-0.653754953622694	1.04882735338431	0.164634784823189	0.705667777325718	0.529054080171545	1	1
192	22	0.0681859687670645	-5.3374823679508	-3.80863338876779	-0.889160202341833	-2.44850882216212	0.973107932893908	-1.60955856472953	-0.176474598754624	-1.10997641273253	1	1
193	23	0.785445953301576	-4.2281095004771	-0.102189184622949	-6.7821526396401	-4.33542858899009	0.780510134670299	-0.538458307909257	0.857064984332913	-1.48163036498243	1	1
194	24	-3.14506295075512	1.01685786523997	3.18272792150699	0.100429275850598	-2.42063699014308	0.780308684572621	0.231828102853499	0.309426181821122	0.286574099747035	1	1
195	25	2.302120547794	3.41857448940808	-3.58602987719829	1.81619516567346	-4.38716575047236	0.673872988653907	0.834482252317858	-0.475242787896048	-1.19129057339682	1	1
196	26	0.842070694423699	-0.219396202643058	0.726198146387028	-3.16407828288349	-2.49869241810619	-0.887713664540244	-0.366514161485428	-1.56448468650645	0.382734845900425	1	1
197	27	-5.47621444400479	-4.11241041907097	3.81567793843037	0.884186101773468	-1.61966731074671	1.95669277724835	-0.316838954640458	1.19530806040222	-1.21682312185482	1	1
198	28	6.2224490006482	0.0458116966726575	-1.59403666429109	0.972191218346938	0.71712426692832	0.23042230445853	-1.76061224715112	1.73079359246639	1.44700322314714	1	1
199	29	2.42678991646586	0.39595934988198	-1.32602400690941	-4.04086405745311	3.10750334209609	-4.79445626933424	1.75166361635662	2.34825128977643	1.37082504875157	1	1
200	30	-7.43008311139999	-2.70207739318077	2.44907752884332	1.73469280972785	-2.2877694671532	2.05195813827813	2.41227782731832	1.57980561342971	0.646517056955742	1	1
201	31	-4.94860266183067	-0.225925713619053	0.358474664356937	3.56785241800878	0.690445048581101	1.62691983500706	0.620252761027149	1.05883955195164	0.322187729618519	1	1
202	36	-5.23303693922457	-2.70159412257198	1.29741656550789	-0.523683346029129	-4.1942945531928	1.01256728605844	3.13551424770541	0.980478989538074	-0.523897826857466	1	1
203	37	-0.535436348639029	2.60167448026515	-0.455781843556582	0.866792343592036	-1.96141497874231	-1.41231108918537	-0.987798742019608	-1.59489340274525	-0.575687648709162	1	1
204	38	-6.2365062990541	-1.38924124376672	-0.040262791282683	0.998964893475812	-0.625084256995797	1.10300870473195	1.69815502689212	0.495030114007801	0.0447622041882887	1	1
205	40	-0.665441924379004	3.90666287120134	-0.60019188817703	-0.189919646749572	0.513523183155298	1.65500518734525	-0.655035444998018	-0.752977870415729	-0.513163902481985	1	1
206	41	-4.2512329137247	-1.89680414515626	-1.27392709484014	2.63976207482683	-1.94907403287898	-0.59083661296245	0.552273399112086	0.774716127573045	-0.348285447324739	1	1
207	42	-3.05934674521059	2.52356477548297	1.07532791245561	0.126228690636088	-0.82127381864074	-0.403647181594717	0.860423042068771	-0.900700170905705	0.162600982718155	1	1
208	43	-2.22453154650424	3.23683005385946	-0.7493731766794	-0.880273816859741	-3.78498708916138	-1.80924771014442	1.85001523328399	-0.654869119016123	-0.447778836188044	1	1
209	44	2.71301621551943	3.11188188352611	-1.89122463656156	2.7614695094848	-1.47433595272464	1.039941515596	-0.844294451205803	1.58437665532667	-0.924216718052125	1	1
210	45	-6.0835829944079	-1.7812438204175	1.24981998185499	0.525404145655617	1.21218024451677	-0.463563210934192	0.887397772691252	0.817864442787565	-0.178745294492021	1	1
211	46	-5.71044226723993	2.35560774189781	1.17171723885605	1.67656681724513	0.219183708501944	1.36695883192382	0.409319841256856	0.466902811540623	-0.447524469048262	1	1
212	50	3.297238417691	0.817354187716382	-5.12947558930304	-0.169768901803451	-2.3370834230689	-2.81363876354535	-1.69977497494894	0.928188691235492	3.74745329891512	1	1
213	53	1.8951423928691	-2.05231341600169	-4.7003323757764	-1.55416316020096	-1.82483647552829	-1.6388126524403	-2.12636928941775	-0.734343703611495	-0.405252176011933	1	1
214	54	-3.45710904814302	3.57224089858153	1.76252719066951	-1.510014144989	-1.43198554194813	-1.64267025606282	0.192351324489749	-0.90308586752367	0.273040470338937	1	1
215	55	-2.93614427451985	1.28162663111691	-0.727870748766189	2.10021295803276	1.44963046111164	-0.0383563762491596	-0.433697745823786	0.25487599772822	-0.0511605984094683	1	1
216	58	-5.32653281846017	-8.68776628774064	-0.0432974062802809	-1.60059145990602	-0.493828527003976	0.684267077968425	0.239384923863006	0.937531908333871	0.546275675019089	1	1
217	60	-5.6402592661386	-1.73191906452653	-0.847367201498275	-0.513819613398166	-2.60647899416574	0.0350711548886583	2.791910586875	-0.639338803574961	-0.415315400592917	1	1
218	61	-5.94269455405272	1.19681559756922	1.10176414820352	-0.0239842333368782	2.45467904461983	0.716399453948608	-0.472267018111972	-1.5167554758363	1.03111798421828	1	1
219	62	-1.82436168674335	-2.59154018962236	1.11681150882262	1.98298373995418	-0.386660703653758	0.568789474104328	-0.6835310962838	0.126500163021568	-0.575125215798866	1	1
220	63	-4.20869736500428	-3.68504771787914	1.94843678875109	0.704559069740022	-3.73583687702893	-0.680309363595834	1.05273538587326	-0.112645042125984	-0.37481647129542	1	1
221	64	-3.77427351928168	-2.78269780516242	2.66345574303173	-1.14322649527246	-2.89310551150982	1.9141246094594	0.907419769946723	1.50601293345453	-0.974946373887546	1	1
222	65	-2.08875296806642	2.50698128602612	0.220268958520902	0.89614575776736	-4.05714042920562	-1.06407848657837	0.360076531059	0.667859354060972	-1.19815436425168	1	1
223	66	-1.05121182685306	3.91820928218806	0.565690293230259	-1.13664463035139	-0.718445458277288	-0.849137552406161	0.87053181827081	2.99322898428116	0.43210905855259	1	1
224	68	-3.74622670340497	1.80019341580405	-0.612837938058121	-1.46896182811422	-0.523388931286216	1.47836382895951	0.779035903939647	0.901459710797864	-0.086276189238073	1	1
225	69	-4.10796225260178	4.33355919858733	-0.0801886913649772	-0.209382933818389	1.6564693161215	2.0352582871097	0.444968691045992	0.398085598058555	0.255947876216664	1	1
226	70	-4.34940423208922	0.879892377538341	1.93658133608778	-0.178717869502424	-2.57110593645132	-0.494153804091106	0.959263975414243	0.495827326351718	0.0734055131400677	1	1
227	71	-6.37329130093653	3.72142908344009	1.40222263012705	-0.911134295185705	1.20690270336485	0.840518527301887	0.521263575646332	-0.663973729342009	0.954203145402502	1	1
228	73	-2.59009678139131	3.41158546396121	0.619810054326672	1.33908587984633	1.23016268855284	2.05362494578033	0.158567296572659	0.364629356089086	-0.00107746531169916	1	1
229	74	-3.38893376531951	1.40952199868182	1.75790492001015	-1.39608209326477	-2.33980893854416	0.933393141301263	1.16785823786685	-0.0819729948579019	-0.341533206073343	1	1
230	75	-2.51482224162616	2.37771719808934	5.02734836384058	-2.96525940108255	-1.99351405930121	2.45511837492986	0.341735364566083	-0.0115179293592564	0.681015577341141	1	1
231	76	-0.161170539313905	-2.26018364039912	0.431674552071817	-2.59566752713316	-0.81533276849252	1.33427209501808	-1.27583546764222	-1.71594252805179	0.390782416233751	1	1
232	77	-4.56697825323752	2.24065901524912	2.8374459683151	-1.98822386475985	0.759110032098992	0.780802096619081	0.858186696289743	0.39869291405657	0.348176005045009	1	1
233	78	-4.44264161733574	-1.28373901062589	-3.4052577029356	-0.66847668113329	-0.0608038804833601	1.37492411042918	-0.887562105502519	-2.17861368523245	0.419355691915291	1	1
234	81	0.886443264748274	5.33272898477752	1.29472544960521	0.277275557898612	-1.17524189883622	-0.97207774417495	-0.587006553581435	0.856683714313911	0.737990094029918	1	1
235	84	-4.90345186708309	2.0526302619175	0.78810081169201	1.40007013784947	0.837497471504104	1.73347823060055	-0.274753737275849	-0.163509506468683	0.245909136427763	1	1
236	85	1.92632528328339	-2.89852172203939	-6.19085637423667	-4.85072546682753	1.46473127809191	0.762244375001382	-0.898792960950543	0.262893824238703	-2.50729177818754	1	1
237	86	-1.75634345595147	-1.79426944458357	1.31052448768522	-0.427778540175611	-3.65701960234319	-0.37685351637927	0.997478933723618	0.550157575169651	-0.502154391800076	1	1
238	87	-5.60132977422888	0.276522075435076	0.576152414500174	-1.84805477979591	-2.80114332688275	0.619138435175888	3.5802638272193	1.01678597343732	0.444951718678033	1	1
239	88	-2.83974637570218	0.564229711586068	-0.0809731069834522	-1.35144896595444	-1.2224096853355	1.399747984919	0.762263696577229	0.0971643061523339	-1.51405405822594	1	1
240	89	-3.60038423257039	-1.95337603791099	0.590873874019397	1.6286045636511	0.243209699554487	2.33810713676954	-0.352661359269707	0.630955281224139	-1.10711987558409	1	1
241	90	1.26446267921485	0.183235485541207	-1.43591120293574	-0.791926577185775	-2.03615683257797	-0.308065749963704	-1.88411779723039	-0.658943104847334	-0.367614614474582	1	1
242	91	-4.15958755596633	-1.96488809600576	1.41415752486759	0.717359909189071	-3.08575503756133	0.0684524080733724	0.943480611991844	0.670221934837823	-1.17638983248076	1	1
243	98	-1.52898093487521	-2.0105553001403	0.252265182318378	-2.30864046762695	-4.38102290291015	-0.0704205349697261	-0.614004374781609	0.147046550130196	0.455980862911323	1	1
244	99	-3.4701160126303	-5.14649851131852	-0.640513074545156	0.681052411830009	0.392404547757382	-1.3103234794348	-0.714533222529455	0.412570198742843	0.946347150877329	1	1
245	100	-6.20044781341494	-1.53908467589994	-2.84430875786662	-0.641609294436788	1.85652940147644	-1.11442742376141	-1.10851227353314	-1.81564727337434	3.29046160962064	1	1
246	101	-2.60740115448533	-5.54545740696791	2.86360592030289	1.83696266047771	-2.0800228025009	-0.550912969456433	-1.70674177807943	0.130935113367437	-0.364575231410588	1	1
247	103	-1.34171246743126	-1.51553218813084	0.708298398807282	1.87554673941396	-4.39103049074542	1.14910130241461	-0.326442263197804	0.455332020383371	-1.6731426387932	1	1
248	106	-5.82580687518682	-3.45620427537217	-1.1103218583936	3.8305777658593	-0.419047976593281	0.118743762968212	-0.225912074013103	0.256685779306421	-1.11400777025099	1	1
249	107	-0.476584288504503	5.7831430458324	-4.1220463849894	1.58294084599768	0.0309046701588607	0.670321261668723	-0.354018200204776	-0.451600891664433	-0.240832279262127	1	1
250	108	-2.59572321004756	-3.8495446844183	-1.41393645215052	-0.0423994001509406	-1.06809953044863	2.00559356780005	-1.61482416468583	0.904878545821772	0.768615634154553	1	1
251	109	-3.82843642399728	-1.36376299637247	1.40668790221257	-1.57590383352774	-0.0686163504753326	1.24543329394111	-0.608978283589323	0.464012754403688	1.83344409954719	1	1
252	110	-3.04171045009371	-1.95105943788108	-1.89373155419033	-3.0428816701139	0.938896800005172	-0.717130974296345	-1.91244899392422	-0.370478533730871	0.453500061077918	1	1
253	111	-5.85842878353043	-2.96415347014078	1.61324123910926	0.046700264746838	-3.23068379094153	1.21339148796848	2.75643864182449	0.677332333749004	1.35519723959677	1	1
254	112	-2.91995763765956	-3.2145416874022	0.000765643195183256	-2.97959317287686	-3.1491023378874	-0.251235326278299	0.323814624100008	0.124204632364472	0.998996117418357	1	1
255	113	-3.97472063109828	5.73200628923218	-2.61288996775622	1.21019183798588	2.42084249649369	-2.70779347063012	0.734269807072205	-4.10161310850635	0.289000382433318	1	1
256	114	1.08470377337463	2.10403846510024	4.32969256676969	-1.28230367970393	0.834811912797006	-0.593257159350306	-2.08108947433482	0.241105069473815	-0.0150770870087806	1	1
257	115	1.75111781646721	1.71394441514393	-1.17738219672968	1.73578678637753	-1.5826390938862	-0.577615627708021	-0.195502408462228	-0.65024229192185	-0.62483262868713	1	1
258	116	-2.13748137427166	-1.73621713240309	1.9330651922565	0.393104303188253	-3.80193355151155	2.35883216491956	1.61644827719203	1.037611386479	1.41044689700752	1	1
259	117	-0.990072842171784	1.01062375415923	-2.00991943424452	-0.712694095806256	-0.447187676016332	1.84235611649835	2.27226705653192	2.18014334640453	0.663638123765057	1	1
260	118	-5.191369797697	1.43978192636018	1.94654258917435	0.323203780019729	0.675032588037567	2.79794737011383	0.799546607029387	-0.635658943968996	0.209825204765673	1	1
261	119	-6.49488007393794	2.5254676739864	3.54366412219844	-2.49010430600906	0.932332450445344	1.52714574269612	2.11105254577134	-0.25997767253587	1.78485660902599	1	1
262	120	-3.99202792965629	2.95225792258541	-0.280137804933642	0.723147866954827	2.84070502782481	0.669294673239788	0.658019671494368	-1.54662578576953	1.34920910941186	1	1
263	121	0.532312963943184	-2.63318553495771	0.0597387916106126	-1.98178086519033	-3.51949513444478	0.405732703517513	-1.07953789232049	-1.49678761108007	0.475018939107828	1	1
264	122	-6.85704656244277	-0.842111268843888	0.422160613221111	-1.09296781992881	0.604267450873767	0.950669625314817	3.12626943564141	0.241523665691114	0.702172082358644	1	1
265	123	-6.5062388477248	0.842040064935878	3.35645490699966	0.804415861612389	3.22191667024653	1.80205268052794	0.614644206193844	0.660725091166746	0.911198407617024	1	1
266	129	-7.08344251038267	-5.43097767058184	-0.399589313241985	1.04610139638992	-0.280889254523882	2.17778959129416	3.13716317343083	2.28319952852998	0.516646649774165	1	1
267	134	-5.6338381487798	-1.71365279741039	2.08349781449163	1.49928053908418	-1.03574035967162	-0.280040736747258	1.22624756875852	1.90301558257777	0.458327098411435	1	1
268	135	-4.196423326121	-0.903186486256357	1.86842522736055	0.314715042202939	-0.663374551468981	1.34488958663241	0.812835217595884	-0.163520066335269	-0.131865173210686	1	1
269	138	-4.29793222784604	-1.19267713940481	-2.16411335541576	2.80363125164812	-0.213730904157606	0.548857395757023	0.599641375999081	-0.673719178354525	-0.594023605954378	1	1
270	139	-5.93517790101047	-0.685799511078717	2.29894497571118	3.32005224925293	-0.0188940619087019	-1.07680506121927	0.594995359338374	0.105572571949241	1.68994315891967	1	1
271	140	-6.76594291750125	0.930420539263049	3.00041889181211	-0.255803056028949	-1.90464941598798	1.82107619653229	1.95313697953059	0.618641374756922	1.0834520496154	1	1
272	141	1.49561072545974	3.43318726212952	-1.32208648948706	0.0228212404591541	0.60610850784041	-0.618263780660379	-0.939080716969421	1.54614427648719	-0.1583149028642	1	1
273	142	-1.17107937785507	1.55420806441645	0.45116605089497	1.21403797348111	-1.32708584723576	0.600447378427344	-1.05498887462828	1.16022879187005	-1.11698689897465	1	1
274	143	-3.3765804486119	3.35322857810485	0.110156198637339	-0.00746615411175227	-0.301785544759543	0.933136301186327	0.712409799352635	-0.731189181594156	0.502614073584156	1	1
275	144	-3.1956951144411	3.1507671211574	0.919741269676266	-0.285294663522794	-2.83076055623669	-0.459996352244766	0.404939390912514	-2.18768996639778	-0.0890522482899936	1	1
276	145	8.31853104822648	-3.14004571015501	-9.70331806111059	1.13198023186042	1.94978745250218	1.21471315831989	0.95304116390039	6.16993483088218	0.735180838011319	1	1
277	151	-1.21734115174912	-0.469512824695965	2.13816637654968	3.27462649891864	0.410556626521931	-0.62830036843128	-0.851406455749402	-0.320907580963451	-0.321057936016955	1	1
278	153	-2.89185702623432	-1.78192822733311	2.43951071294878	-0.113464896048017	-2.63919473132404	1.00814887591785	1.0981656824016	0.499439233035704	-1.28754175438077	1	1
279	154	-3.93918983500835	1.16347667227861	0.577954872493248	-0.015725787705152	1.17900978217793	-1.05953930521749	0.189423980284947	-0.259794698651429	-0.334167205842873	1	1
280	156	-4.38763605484742	1.01808880367946	2.7565174995102	5.50996301078597	1.09889395399643	-1.5411876091772	-1.3796037208656	-0.310721334905416	-0.169377947903652	1	1
281	157	0.641412863671229	-0.797843947862785	-0.695816232432674	1.75720502876804	-2.18330350669295	-1.43346551595668	0.524971263219356	-1.71627787257371	-1.13239627582922	1	1
282	158	6.24294799533742	0.0528678456893829	3.03450401734545	1.74107186587631	0.935111459202311	0.157602757388858	-0.482157737066647	1.14267313585784	0.246987993437061	1	1
283	164	4.26046049978954	1.42694187507871	-4.84948422735818	1.83790344421988	0.86275654420939	-0.00874167697445231	-0.152851645820848	0.668057421364214	-0.255067778489111	1	1
284	166	-1.59764733593796	5.13445540815942	-1.17718433340831	-1.57788153172586	0.203184455487108	-2.73250036501795	1.69577761642331	-0.108410385594334	1.34712662081305	1	1
285	169	4.88226373471771	0.637593246910187	-3.90962444069307	-2.20841377674994	0.187871954797001	-1.38959655683106	0.779190862479583	1.53266649074022	-0.683894734259136	1	1
286	170	-1.96145505301441	3.72906628069471	0.0412315305339474	-1.06211784166065	-2.04287006922475	1.68387716802539	1.04902225516582	-0.820440919207506	0.161543359426152	1	1
287	172	7.97563271880425	-6.36197319693123	-2.32128180155977	0.0185438350305634	-0.705590884235415	-1.8993521296822	1.32327107173729	-1.83777238634617	-0.228380262165216	1	1
288	177	-4.17393868921654	-2.23958456931706	-0.499273703470416	2.49607953238006	-0.155958041430948	0.400127985288331	-0.145562583155905	0.403770078354284	-0.507384745702358	1	1
289	178	0.55290429571752	2.04488769782476	-0.278992411293309	-0.922159312385855	-2.54206889536774	-0.5756680112146	0.394001758308794	-0.60504059134095	-1.05829952427943	1	1
290	179	-2.61753066143286	-2.67385590576753	-0.359166780266144	0.753550066034503	-3.79249800436188	-0.153632156055462	0.954262731612437	1.14878911212046	-1.34073703949966	1	1
291	181	-4.83298442640627	-3.80650996601619	-1.85379400988171	5.15827134165288	0.00328244726536813	-1.63901101114056	0.210207696427024	-1.69187524068671	-1.18595283429922	1	1
292	182	-0.993532974226924	0.796652727406332	0.494547164255078	1.38781404936417	-1.18878120976318	-1.55528492224866	-1.01555142851593	0.212859929963858	-0.674713624175778	1	1
293	183	-0.974700192524972	-0.957206259068771	-3.42364173273092	-1.61199578431647	0.249121695510159	0.566178982337112	-2.02428144273656	0.673576821564607	-0.0726592770570392	1	1
294	184	-7.09301811640605	-0.297135182882121	1.14159040381879	3.34188092760438	-0.153267719976213	-0.267754295283611	2.0396157878055	0.474936281611203	1.39151555874332	1	1
295	185	12.1486724259986	-0.14824037661819	-1.38276397962937	1.06163084782524	-0.884315029938683	1.60519679403473	1.9098151561742	1.41766142064774	2.59609500502631	1	1
296	186	0.965008031956118	1.99166780302742	-0.00600115889474173	-0.788585243288823	-1.63560600106649	-1.32406279200113	0.0603439662603435	0.582986198724435	-0.803818129221779	1	1
297	188	-0.97903492161253	0.0698760931930301	-0.909178110698935	-3.1530714977668	0.867443942158612	-0.906916825664133	1.82977722560503	0.453408062306097	0.139279593496373	1	1
298	189	-4.16846971170675	1.79168437218001	0.893757525822057	-0.870507219716164	-0.0177884860617757	-0.0585647279690391	0.717419882182525	-0.553530384308015	-0.170054629578374	1	1
299	191	-2.87876863975779	-1.19188242969958	-5.37672835318189	-1.74972760282643	3.94602433670699	0.495154027415967	-0.767091600309262	-1.37690955909995	0.00501473142321868	1	1
300	192	0.883122137774509	1.78481862713015	1.22158074720408	-1.86735655882027	-3.28990448106305	0.901714262007435	-0.841303620216475	0.805169670588706	-1.17326643667027	1	1
301	193	-4.10110349928413	0.695099126917148	3.04300186733123	0.214123405299607	1.30228862789753	0.638268644104898	-0.310036819979074	-0.0385598207500004	0.11591836258264	1	1
302	194	-1.26630939659417	0.864599912309703	-0.720853128615886	0.0978160016921059	-0.968912872712001	0.568574707583626	0.81818686091397	-0.498342303254429	0.625669402997598	1	1
303	196	2.00068370084877	4.83014805444625	-3.18994809608275	-1.24260989057408	-3.36692497542888	-1.78684522723642	0.392201065959831	0.222646071637013	-1.55952430854582	1	1
304	197	-1.4594936258362	2.40770333430399	1.77090741547925	-0.396135437973066	-0.236823513139475	0.110271937756828	-0.0469501173894998	-1.20977635235628	-0.0861999949170925	1	1
305	198	-1.54892517330565	-1.49468825494113	-3.55756203592489	1.066781577034	-0.351313998564672	-2.60012047833386	-0.521089757615954	-0.0391158296206805	2.45631897463271	1	1
306	199	5.63617703246921	0.129106184535846	-2.07481217216067	-0.421767613210927	-1.91663233833123	0.328983150149021	-0.131423778744324	-1.45682258640184	2.44268043683999	1	1
307	200	-1.01752376087932	2.36570002553652	-3.19988479887003	-2.01891331301451	1.56241266203345	-1.27539678786621	0.0907259782082564	-3.39002127116852	1.45438425926178	1	1
308	207	-1.18703732061354	1.34604957005309	-1.74573383707524	0.120194252454041	0.760482577155656	-1.55937502873831	-0.037481350532304	-0.470971872732114	-0.892459028748354	1	1
309	208	-4.00346931392234	-6.36093798338914	-2.21295462068772	-2.99626199286731	1.95807154855109	1.24698341491768	0.355597427930234	0.925886999096104	0.636390482829865	1	1
310	209	-2.7365093276082	-3.66977068725484	-1.02406873391305	-1.19152078014019	-0.102495615759517	2.3307581731471	-0.125473579251079	0.598973416722686	1.14673500667954	1	1
311	210	4.51663221882217	-2.54945528800728	-5.55409532052408	0.616602975326255	1.45185214186312	1.51124709922852	-0.609577199804036	-0.100287672433706	-0.44776165990687	1	1
312	219	-0.3683677079876	3.74824371890095	0.242894459429321	-0.161023662107786	-0.636702918103998	-2.5347941197717	0.216267875288254	1.92079020455916	1.92501094239539	1	1
313	222	-3.55692754986534	4.73662423747148	-1.22759590060282	0.118900842466844	2.09233461803089	1.04705109401181	0.115782585854712	-1.16876293171964	0.642937951308583	1	1
314	223	-0.874669082296251	-3.30517746892363	-1.79012560457592	-1.31819987052723	0.822483938883208	-0.341401511417237	-1.2310861574959	1.88871798927076	1.00768812963114	1	1
315	224	-3.44465615360718	1.63353471743381	-0.137412706829678	-0.230331594814328	1.58967075512482	0.562631083017463	-0.415042023632302	0.226692666441503	-0.929530791893843	1	1
316	225	-3.18995408176267	5.22296288202311	0.992976168368408	2.07979539670692	0.666665472034765	-0.0675036849543196	-0.420602206585157	-1.26547785747836	0.427053012685855	1	1
317	227	1.74307169032469	1.63483917582624	-0.805397716281157	-4.1072872312092	0.150190647494873	1.24348973277141	-2.17018796578732	-0.431904023272348	1.24398191510613	1	1
318	228	-3.06653543614848	3.99779528556395	0.0750070811927978	0.0843631526304009	0.42572797513403	1.44617126348706	-0.156730092532851	-1.05853937255096	0.141529999646186	1	1
319	229	3.33551793350866	-4.40998631498523	5.9553720394041	0.99747971405774	0.112319543420689	-2.98323462467333	-0.781935592372286	-0.505655062938125	-1.59711505336729	1	1
320	236	-4.61587543787126	-1.86523238499057	0.725066718611233	1.36337838976607	-0.735196447908379	1.70682993697137	1.33452628483594	0.789187706245737	-0.0684656598160532	1	1
321	237	8.53784829934597	2.90748918881124	2.66000975914962	-1.03258983160721	1.62950362884743	2.00113559099457	0.775543508256543	-0.35482061375139	1.53054805103506	1	1
322	240	0.601893876389736	2.75599017064619	-0.313456990063388	0.955334337381279	-3.12419680143426	0.328818396453583	-0.0659653657212744	-1.78205655934803	0.956834251521206	1	1
323	241	-5.23784806484156	-2.21057450278969	0.217874455145134	1.44732346130214	-2.26022054892794	-0.390448402311689	1.25701513088387	-0.362183629403468	0.281516980955289	1	1
324	244	-4.29739937317369	3.38385294222505	1.78899585838209	-1.3913354608037	1.81444382199317	-0.736854790177409	0.276406484376009	1.03033114283769	1.43127262432732	1	1
325	246	-7.36271155111255	1.11009467866418	1.5216951952621	1.42255332802146	2.66319616053307	0.303686430173087	1.23321526019394	-0.173865647816492	2.37796858114453	1	1
326	247	0.0313261177839756	-1.30054146609425	-0.886065792571773	-4.22826445528675	-2.52948020385433	2.60089747817206	1.06472570555639	-0.271376607865136	-2.41111379918483	1	1
327	249	4.58345986441689	2.02812720576426	-0.477086541121737	-1.03759659889471	1.3640689819161	1.35161053452435	-1.25817485490653	0.365961912647083	0.822039587959941	1	1
328	250	3.99072538372826	-1.77129220675894	5.31867859843625	1.16523513117614	0.943405442973681	-1.71344667594765	-0.195531955179515	-0.61308908898078	0.40401525293288	1	1
329	251	7.54659997838044	2.8503825281441	1.74433208446759	-1.83585962626905	-1.81621266259853	-1.05735024072671	-0.673767707360258	0.592119991142241	-0.384429213516026	1	1
330	264	-0.889503527024135	-1.11903894816347	1.17705708998727	-4.22095630473121	2.2687391474796	1.37663912030432	0.671335166168574	-1.35292310969569	-0.445689298881295	1	1
331	265	-8.36053712098001	-1.37277034993844	3.82047630649751	2.68653646776232	0.787374409142906	0.799514471420512	1.27093357482237	1.57896121049172	2.22677678775489	1	1
332	266	-2.93033195975507	1.86599509266382	-1.22494272257371	-0.418820085087885	3.95714332067393	1.02055044416211	0.90344749758397	-0.160268538691192	0.309355203412636	1	1
333	268	-3.37049631425971	-2.01477941611737	-1.88692949446581	-0.583165361193084	-0.0854684865870204	-0.766565945404482	-1.2497545256969	-0.0692578958403949	2.22498679464369	1	1
334	269	-4.5990658372205	-2.24970679191413	1.82822977920164	-0.850972913697366	-2.48958072831508	-1.70660383249529	1.86333640222632	0.639698458917123	1.05865285169782	1	1
335	270	-0.0658372575125898	-2.489802317077	2.50885473244912	1.22743055229595	3.66716768199739	-2.71660014886705	0.326130499215013	-0.812838147495163	0.601729702125036	1	1
336	279	-1.65557450716003	1.29354650265442	0.932648693535429	3.07214407084313	-1.60269243804115	0.906065515544171	-0.478061886467166	-1.01561298953652	0.172489527779104	1	1
337	285	0.42475941228839	0.24164056562304	-1.91558938005713	-0.606434201695631	-3.68455934500647	-1.85434519165458	-0.698719114699371	-0.760569596268798	2.24957065745411	1	1
338	286	-2.01897984205675	-6.01344251161449	0.712411864906734	-2.51329610107977	0.168508375578776	0.88361684801884	-0.511765164607243	-0.637606772637197	0.435936025657055	1	1
339	287	1.44033310044766	5.51896832292184	-2.79015239313668	2.61184389928194	0.582925190471621	-0.086829191287481	-0.363201990018637	-0.451917814720861	0.408823514128196	1	1
340	288	7.95590050434395	0.780988224424017	1.77621620666262	2.11207891178796	-0.592838735184455	-3.1366507808702	0.107644858807357	0.906627002933544	1.19157588917613	1	1
341	289	4.18953649279955	-2.01326192308932	-1.38740599459831	-0.335755491107931	-1.26036080011059	-0.170386904856972	-2.08878194281534	0.777394629275023	0.743460335873254	1	1
342	297	-0.712827881808743	-2.87427377561545	1.94969341853281	-2.24145395598449	2.0118727080741	1.33545043683418	-2.33005577312796	-0.0667421555858175	0.942068446386142	1	1
343	298	-1.7712390646193	3.12529986433786	-0.1648043702425	1.13610486689899	-0.57794283266038	-0.403521447090579	-0.840010516672501	-0.499237111602381	-0.574178235832307	1	1
344	299	1.42064628758682	4.22590022131007	-0.671331415271811	2.9425951351772	-2.7501307943117	-0.0422849774581045	-0.265654560892699	2.09353374586757	-0.59832551658785	1	1
345	300	-3.88585888666689	-4.92388712349273	-0.406246132069868	0.396888826898796	-0.0429266650224987	0.176511702907321	-0.13112944786475	-0.747880547682629	2.11143380991762	1	1
346	304	-4.60490653649389	3.92713250258313	2.41591890927122	-0.564471128755986	1.23447792741863	-0.41115101656623	-0.457310087966612	-1.01663316569058	0.251300306634899	1	1
347	311	3.62183692303258	-1.57266210477822	0.903844474989474	0.62490684873409	0.0857918910653757	-0.173053532037812	-0.353094366281392	1.08762836012382	-0.404018956704512	1	1
348	312	2.31462584124878	5.51732628474505	-4.01596853978086	1.35440298831171	0.460336058447563	-0.786413449172529	-0.0428783072563317	1.80209447885206	1.14711885402695	1	1
349	317	3.43640436473936	-1.25638136529313	0.138808955824507	3.51154831587623	2.4399040353816	-1.51044721235387	-0.680999775856464	-1.22610768595366	-1.38503922746307	1	1
350	318	-0.598727522609891	-2.04507727178469	-3.34762583194442	4.83163423733074	0.5539713271864	-1.98882151306551	-0.217330510269304	-1.16904686928594	-0.485654413783446	1	1
351	319	3.123192353687	-1.84871602899794	-1.35427259952431	0.297254197486847	0.530762457966149	0.184463937511234	-1.18299209345404	-0.979212420313573	0.668796005690558	1	1
352	320	-1.27302484902915	2.09926664919983	1.25585350355784	-3.64565957542517	-2.51340123499711	-0.297929694797238	1.01296991368181	-0.366924026587566	-1.13083867967371	1	1
353	321	-1.7843314411729	3.29327670324433	-1.58924024489896	1.32584037377185	0.991986891630629	1.33364567584531	-0.97209514873189	0.885369977851007	0.210011986008486	1	1
354	324	1.72881563271435	-0.0137968961759571	-2.30574896065814	4.39260291670709	0.639968895511695	-0.661959784176727	-0.400278843267441	0.292574802926543	-0.981255763551109	1	1
355	325	-0.193253707665083	3.16408998816669	-0.904323814229634	0.603508619670337	-0.373522054222735	-3.26679019322571	-0.384427651372362	0.987614324052992	0.543296914730514	1	1
356	326	6.7918842955173	-1.82126341296548	4.03390297807795	-2.11457135896962	0.168417056821467	-2.91032830335221	1.36306530827458	-1.00414734100993	-1.13933609041102	1	1
357	330	-2.83797118667909	-1.31508394991417	-4.05394285987239	0.948775934744913	0.0884139888446862	-1.01871962237636	-1.0752591507413	-0.174872283757326	0.939889651307884	1	1
358	336	3.51744962244024	-3.95432878554698	-3.91604517910228	1.29716354684174	-1.40550836553338	-0.632510977340017	-1.17006362923552	0.333720102570182	-0.318249871824638	1	1
359	341	9.3872604957398	-6.82172131694168	0.17730046747126	0.938702380053945	4.94225844346143	-1.70129836817676	2.32074116728273	-0.942719097599463	-1.4995474987752	1	1
360	342	-3.09416618128516	-0.983959018821756	0.119024378275494	5.65339548580983	0.542517673639247	-1.50324946707257	-0.557778001391128	-0.728972379302727	-0.273465378016245	1	1
361	344	3.92348795495824	4.91091293239433	-1.99055092074414	0.884136631859007	-1.91274607393318	-0.76292726389861	-0.23464835115368	0.18158168098875	0.157070774676206	1	1
362	348	-4.2982525823399	2.52770866133114	1.72924820829719	-0.102919253842334	1.49287018552597	0.349929282137273	0.386041457810808	-2.72785324298383	0.985478787494774	1	1
363	350	-0.709862012288225	-1.19694856067092	0.637074126432497	4.81928177097341	0.069073428959189	-1.83928192502957	-1.01151007627319	0.504334947259624	-0.485446591150938	1	1
364	351	-1.86007719015951	3.65216220869705	-1.07638382986993	-0.452155558465519	-0.499910496212878	0.706299635149072	-0.650883570670488	-0.653604787505219	0.304942292311249	1	1
365	358	-0.339996072974564	2.94104511020419	-2.50322083666374	1.98594715101854	0.602609250569097	-0.176261178174471	-1.16246243565074	0.463576850489099	-0.841790784780401	1	1
366	359	-2.15522362010005	1.16787639128924	-0.41037458279107	-0.844805449305154	2.08828202364603	-0.567803225249604	-0.717001820296106	-0.774365295621362	1.03497860680943	1	1
367	360	-3.53887468361624	0.372261285967928	0.388252303888148	-0.44497816405923	-0.249433133713506	0.0890768663869308	-0.0433530485412249	0.171651074249667	0.251044557966169	1	1
368	361	-6.51924819052913	-2.54498281185454	1.95625808862298	3.20043892293092	1.37108594181539	0.236851359668564	0.0296091354259204	1.50338341153395	0.0340155717981655	1	1
369	364	1.41106880649307	2.09480118092956	0.64963772745466	0.860781508312542	-0.109438900451739	1.3782916185153	-0.780220926160471	0.878237337485406	-0.145650524919573	1	1
370	365	8.11213169347429	0.104019039337164	0.389361292462552	0.136794909223294	-0.892318306930954	-1.82186864941445	0.00141453066920273	1.19950098662117	1.32981303818447	1	1
371	367	-2.61578924565248	-0.586106713271423	-0.465901296879054	1.87321956584101	0.713539373646724	-1.79624898889091	0.300990537373158	-0.0987159800541907	-0.364936080612956	1	1
372	368	-3.2425106172891	0.024646382634136	3.26599416980087	0.0112695650333508	-0.726678271688441	1.40749490817125	-0.711804331491287	0.223632153581311	0.00538691416762153	1	1
373	369	-0.305294871586634	1.92880289043038	-2.02040239042257	0.254633016203067	1.52869511208145	-1.73799887918736	-0.305837537512787	-1.22083572382636	-0.683310447533128	1	1
374	370	3.91205932020809	-2.80043846589054	-4.08672413836892	-3.98763790684275	7.36004926778885	-2.38245566818552	3.13630523217852	-0.117728039694228	-1.91662464196284	1	1
375	375	2.50629572433911	6.60451303059163	-1.83354598964114	-3.04744494906635	-2.10112725700837	-0.3021464369613	-1.13394049847534	0.0945555184137029	1.81044904634528	1	1
376	376	0.760470271668747	2.50289612220023	2.87928221234901	2.03575811444745	1.31933603395764	1.58372910571817	-1.49084756820845	-0.152035477030887	-0.183871295310784	1	1
377	377	1.27243384409119	1.61194647616699	2.79659393842574	0.00601612348447512	3.18267093085081	-2.50933249191131	-0.908570225971663	0.581947890997882	0.222457871234046	1	1
378	379	4.45645615767043	4.91512041373306	1.73429724511083	-0.505584708544935	0.485028580597311	0.161929606177426	-0.158998783193994	1.46834302235283	1.01718307394034	1	1
379	380	2.831114390299	2.73436282225695	0.219062821247407	-0.174496890610634	-1.2480181918022	0.349022787937233	0.0509326844206475	0.214106525198518	-0.205367863404314	1	1
380	381	3.89530280186783	2.63436292363627	1.3463556900595	-3.19550311176895	0.604305089899153	0.137552041096225	-1.52824547004924	0.512764850187218	0.352043330731156	1	1
381	389	-1.20944555703814	3.951701525652	-5.4704689341757	2.37625442493109	1.37434822704297	0.468001746431661	1.03441308449617	-0.707039044141852	-0.460175548305186	1	1
382	390	-1.0676447877024	4.92140232143854	-2.57494121393362	-0.0856111373676718	0.507356101828604	0.928715855783385	-0.259419293414629	0.276365821790352	-1.40369945285677	1	1
383	391	-1.36288196257317	2.04164847249353	0.428018231109521	3.2846341681896	-0.128867358208614	-2.27770968920217	-1.20430258510337	-0.618579364836324	0.468328593326933	1	1
384	392	-0.220507730278083	2.89300109511477	-1.77155460921647	4.27668680478584	0.345945128872262	-1.54590530921444	-0.413446760714009	1.65935110306901	0.453550244201924	1	1
385	393	1.4150617797742	0.623632869142068	-1.18454738083435	-0.971931712791622	1.26539009893738	0.45055516163517	-2.70002698028472	1.51326603132873	1.01542763543226	1	1
386	394	-2.92012716369612	-0.800412141965781	-0.0733344212071123	5.57912851488437	-1.29156037564917	-1.1287559555066	-0.899796861891371	0.248243399308187	-0.463129314036129	1	1
387	397	-0.789180203627428	1.41729986772471	-0.0448786462055211	-2.27095374516872	2.69769937031749	1.6115836848634	0.376918736022082	0.174630609234633	-0.925080305063745	1	1
388	398	-3.53852845196133	1.79328801772026	0.113149009767431	-0.315676300922527	3.06242024286508	0.191320869380261	0.510018066437586	-2.25400246923683	0.266860381586511	1	1
389	399	4.07627734444532	2.72684495279346	-1.01927435053119	0.0156610493500991	0.590232668719245	-2.27403270279313	-0.665285205494427	1.48555534955895	-0.722814053137115	1	1
390	400	-3.78737667120674	0.350641216870748	3.46190645190998	3.7740658267477	2.83552013769126	0.205657669310401	-0.338686088122989	0.627398117136189	1.38134607894026	1	1
391	401	-2.73996492932621	3.20097034657693	1.32753426039972	-0.0997057467477343	1.62939238138565	0.129438628014841	-0.415884366540186	0.681234083040869	-0.263670844766165	1	1
392	402	-1.15596407914032	5.48203826966961	1.17990363661735	-1.57076213378915	-1.80990318471657	0.282221443607991	-0.242667537107794	-1.0935960990558	-0.609773690114502	1	1
393	403	-1.07745115256401	2.9409537491652	-0.975629130681	-1.53459119206491	-1.84945703089793	-2.05248052010371	-0.191990471085749	-0.28955478579594	-0.893314460991194	1	1
394	404	7.90881193997554	-1.67608819713033	-2.28423586076526	3.30664120660077	-1.45264731046407	1.32073427041557	3.5422807020063	-3.55959054140448	-0.1198113291777	1	1
395	405	5.21519798960977	3.47730818691151	-2.91434345759896	2.55961816039214	-1.71593953814915	1.91854828876706	-0.210446920430213	1.45081997075218	0.355161803402705	1	1
396	406	0.933743264911635	1.68271930059609	-1.43222717285878	0.928034818683661	-0.936535519706377	-0.755936740519051	-2.54203674719268	0.550602449930252	1.44820378255693	1	1
397	407	0.866371892241544	3.48320410618353	-1.69942248699153	2.84192155972526	-0.223570890925985	0.134249308867919	-1.7556398378199	0.952628116831999	-1.03608431687083	1	1
398	408	-3.24572627021124	2.20626423637556	-0.950114882962472	1.9725162271823	2.3523303536351	0.135483108025056	-0.276258377870923	-0.759061978019051	-0.675686345286079	1	1
399	409	7.0849609302079	-1.52783736587071	-0.0945348580188608	1.62584947852883	3.02937746893214	-0.353503227580946	2.82950161450479	-1.12223640200522	0.710098809725522	1	1
400	410	-3.99163434303687	-0.422669178989838	1.31713676790118	-1.46832116049243	1.56382591958073	1.65620741147519	-1.07489043450502	-0.692144806014611	2.88166192147526	1	1
401	411	-4.88317560404785	0.806264268355361	1.22988960432495	0.550290610728912	1.06946150061502	0.81698437600287	0.123217802684928	0.434079336851894	0.262034941722244	1	1
402	412	-0.787526011264745	3.57093650204437	-0.330719510392942	3.86605119923428	-1.17107116392423	1.77646018527016	-0.410480797307316	1.31597799234345	-0.260328249962275	1	1
403	413	-1.82233924546711	2.21832022714853	0.705362040473831	0.718721480394167	3.05723663374287	0.664642963390437	-0.483163860283238	-0.212886842005805	0.905266510779731	1	1
404	414	1.56696917643266	2.91431887923426	2.89624832077114	-2.01722696156888	-0.856578763651938	0.908144267662493	-0.950315190643872	0.167835019848215	0.384281188268821	1	1
405	415	6.11069192810528	-0.642550789548482	3.41578173142276	2.11320362332476	1.24085873905115	-3.30403292104476	-0.229832170168922	0.838821430879454	0.447908651041636	1	1
406	416	2.63056769715038	-1.02288145910434	2.29835924707429	1.3639567434901	0.35847466616902	0.874608283731774	-1.22168577903259	1.47945148538268	0.0108874234278255	1	1
407	417	3.52629241253156	-6.91259483006847	2.03313679940073	-1.94111520953264	3.46029948007087	-0.769625204647459	2.23577254824853	-1.22861549698554	-2.96805584756673	1	1
408	418	1.74711063161559	-0.355296961856062	-1.60326994433153	-1.02418501205936	1.11480716297379	-2.34951535539886	-1.1299111915281	1.57125461192339	-0.7615648937754	1	1
409	419	6.57430434429148	3.48611840873801	3.70766431241749	-0.902838782057188	1.1588718452061	-5.28563722046547	0.0253776948165818	1.51368936909326	2.04214471254796	1	1
410	420	8.12556209562171	4.59128647567017	3.08368141468559	-1.35541043159554	-1.08480116428282	-3.29766933074806	0.589054490913221	0.560479781288431	2.41340752891222	1	1
411	422	-2.49327078541777	-3.02932086766155	0.324882132235891	1.79153329715269	-0.604317985511903	-2.20424594360487	0.290637730378861	-0.972699466040573	0.190125681793446	1	1
412	428	-3.63654068391996	-1.08605976232243	3.57086257642016	-1.51538379351334	1.19394926950799	2.08284694447733	-2.34613631727521	0.644062566130009	2.4349682409648	1	1
413	429	-1.3865437023977	1.57876679718129	3.97080426472576	-1.59780465446785	-0.101360612614066	2.79667868959096	-0.813317657598866	0.183604077614117	0.598757402922514	1	1
414	431	-2.30607274373731	1.70201777115768	4.18415008907919	-2.63575018761077	2.67354985862145	1.56424122167179	-0.753631507561115	1.3887377668061	1.17359426108045	1	1
415	432	-0.124301224179704	-7.76551222418867	2.98095159043182	0.628023436836681	0.753276671706399	-2.54793790390104	-2.74458041283225	-0.883356169390006	0.931470601275731	1	1
416	447	-0.169614911153234	-0.81668983463279	6.44338662548244	-0.66562792432082	1.74366564987174	-1.87111300016676	-1.25626668569914	-1.93523944260643	0.357308345163896	1	1
417	449	-4.18063946806497	-3.72953716395958	3.61864172012717	-1.47057251328745	-0.17263019624541	0.508752911124297	0.25190278999937	0.647390743818525	0.532225457417591	1	1
418	450	10.7061413438853	-1.36153462547699	2.08096826686197	0.917260470594155	-1.81166177108964	0.0497822966268965	-0.355187091713442	-2.24746489508015	5.22129902298105	1	1
419	454	-3.30136531905984	-3.43236599625274	1.86014071870885	-2.18002220061039	-2.42973970674881	1.07660121978469	-0.679841670284868	0.670403067496305	0.820311225377479	1	1
420	455	5.0578780251634	0.542437109704417	1.6160980181075	0.996989232642514	0.373184449929246	-1.2659084603388	-1.02078488803608	-0.507599734477861	-0.602630848323466	1	1
421	456	1.06316163346727	3.64370895189634	3.33306684501781	-0.162529008669911	-0.0106823564354201	1.28605399725326	-0.20837986852303	-0.961585430324144	0.391615094231865	1	1
422	457	-0.185554862176663	-7.45645011453882	-0.756067878398307	3.86252455140475	-0.422411964429207	-2.99991226775665	-0.539170304869966	-0.844630847087607	-1.54905149874348	1	1
423	458	5.71577200993853	-1.49696366399747	-0.151302224779967	-0.952840103874564	-3.17520866419637	-3.77677875830793	-0.886491801480417	0.346015779171141	1.42756390619849	1	1
424	459	-2.52484444621431	3.12136980000432	4.41602051812577	-2.18979653491891	1.11885400087172	2.68070831142799	-0.252016112130881	-0.380544932649296	0.0388041547459432	1	1
425	460	0.96498119232925	2.64048710782374	-1.26687347503276	0.570861151140214	2.89470738996795	-1.38697714271978	-0.15909816698336	-0.034446456776981	0.184287959530151	1	1
426	461	-1.32246207909129	0.912169184809422	-0.249038709412895	0.690277607714237	1.10405992415322	-1.64511740477227	-0.444733281053555	0.544653409375459	0.0393720769944273	1	1
427	467	1.3723380503232	2.81510299132918	1.81372613462227	0.978409461296133	-0.849761038549483	-0.272821121642005	-1.37330234780342	-0.1012916542637	-0.126829287241	1	1
428	468	7.09675370467569	-1.64148183576011	-4.144791381071	-1.87025384603783	0.557960474463776	-1.00573507537267	0.411164923478631	1.14166203872705	-0.100813081363037	1	1
429	479	-1.39778701795336	1.69837776099994	2.68352824972757	0.443828252503828	-0.176989474776204	1.40513475101897	-1.34114165632316	1.3316483865073	-0.626827124161566	1	1
430	480	-1.75388223114215	2.7403922272594	1.96935308463313	0.598418829260577	-0.155340784353946	0.858180423232372	-0.905331179026592	0.992681156272129	-0.288516945505937	1	1
431	486	0.757285749488094	5.8773355108804	2.10780361962372	2.01233245638479	4.25238581654615	2.58928001057159	-0.104609350279872	-0.323567320125135	1.31812274166015	1	1
432	487	2.2813644272071	-3.51778339745766	-0.74601654060109	-1.03520300701467	0.0740301752620215	-0.315630978860351	-1.22140909677077	-2.0655088116004	-1.26939110682427	1	1
433	488	6.26136357259894	-2.03971196213288	5.06699216788099	-0.752231292133753	-3.36595155482659	-4.07060665867959	-0.242297746821139	-1.93320245052104	1.79965816301155	1	1
434	489	6.16188428556148	2.46686467365675	3.59356948658991	0.542467931794249	-2.69026020431107	-5.28665109975497	-0.517969768914537	-2.06203292310314	-0.0449311825710522	1	1
435	490	1.33098077495692	2.2745179303149	-1.7556066149096	0.351900281065323	2.56580806056893	1.16119156057409	-0.774374104032761	1.34991928149914	0.619283687898653	1	1
436	491	2.4361594092703	0.677170929492305	1.83683633984656	-0.00143261734922889	0.648308440486035	0.26814629220643	-0.963532011165229	0.3281565093505	-0.482859881205171	1	1
437	492	2.91873378754332	-4.13198144309052	3.86353711069994	-2.63602192258233	3.24944624926987	-0.214537693674029	0.905447034071664	1.38549990069985	-1.51341572567376	1	1
438	493	0.550171959563479	-1.00014834640855	-0.569746379845142	-0.3240009914058	-0.400409706657137	0.241936486481514	-1.54677987619716	-0.549878763269046	0.21441014991059	1	1
439	494	4.22858470637682	-2.35408014012949	-0.274569452715565	3.04760025489103	-2.67836274437319	-0.29429130754253	-0.170411046649922	0.341419538608936	0.236972637850664	1	1
440	495	1.17285553229358	1.71105084927042	-0.467439908170766	2.28933367283784	1.15372551982666	-1.65236574583878	-2.20173306615609	1.99355029197646	-0.372155151437385	1	1
441	496	5.97117401275365	7.14864245620717	-2.08263591607268	0.802425460917242	-1.05726734830705	0.511411313972644	-0.133242079758264	2.47002987416018	1.17868628559197	1	1
442	497	11.7766155469129	-5.88387029710764	1.00931155439732	-0.945533629441836	1.23460382148452	-0.319920299809136	3.10499230000782	-3.54795219443713	-1.24256324901397	1	1
443	498	2.70878258475732	0.893259243316745	2.64583655956347	-2.40485832778446	3.64211892992976	-2.03879872650167	-1.46904570757137	-1.20567808592965	0.233699404880901	1	1
444	499	10.554114507054	0.0479343369548312	0.730388717170343	2.84721626154119	-0.0804782880020904	3.73730410165076	0.851304918430722	-6.62778156889023	2.88810477385975	1	1
445	500	0.816591734198715	-3.87360985614498	-1.08327644931107	1.46974596583076	0.224581154741646	-0.674774719586403	-1.4807083417145	-1.21304137086523	0.315922101061083	1	1
446	501	2.77022585763603	-1.02435962039577	3.01986549917984	1.3755999649694	0.0772091351046177	-1.47804177095994	-0.758223336404465	-0.533259055528296	0.030851765542696	1	1
447	502	0.694711708895776	4.93810122293301	0.947227357762919	-1.54862252432231	-1.70254318278431	-0.912966364515456	-1.09068243702633	-0.395302505123318	0.0264945566502426	1	1
448	503	4.13721938845194	-3.89155807199166	-1.76355882431118	0.699940097915402	0.974284441028963	0.699204162415073	0.910605021373768	0.982054666177845	2.26535906184126	1	1
449	504	4.49009590417877	-3.55943264141271	-5.1033443104115	-0.79053169870658	3.28573928778939	-0.294928141567793	0.643215838812278	0.61876682680322	0.504449633619966	1	1
450	505	2.43873674362328	6.45916032940073	1.60124240775803	-0.0623099064979061	0.312009058793536	-1.42949712941693	-0.795595163615971	0.355556046070623	2.12280337792525	1	1
451	506	3.2763520718215	-0.531774067378509	1.50173302859443	2.02811863633115	0.175020038512246	-3.0447525550927	-1.10417837905501	0.781612293956352	0.505884780070067	1	1
452	507	9.08202869397341	-2.46179043676456	-3.49285924399745	0.77372694865271	-0.716250999169955	2.1129222701866	1.20004215637886	0.383774354235197	1.45963039496923	1	1
453	512	6.7318604664171	1.73593968816308	1.05984096418553	0.18822584203392	-3.63056471571623	0.436117900217663	0.241159311611834	-0.92681196430322	-0.17556742173985	1	1
454	523	6.8460389916043	1.07716239359969	2.87016845368828	1.80413566520161	-1.30115797087502	-3.05731571560294	-0.049909358289433	-0.126894369338893	-0.365470213577777	1	1
455	528	-2.42422719707629	-5.40820511155427	-2.13935988648362	-0.70356749854829	-1.54658855388586	0.0894047182684574	-0.523946266311957	-0.421929310534391	-0.004311725432002	1	1
456	531	7.19830999456672	-2.40335754540221	-1.58486127868036	0.663330782920335	-1.84665347044645	-1.7982814640734	-1.11789798202489	0.86790654435988	1.22150843284332	1	1
457	534	7.18235342943665	1.43587734243087	-1.82038770152346	-0.756984708292271	-0.95911617034042	0.647321674743529	0.475588774623849	-1.3294903612809	0.570779625082526	1	1
458	535	4.00385712164381	0.101177521000482	1.32913017053489	-0.373330779336187	-1.00671313569863	-1.14436346064141	0.443292932225993	1.89276442298906	-0.450236736564227	1	1
459	536	5.29593951850683	2.63505925572577	2.97571789594197	-1.52915437626305	-0.00225554260754258	-4.75059634386089	-0.859036511115976	-1.2835729221993	1.37296150793275	1	1
460	539	7.39447531894299	0.140402507052125	0.931696758444885	-3.81341441714424	-1.76785046886533	2.46849227860849	-1.20522018615554	-0.866009075979605	0.82272340190819	1	1
461	549	-6.39202680911553	-3.15078323414253	1.74429889797245	1.08706654418069	-3.6091042465133	0.376234040643525	2.51597185566884	1.06397988975564	0.477936814996922	1	1
462	550	-1.79824105687728	1.13559328115909	2.316474935269	-0.776902188078774	0.368448579219764	-2.6093248497537	-0.556886997315902	-0.27533273847328	0.660292106491884	1	1
463	551	6.58330530759216	1.37919476213602	0.256672515813654	2.87437900614438	-2.8831818517416	0.267087254305291	0.567757904200431	0.917028208010656	0.0976069922550307	1	1
464	552	3.647321055962	2.74575334268987	-2.31963913690402	-1.48938828386405	-1.67962507763792	-0.582080680326593	-0.31368338994678	-0.621873574007204	-1.27957077593268	1	1
465	554	11.1707118298668	-4.20237377955099	0.218968968530573	-0.143868075129801	-0.00780395358997697	0.867932469017993	2.06399175799104	-2.63384708601804	1.44057958866998	1	1
466	555	3.86723371406946	4.17238598923637	-0.773397166632287	0.566652644605602	1.08967888376792	1.00997090757041	0.248837418176634	1.00948650923365	0.160400495475701	1	1
467	558	0.734558703367237	1.8231177233451	0.442141373743606	0.976282708262676	1.9820963548204	-1.04017691789682	0.445877018857562	1.38056076574313	-0.137336412595269	1	1
468	560	-2.52397779726985	-1.52672433697678	-0.95419702395547	4.03981029977322	1.88023459830414	-0.0990444114672777	-0.916698839417093	-1.36192238182199	-0.664184874579954	1	1
469	562	-2.50450354364172	1.8668757255427	0.226605379948128	-0.840101617546541	-0.963076752606792	0.676928052329052	0.133504896798278	1.22211725353867	-0.7916308863371	1	1
470	569	-2.42445449591854	-0.0305428313717382	-0.141866276374317	5.08257530490197	-1.55102479258616	-1.39779955427084	-0.116829025152295	-0.900181183179464	-0.286539650195135	1	1
471	576	1.90829818484254	0.265917020919263	4.37907393284215	1.05758360379015	-0.207823955609535	1.88990417516352	-1.10802709416839	-1.08021770531218	0.0800370942113233	1	1
472	578	0.083121547608601	-5.2366187406626	-0.922675945342132	-1.77219521460309	2.94284001129765	0.853583018835268	-0.0424458028879049	2.59115438095571	-1.51760389580576	1	1
473	579	2.01089473301926	-0.250065195031663	-1.54116282470887	-1.04989814649765	-0.615988704587282	-0.673411043558937	-1.20340615626846	-0.611641132152629	0.436729615473866	1	1
474	582	-3.89191077695486	-1.95265157742878	-0.809159475402816	-0.494369501760528	0.795268067292816	-0.553044350256898	0.145774818155723	0.813472989078233	-0.741550487584575	1	1
475	584	-2.99939627599275	-6.71777453478365	-0.552758000484726	0.103434314861786	-0.185245006624709	-0.738147090399099	-1.80573283226331	1.04152779718124	0.182237792853776	1	1
476	585	-1.05830709705512	-0.781467793393491	-0.125099298042214	-0.645275357081095	-0.26483925620861	-0.56080946317202	0.206705536939591	0.387055329856081	-1.42490921717659	1	1
477	587	-4.9284284207218	-6.11937324731668	-1.89867498571377	-0.0744470313928686	-0.804948766198258	1.3752219794523	0.0398766903511511	-0.2579942227991	1.49011861556082	1	1
478	589	-1.96843916571499	-3.49550830579207	0.943717701405999	0.692740426450856	0.40033700867029	-0.588311247950156	1.54839174964366	2.03952343505157	1.07140470057148	1	1
479	591	0.347996226951764	3.58300064252763	3.66507838221398	2.11137285465773	-0.70893982038895	0.062694793902237	0.252425142540888	0.980942643116782	0.468860841218976	1	1
480	592	-2.74694601839454	-0.759963499708159	-2.34447723977185	3.94510873088331	0.334557790341085	-1.30926490809776	-0.887059551876544	1.20165086409887	-0.72175562600021	1	1
481	593	3.79732788592062	-0.542914263595566	1.81812537773457	-6.25352740003855	6.20668945295135	-2.92853698362399	3.92009108170628	2.338836279511	-3.70387422921318	1	1
482	594	8.38460902740621	-0.517292649410459	-3.10738990979992	0.287683779756547	-0.730862950190493	0.563093869745922	-1.11057080241049	0.302988123050511	0.842854189015792	1	1
483	607	11.7105021474235	-2.36766856388617	-1.60833410067788	2.903207461953	0.67932338029092	0.572971684011875	0.724954585277965	-0.676023973463897	5.04929445783472	1	1
484	616	0.980334252210926	1.58640976606311	-1.32717677329339	1.59112170119999	0.702890409097354	0.23728996371136	-0.118133671452153	-0.00725172580375623	-0.794880916125483	1	1
485	617	-1.24613935697366	-5.02980235230227	-2.31734799824736	-2.04784879593632	-0.294354923788374	0.551852245471404	-1.34926697153	-1.96403916978367	0.747512983203116	1	1
486	618	-0.698447633256434	-3.15670185885805	0.262282309372862	-1.59692821560788	-0.909128190662008	1.8447584920493	-1.37202405996065	-1.85479371853146	1.0160910102307	1	1
487	619	-2.55045420736517	-5.29506304354235	-0.427742883782754	-2.81002635182276	-3.76573120109517	1.02397004362995	-0.385122372210277	1.02888086770111	0.505256251885624	1	1
488	621	-3.49912293313026	2.97159687589303	1.50414409636038	0.945249038317618	-1.90605507476396	-0.353077192265782	0.472032449566277	-0.356811204761909	1.05153896589552	1	1
489	622	-0.830885611997945	-1.34776324965572	-1.56829246484514	2.89743923242309	-0.908024563471788	-0.0615809999437317	-0.629096169904564	-1.41951359135217	-1.88674167954361	1	1
490	623	-5.72223300458306	-5.00062455499855	-1.53625385719186	-2.21401149056118	-0.042239119827631	2.77353329156625	1.40594514094271	0.147161008103841	1.29028595685979	1	1
491	625	-3.16058685442808	-0.465816699220892	1.01763611093982	0.826598710593728	-2.06052440335103	-1.47601853227165	0.0426532622698506	-0.22830849718375	0.326629056913289	1	1
492	626	2.28153515607418	-1.41395422980676	-1.75873669772384	0.358309909591043	-2.47632855883231	-0.340986967648549	-0.491345887690069	-2.72655799386478	0.088940608064988	1	1
493	627	7.33516776393561	0.488055471793908	-1.0031720019889	-1.0120334582398	0.376033108096725	-0.943712206670808	-1.16065095169508	0.190957651672815	2.16776926081921	1	1
494	629	1.88204842494296	0.177266608885233	-3.62802534898105	0.297156540539038	-0.627995545775477	0.450305097422315	-0.421408310452144	-0.634864976374708	-0.755626720051056	1	1
495	630	6.62443203221028	-6.30658583614516	12.5165619275816	2.03495669591162	-2.56541882047789	-5.61615573924108	2.69530821967711	-5.26806334464744	-0.178910812178496	1	1
496	639	14.9542077503082	-5.48480215577064	-5.16041651466856	5.43539754513213	0.270417147455709	6.96405303667855	6.03295668282432	-1.4218912902211	3.52069786219074	1	1
497	640	12.1567279237002	-4.56021321385475	1.16098857069155	0.166100213401237	-0.39572086902992	0.20735236672628	2.11424586706859	-2.5067116130349	2.47292943179587	1	1
498	641	8.05252791698907	-0.447804253344513	-2.24865983162543	1.65918797846525	-0.683428831680777	-0.28628840178806	1.07504222022205	0.668984421253702	1.2607207880335	1	1
499	642	-0.566948285334058	-0.620530131607751	-3.38796910118602	-2.44254599846953	1.92008427916821	0.0348495200571384	-1.72930624914418	-1.26117459773814	-0.0707248163889885	1	1
500	644	-2.07170214744281	-4.91621569203465	-1.43399710346902	1.06507662798322	0.301539378643224	-0.139211554076159	-0.76784777578514	-1.13255417316471	1.11587017929682	1	1
501	648	4.04200499691479	-1.9855727513404	-0.976913393497046	-0.367339146427576	-1.38376911344387	-0.603654457493137	0.262028827109697	-2.40491056686167	0.61710935160772	1	1
502	651	-0.947627325096402	-0.483858533971467	0.32358126122924	-2.21842862214065	2.80403318942115	0.413097917911948	-2.19959534239009	-0.270969967470671	1.99739479366521	1	1
503	652	-3.50614444386907	-2.67308243511758	-4.06761849160554	-0.4800873940128	2.00393543997261	-1.61566143569837	-0.694717178109425	-0.0153068826256284	-0.654447609040894	1	1
504	653	-3.60215342758498	-2.13013824561783	-0.308435707394588	-0.538945988754859	-0.17759062653376	-1.72366365283867	-0.416160171781002	-0.568171328209526	-1.6022349429304	1	1
505	662	2.18421922076248	-4.34569492172889	-3.33103308588962	-0.608940406402001	-1.53015442914876	1.09852914146865	-1.8451393703396	0.263747815595427	-0.673924851531849	1	1
506	35	-4.30392090152754	-2.60294929328792	-2.91446185303986	-0.00677483982928083	3.12496923006902	1.42928435877847	-1.86323793440769	-0.525781453796657	1.259141422359	1	2
507	230	2.99662282366791	2.38635465453392	-1.20133994408654	-0.0721463543728601	-0.748260993511022	-0.365554577266096	1.05064825452956	0.223400957670639	-0.713147799051837	1	2
508	231	1.03905786249995	0.0433252858506373	2.09255710940068	2.12069401968831	0.500776492405	1.09434158929471	-1.62044200732821	1.46189824254544	-0.343884558091863	1	2
509	232	-4.28943606196582	1.91351059587199	-0.861635777301971	-0.238068166032776	1.45748952883964	0.108426518660766	1.30603432485432	0.772380355836696	1.10345088188295	1	2
510	233	-2.41845449808912	2.04771518640378	-0.153897642193673	-5.27829898935903	0.463584151759235	1.24681913535061	-0.197964958302282	-2.33901937919673	3.17294302091973	1	2
511	234	-1.16225472081916	-2.08693061591785	3.17632919018185	-1.47346182449423	0.316501152504298	-2.24615719842685	0.446692794216064	2.00387524773318	0.566598449303368	1	2
512	238	-2.78184141656626	3.82764654157646	-1.11096104517539	1.03079307333503	0.10030230509941	-0.4167220724544	0.888240734861981	0.000132218543455426	0.706551782435348	1	2
513	290	0.517402405813808	2.86511132429152	0.955511213428979	0.638135765087746	1.6560021227218	-0.792493133760464	-1.01459537584695	-1.24088257037363	-0.531772578103916	1	2
514	291	0.107959503232296	1.34918554170383	0.787771938731048	0.304170533692372	-1.98202653678587	-1.19083970739703	-0.101065889047621	1.988136252323	-0.269263942370441	1	2
515	292	-1.1322084700336	-1.13368821691082	-2.86099775594806	-7.45573194342502	2.46581086710645	-2.46283747714202	1.38158049261492	1.1443508258806	1.06937953500467	1	2
516	293	-3.04906575768193	0.422525777449565	2.36533880668304	-0.120650700463694	-3.01360418789057	-3.08983227776818	1.73359028130661	1.14301665842381	1.55381242162223	1	2
517	294	-0.591721958967582	4.02975679818645	2.46463590520142	-1.58920983290869	-2.65236448328295	-1.52081065791847	0.710367300588129	1.25521744592661	1.3642539583485	1	2
518	303	-1.27030305274171	0.325720532110491	-0.0106215969963375	-1.07124172064764	-1.92473475017394	-0.10910130218979	1.6451149566824	1.1662447743283	-0.778752591513811	1	2
519	305	6.96829154178897	1.62350595864605	2.58195427022474	-0.357591300864606	0.176304344014572	-0.352559456566796	-0.921714707884285	0.559976046668379	0.393281296471613	1	2
520	306	-1.39414326399327	1.79668790045558	-1.03520907762529	-0.137874260724165	-1.36081656102697	-0.189795251950061	1.99057398456575	3.3076580070078	0.452980281761886	1	2
521	307	-3.46734538481496	0.931574633547003	-2.13720864055824	0.710044459150912	-2.09417029570422	2.84833928531311	-3.4181395162699	-3.01203544733798	1.54184421293328	1	2
522	309	1.78006286692604	-6.11380964300661	1.49778311245171	-4.05625959719735	-2.78262682183296	-2.44069376961201	1.06998813284281	-2.43409966880145	-0.782438780167127	1	2
523	310	1.68599524020775	-1.20598571839794	3.68652409642419	1.29634981032251	4.48355293229364	-2.76469985003359	-0.57515976573443	0.505059429979599	-1.42595417885894	1	2
524	314	-4.25295969972825	-2.53465077449837	0.574964370071924	4.2227287491448	1.15663058973443	-0.497525788732693	0.420261529044924	3.19728502874398	-0.174061716633636	1	2
525	315	-1.86169792274597	1.08192671423368	-0.8322474784685	0.496759886292113	-0.94447130084037	-2.1136285678854	0.0804300853690415	0.960070917143741	0.0409122005566852	1	2
526	322	-1.08282217092912	0.546717381157807	-1.74803592162492	0.00130360368333521	-3.49930162682935	-0.728238308878646	1.08924095557007	-0.412266758350459	-0.963941546793214	1	2
527	331	-1.73676324912848	-0.121184168165868	0.857302680126718	-1.51495400042452	-1.43923624161093	-3.02997517471916	3.62020170065177	2.58155920307182	1.52274123618456	1	2
528	332	2.74000497660236	1.71687426115201	0.897518544869744	2.05556765741026	1.18139719847052	-1.10708381230794	-0.75574514671368	1.05900185704948	-0.263343747802462	1	2
529	333	-1.70195056461648	-0.362186253654848	-2.03943125120647	0.0954101896022413	-1.75730770935384	-1.44894968240757	0.41745974679904	0.929448371555907	-0.377968644112796	1	2
530	337	-4.17733856649919	1.69659568286632	-0.345075305048313	-0.310486891886701	1.01790001235703	-2.91923985743743	3.57231798282698	2.10092211484638	3.01778073934781	1	2
531	340	0.320487375105212	-8.67132241023036	4.06990275044879	0.928535325265202	0.868267412853556	-2.26679789869959	0.269443529699969	0.586015122234911	0.0350371221891996	1	2
532	345	4.69274923388867	-3.00030493380624	-2.0470269387939	-2.10153592357838	-0.365900487235128	-0.037714746142206	-1.1338503291897	-0.951540416701639	-1.12939952549381	1	2
533	347	-1.72731814463014	-0.476284741776365	0.306127032844881	0.398302447441292	-0.569288462871656	-0.729777875324279	-0.293848408339656	1.74468614500965	0.0262779291681063	1	2
534	371	1.34591787488326	5.35600836906259	-2.37219922831049	-0.516551571104944	-0.775429875619497	-0.255825837404739	1.17617374862378	-1.27704722574461	0.419496022253821	1	2
535	372	-4.16398519716744	-4.2957751607622	-1.48553242132023	0.923763982501001	-2.01146890635948	1.82504144348501	-0.276118729188112	2.70222687629812	1.10594112294072	1	2
536	373	0.59857972513116	4.49697554560452	3.11218041048475	-0.909764678546255	1.1162333759315	1.64099921247147	-0.422060996730142	0.0480183650295321	0.977888621293384	1	2
537	378	-1.09607819959093	0.89766178685142	0.121093877871828	-2.13781780321584	0.0796838474810745	3.21827027706379	-1.23575634048043	-0.339314705931616	-0.191372637387356	1	2
538	382	1.83724029262084	2.1566119233339	0.930261905400035	-1.50011258031379	-2.6157940462371	-0.185358630126456	-0.347512955662152	0.631107144965837	-1.02153088763972	1	2
539	388	-0.171195369459598	-4.6833123990181	-3.31752925541587	-1.08346454421593	-0.350187977498073	0.301208407261037	-1.6254456812203	1.55677016413972	0.0536629210651693	1	2
540	395	-0.502358853820175	-5.74912644312329	2.51403581259593	-1.42709280303428	-2.62843710536208	0.8513855407126	-1.96757706705109	-4.98446268431619	-1.36752791541158	1	2
541	423	-5.22233568145604	-4.69459196636865	-0.964933739378374	1.0113817048589	2.33463400613576	1.56845695249334	-2.33648754570265	2.0442465237062	2.19032951354204	1	2
542	424	-3.50508964471357	-3.57815010251054	-4.05125077166477	-3.47130585209373	2.62638795721471	2.11647495821148	-1.54551747912516	-0.12892782259658	-2.10227259293172	1	2
543	425	-0.0500980756146232	5.3021409037688	-0.061202077746433	-4.39332079128004	-1.01294108157048	-2.28254047916579	2.51514016450983	-1.77878452123601	1.77842601876199	1	2
544	426	-3.9448891242285	-2.48600891917167	-4.16196108556868	0.165341213901092	0.592036796075807	-0.331237628813988	-1.33002129637158	-0.347361757746025	3.03509577357838	1	2
545	427	-5.40608967703702	-7.23856952939022	-0.221395316108125	0.243484569077044	-0.398717466834678	2.79042644403821	-2.25345120506256	-1.59097972892254	0.0700196546076171	1	2
546	430	7.74961368093344	-3.49097637675519	1.33273145187497	0.335972891057307	1.80166346237395	-0.921784367795311	2.44156144177726	-0.660999662266744	2.49872965556195	1	2
547	433	3.07531862266516	-2.64840469613864	4.73310302667995	3.67635049039908	4.12564850776453	-1.98488156730488	0.145571616922971	-0.456396636911707	0.0320375101150698	1	2
548	434	-1.98086348069733	-0.143753277285277	3.71731281680296	1.95550797265069	1.69689734197606	-0.080991665826958	-0.339161689026038	2.61616585636431	0.0596614286652533	1	2
549	435	6.95534447584222	-1.50753023978921	3.13669633484647	1.82360826257052	-0.486554495693012	0.941528465232204	-1.00182493449275	-0.569173712943593	0.320774834315376	1	2
550	442	2.13940939515374	-7.74147088652969	-0.754190374936184	3.07292033708001	1.05312412878738	-1.34904153166226	-0.660646297307117	-0.636137001678267	0.637220622029929	1	2
551	462	7.28900595626851	-1.68419372938239	1.91360082358766	1.61757229923314	3.01773182054924	-0.160966604315402	2.21063458684281	-1.91056563969714	-0.159732782571652	1	2
552	463	4.5718552602201	-0.317720222881943	0.505205672832586	1.24856989039122	2.35427086467057	-2.10121941648652	-0.852264726917458	1.10401307298829	-1.50893580833955	1	2
553	464	9.76931214040707	-4.21251866669534	3.62318270247497	0.642730868324731	1.2032682237483	1.85465577427525	2.72528069008978	-1.89519430755129	-1.56503525029866	1	2
554	469	-2.99760460404511	-2.70779890384278	-0.813856745990355	-0.598651040142273	-1.81564816172831	1.26227346137243	-0.427710550016232	0.91112571891476	-0.0384951632099047	1	2
555	470	-3.62267839405853	-7.35790679540808	-3.45632221322718	-0.162097034999714	-0.193971587119349	3.05506591325562	-1.04391261971103	-1.81247037011805	-0.817983778978143	1	2
556	473	-1.18177686315256	-2.16046046201108	1.60837577219648	6.69926558000616	0.836258344322422	-1.05076847823735	-2.44271065367297	0.242005434493323	-1.05894008738087	1	2
557	474	-3.79034771149731	3.99391804624946	-0.0289382881658377	-0.309309279634204	-0.584035666254301	-0.122357192923917	1.40878064797674	-0.443926991443811	0.311585379973547	1	2
558	475	-4.79483430522586	0.739609510572181	0.391312088067442	1.40184559033765	-0.296353165124187	1.05844122815627	1.27798473696489	0.585317445737755	0.454602999521546	1	2
559	476	8.54546171523988	0.739052020802385	-2.84965602584766	2.37483001213798	0.970199952220933	2.86310874966338	1.50035888583674	0.294332170878352	0.42893648818095	1	2
560	477	0.161013748959254	2.5004223015681	0.789692928722742	0.335325459007823	0.390738199829252	0.717717752901307	-2.01081878761451	-0.883104692476768	-1.98500494039613	1	2
561	478	-0.218073441077921	-2.61006312244768	0.653880929545787	-2.7518537798992	-3.43849871140393	1.00874372045652	-2.35121458093678	0.229631770942842	1.53811468407662	1	2
562	510	-2.5634256017681	2.51620276828174	-1.23090473611116	2.50791781536242	-1.87565675378034	-0.607922158883403	-0.345408960277747	-0.418721479415515	-0.882270290100855	1	2
563	517	0.087683383926956	-1.7286979092511	0.196481451084481	-1.36253350138447	-4.48771744981704	1.96609984837895	-1.73814281867808	-0.730250359719338	0.164183487209601	1	2
564	532	0.391050173581171	-1.80144375692589	0.146584774127094	-0.459729003716289	-4.16967583574542	1.48085636671579	-2.79436822295119	1.09753268247295	0.185152093307963	1	2
565	541	-1.04347913374971	2.59212929475488	0.336095399911293	-0.135770764896174	-1.85968976439035	-0.873414912255832	1.41047023136955	1.13982700011146	0.307578072451125	1	2
566	542	0.622282735993408	5.411172043935	-0.997078692584308	-3.08377745714135	2.38518715036345	-1.90677878611644	1.90320280884059	2.39431327595233	1.32729370935232	1	2
567	543	4.15796098850308	-3.84260265668738	1.80718836518166	0.975907343380175	2.6331621864508	-1.23585129441232	-1.53334943406897	-0.532215606706963	0.972126639319272	1	2
568	547	-2.44291462861623	0.407243593792414	-0.829351569884884	-2.56497509874766	-1.90118480924783	3.43328438849347	-1.75282047546003	-2.83477343803314	0.860420897855012	1	2
569	548	5.92497330060244	5.57248173941198	1.6433108145479	-0.680343194295244	0.256713071527314	0.166210149990143	0.393024204946581	0.0128534342484166	0.763342990193153	1	2
570	553	-3.45435787627114	-1.84763753022744	0.472177277994891	2.46761934562352	-3.9615992399339	1.2179864885247	0.134936444033733	1.72863562524474	0.32180450883124	1	2
571	561	0.138052333046964	0.136104142587804	-3.38718650302535	-4.70676902893049	1.50443505595959	2.9401891219494	-1.81351759595402	1.19697179110938	-0.898351665543331	1	2
572	563	-3.43927295258928	4.21910836422832	-1.64138342458244	1.95959402325824	0.150762300143044	0.010297644058586	-0.380829405853132	0.164702320908469	-0.59975663561473	1	2
573	571	-2.09247265357888	3.04111982494245	-1.05941204740927	2.01814268923164	-0.0684131112029708	-0.448495305867275	0.486922690016412	0.435747743451645	-0.130862550910737	1	2
574	573	0.8275437395907	4.45022431675984	0.0881889506391859	0.874963422719527	0.100978467738298	0.291251698944758	0.0132147748388521	0.569383924220913	-0.505084471680624	1	2
575	574	5.1158174724679	-1.2923022301999	-0.596408489130127	1.39159053980607	0.810165104486861	-0.19364272474334	-0.00339439912047235	0.463538688608187	2.14722653855524	1	2
576	588	-1.40381609555923	-0.546638272814753	-0.176201652063206	-1.9033949431057	-2.59004068407214	2.59101104446475	-0.74473011960775	-0.960223600952243	-0.45042303944171	1	2
577	595	0.510968930062461	-0.900702916752604	1.27859989326798	3.40894297684607	2.05051612675543	-2.15894007343152	-1.08343855865261	0.680980800819098	-0.0211388659381743	1	2
578	596	-2.76415172125896	-0.575324626385221	0.576043899619462	-0.117908268523949	-1.14527865024705	0.833435439426607	0.802356729124095	2.64239572121665	0.19367928214872	1	2
579	597	1.43419789326218	4.30246282876087	1.44266366163593	1.76237034901351	0.65577948596936	-0.613976414563025	-1.37837558227123	-3.0524366229822	-1.36984490588008	1	2
