# Supplementary material for: Removing facial features from structural MRI images biases visual quality assessment
Source: PLoS Biol. 2025 Apr 30;23(4):e3003149. doi: 10.1371/journal.pbio.3003149 (PMC12143891; doi:10.1371/journal.pbio.3003149)
Supplement: S5 Data — (CSV) [file pbio.3003149.s005.csv]

	sub	PC1	PC2	PC3	PC4	PC5	PC6	PC7	PC8	PC9	PC10	defaced	site
1	12	-4.7674910842263	4.64476935781743	1.53943884694268	3.1864907541159	-0.654427909190644	-0.993346031671116	0.437553989215695	-0.65002714990093	-1.20596470264737	1.91384163283413	0	0
2	13	-0.926888033646995	1.09729632241247	0.902679126903009	2.21394934276646	2.189572411121	0.581699095697995	-1.50420736737123	0.492337997420922	-0.11673934304424	1.54337250808872	0	0
3	14	-5.09706014783236	-4.49922626474546	2.14783848568878	5.15783947379284	-0.191325025044082	-0.756197129883513	0.489000368725521	0.669899044471681	-1.68735806116338	-1.33903985966248	0	0
4	15	-3.01522340160516	0.767799927469399	0.664219234331638	2.11707749553872	0.693176388572105	1.06833560883461	-1.20822910900729	-0.258078912967618	-0.948984824605061	-1.03170936771163	0	0
5	33	-6.42371044621203	0.247600907747389	2.05546026125766	0.802889940449677	1.25470834592119	-1.47747327617099	-0.229120489159384	-1.00834343091838	-0.412710425627207	0.526735073124829	0	0
6	34	-4.52085769020713	0.429737966751622	-0.358146875636612	0.619239061053409	0.72414672385738	-2.25000681131494	-0.043643178771414	0.655911845222306	-0.800892647170344	-0.835686237317672	0	0
7	39	2.13240928204242	3.57884554953381	8.74079426746085	-3.53682094813943	-1.23033684802938	0.916058462600838	-0.781949350409802	0.139066408217002	-0.441094068087087	1.6991711452537	0	0
8	48	-2.06327987329811	6.33355021112495	1.92891769252449	4.00423191366501	-1.47940662795983	1.74625222866155	0.38112400254573	-0.732089941699558	-1.20828453850235	-2.19135246496844	0	0
9	49	-3.79077707980493	4.5729178695962	0.864451753519986	0.517045102930095	-0.409158272746467	0.726330963358672	3.19485879806525	-0.733333400502885	-0.494229510694855	-0.646580274220386	0	0
10	51	-2.66495666382693	-2.0856318180032	2.3423412111959	0.306258284361578	1.72374255457991	-0.692236252229003	0.482768929086723	0.706775349900716	-0.927070566630352	0.300706464883374	0	0
11	52	-6.8892629315524	1.31185856694688	-0.838315232598993	1.43278954310043	1.5078695848894	1.0361897765287	-1.7529986764786	0.907536033249952	-0.677015667441684	-1.15703536318525	0	0
12	56	-2.26847718602159	-1.80075222052915	3.04094240368619	-4.10403012188337	2.28979695179102	2.36513140373706	-3.56411978567625	0.199058046814053	0.127818643247545	-1.91300212242391	0	0
13	57	-5.4838794372798	-4.7170922749143	0.0793836481938871	0.610211491692305	5.00145373095359	1.40778042495589	-0.565058917824572	1.62213028737242	2.5468358242862	-1.3305707252049	0	0
14	59	-2.63668402837129	0.276178087085581	-0.165780069494401	-2.39072351091108	0.268184378780265	-0.972231966110353	0.438133240054871	0.990388126198671	-0.459807318811705	-0.767121944753801	0	0
15	67	-6.86655760438108	4.18930140290378	0.186575357160897	-0.979949410794066	1.58019809122511	-1.77097087291299	-0.0776936912754228	-0.259405771634659	0.39103367938772	-0.148529444837021	0	0
16	72	3.48235299271836	4.25819546742928	-1.84875061493583	2.00831442234663	1.94632702852492	0.177125034360323	-0.290324495914846	-1.44936201377591	0.796277176362929	-0.391350975394671	0	0
17	79	-2.8499587217137	-5.28601335091013	1.01513384045666	1.50399589336118	-1.32595450622428	-1.32195049728579	0.153124977164598	-0.328411457562498	0.345379872547271	-0.284989335904674	0	0
18	80	-4.49354236505013	-3.25889429552886	-2.2545029084715	-2.74732912842605	-0.970624980834948	-1.7250827967474	-0.127741928151939	-0.727185293520311	0.0586504638556681	-1.2634588802029	0	0
19	83	-3.52681297974784	1.04474556340206	3.61924887039263	1.56444086417132	-0.0809764313911656	1.08764074401032	0.648638078323416	-1.26184119974934	0.101311369629098	-0.866584332332396	0	0
20	92	-5.05977337111578	0.350129696497157	0.996880737304767	0.571916692368172	1.35938838730034	-0.994626563493374	-1.19331730304198	0.0197372133645467	2.1041936494017	0.538173031182511	0	0
21	93	2.23896595711806	3.56027071351892	1.18101245775705	-2.66597958006896	-0.351242661337906	0.602029222477773	3.26033018177287	0.58530607620819	-1.23445824835178	-0.700711125453188	0	0
22	94	1.88758553990778	4.02734890000682	-0.0643322413587306	-2.81384086658056	-2.47871641549183	0.557070436150578	0.859148230234395	1.22241857485057	0.503865405586274	-3.32537775378203	0	0
23	95	-3.71961890052291	-1.9081890491869	0.597119089494659	-0.290883445485844	1.73921093708448	-2.40197654399806	-0.0359581379905216	-0.0863409230355751	-0.96868849710574	1.31819933313376	0	0
24	96	-3.04653724517021	2.73099592097811	2.20615857633655	-0.0890946757986235	1.08160434411697	2.35957563197034	2.14263781762408	-0.72646304056535	0.763125918471034	-0.499348238851108	0	0
25	97	-3.95823673264016	0.551093848515853	1.32949139214073	0.765955088927745	-1.64345265287973	0.0991253259570293	-0.172616523353564	1.13399447919389	-0.520988993288613	2.29800524477748	0	0
26	102	-1.18956398355361	-0.638952170220776	3.14353582443796	-0.949001976793366	-0.983769814366334	-1.0833911300969	-0.149362537356685	0.818880974627961	1.84955997294684	2.16012253306382	0	0
27	104	-1.98665014597016	-1.73446304749667	-1.18981553736777	-2.36299278147312	-1.12028902753354	-2.08524424156319	0.913775166969091	-0.175365806992755	-0.377967770890994	0.120096759290931	0	0
28	105	-3.81235162445559	-0.68801891808731	1.6856476959404	-1.33305811022208	0.54526165828234	0.380899826510541	-1.06574861470518	-0.00773692916236003	-1.22055210896758	0.853692168668625	0	0
29	126	0.0962454558694673	6.46912727237593	-0.0351246556432224	-2.34576001959097	-1.35692827947091	2.29294663295105	0.989367472432268	-0.676487840348366	1.65710365661245	0.189819765051642	0	0
30	127	-3.08413308917769	-0.179028018075219	0.116804549711512	0.324730007219277	-0.496057687515202	-0.897496997329422	-0.385453580793612	-0.332772437015663	-1.42482698792965	-0.815425326082552	0	0
31	128	-3.76053875316546	-2.70298592731142	1.7468020305042	-0.340674381321667	-0.578262686042342	-0.310846611768513	0.0505144165211675	0.86022863734236	0.620945583349847	-0.49836542328403	0	0
32	130	-1.50374985844519	2.78672140766418	2.38412383804997	-0.737692640446494	-0.284553076711311	-1.08439133477136	-0.421159386634034	1.16332025387216	-0.0572350767837406	2.6260414734404	0	0
33	131	-6.22300093579165	0.774490152578598	-0.824021809480124	3.45299159697727	2.25858119352839	1.24845276243674	-1.19346177256924	0.136309690007022	1.49647146021835	0.0472704604532905	0	0
34	132	-0.997914930706664	-0.531034763762692	-0.805691931562446	1.69089113153125	1.98081530752531	0.535284271511274	-0.63417481917508	0.0719428799041968	0.0363247276469962	1.14059149763212	0	0
35	136	-4.13893924560602	5.12728510610846	1.23931433900437	-2.1004086562141	-0.536455542701621	-0.550882319143499	1.22016013533424	-2.36980074069673	0.159714680856291	0.200248453411511	0	0
36	137	-5.1373361909214	1.04952725295251	-0.0253448042759873	0.707848489276771	0.44558560093292	-1.52160599758666	0.0479136532694475	-0.526887625676096	-1.43379994895621	0.895865121616046	0	0
37	146	-5.53524635033722	-1.36507812809662	0.852525808464237	1.61951656417593	3.3092973824881	0.669455305807117	-2.33608834659118	-0.0438087907530652	1.31469442015453	0.618709969192203	0	0
38	148	2.13337747823312	2.12827180542833	0.910183636974903	-1.71453204277691	2.52951351416662	0.640507810928812	-1.08049959077379	-0.115961677018313	-0.53200946293588	1.99510416090799	0	0
39	150	-3.90599989518514	-4.59538294246054	-2.05529935718058	-2.5416409930657	-2.08623319802101	-1.30463478934644	-1.3692697197639	-1.31164690180859	0.309668968557343	-1.04810608094264	0	0
40	159	-0.0286596124148918	-6.5268372757348	4.25344041607142	-0.30179528312595	0.357083841554968	-1.34378809584878	-0.171944663686467	-1.62634882762843	2.04861803417809	-0.166498179379046	0	0
41	160	-1.90997213444965	-6.61124941523852	2.24747908508762	1.52979564910583	-0.673268740251406	1.17678216443107	-0.613002666314885	-0.0239226542917074	1.11865018626207	-0.776281288782363	0	0
42	161	1.90846662910357	1.45283254364563	-5.7193711157591	-2.22577653492957	0.937935027763238	2.61477111659526	-1.55976149541751	0.664080834777245	1.92344232851251	0.0450412908954832	0	0
43	162	-3.9833775864859	1.59643478819821	-2.57499788574698	-1.62821351435559	1.50627942006712	2.02011086460723	-2.07108317452382	-0.624546029319748	-1.28799075551328	-0.768503610645562	0	0
44	163	-1.96529022059352	0.163879281878235	1.4826343211907	-3.28033198395131	1.03503855759233	0.439742124695946	-0.407552533842393	1.27688102778997	0.0471874874446049	1.23478889407678	0	0
45	165	-1.28844299398286	3.43490384827943	4.45615703349746	-4.87975631666114	-1.04958450865131	0.163131805981389	0.609378331434188	-0.589700966465926	-0.0134129903646523	-0.660897595359888	0	0
46	167	5.46977485897699	1.85524935485197	3.17809287940799	2.79484617622821	0.141308760399035	-0.303646059552852	-0.318365297553242	2.26077346290156	0.223565794855636	0.632509774508306	0	0
47	168	-2.2944560344005	4.29012680461112	3.00010419897357	0.888984537235769	-1.61227655304666	-1.21402990543605	2.87573084298484	2.09435727132078	-0.651939898699795	0.130492637631542	0	0
48	173	0.154044699523844	-3.84935356401436	3.54444611320387	-2.43474028098535	-1.25515056822456	-1.25919960055021	0.220286573947126	-0.922338622757019	-0.577461105629338	0.840382467015063	0	0
49	174	4.47248282704457	-3.59100886469712	-1.11250126792927	-0.669763431517608	-0.597093770015114	1.18611480874102	0.00824944866956257	-0.127664475327464	0.21935227768159	0.592142747190727	0	0
50	175	13.8213161482709	3.70788770165875	6.46555170206184	2.90156431307614	4.1537733504045	-8.63109613432332	-2.59354124519453	-0.558122132699441	2.82848428444078	-2.1904504545574	0	0
51	176	-6.50350721324046	4.10698495667441	0.836237343954288	3.83369185411853	-3.88326826172373	-2.06543346715458	1.34092005075023	-0.15989811203794	1.98138551622743	0.164773006821253	0	0
52	180	-2.64438453033699	-2.15892169630587	1.85978470185391	-0.941247261046535	1.11681642693536	-0.508679986799275	-1.47604736718698	-0.949925377182969	-0.599785973103705	0.479126979999156	0	0
53	195	-6.73868652584393	5.69071525963967	-0.109025744337602	0.119828068496676	-0.702152460838334	-0.450037620521973	2.38378723825263	-1.82727626744695	-0.573699900553183	-1.09675475619265	0	0
54	201	-3.40667514775637	-3.44285247255686	0.363281615863674	-2.24658218111726	-2.65441294959169	-1.05907639449838	-1.41579073012756	-1.15853585534869	-0.177907919241591	-1.01701247822529	0	0
55	202	-2.78575217447422	-1.70544126002309	-1.35104036949588	-1.18127580349556	-0.173220708146186	-1.88379683112415	-0.180529582286086	-0.837702456413425	1.4408105632147	0.997945420218458	0	0
56	204	5.66666271230389	3.49641806321656	1.43850704057901	4.07655326094267	-6.20578611994072	-3.37961658135828	-1.85368729168061	3.20382455618348	-1.84094129418378	-1.31691808515538	0	0
57	205	-0.102975694302833	2.67804577338384	0.381905342681946	-2.31899312871197	-0.506356202818616	-1.64895180885718	0.732797674831805	1.0275063423091	-0.00901454808239589	3.40637151748023	0	0
58	206	-5.47041201512372	-2.14122127579474	-2.11890905312637	2.77823007145664	-5.34792395132845	-2.06595955438762	0.232997221472051	-1.23108000278525	0.762457843225961	-0.805398134179212	0	0
59	211	0.107261160025656	6.75483657412041	-3.84872973988109	-1.10777468596933	0.474993268124203	1.46175380419153	-0.176302954101953	1.2200403808958	1.2114590250746	0.938606306393281	0	0
60	212	0.627440292067539	0.786616588673598	-2.25590908715064	0.351560707703804	0.668066415686322	-0.966576474989655	2.60851778847282	-1.45055650844281	-0.324072796861688	0.454535293977061	0	0
61	213	-4.81892404952568	-3.65612937321918	-1.33034136047197	5.00242962523798	-3.41965655381044	1.4354841836933	0.798996025566161	-0.0400081912452952	3.17622800889983	-1.68868378446253	0	0
62	214	-3.44380572337651	-0.999223642735269	1.82697977652297	-1.63576369214144	-1.5303540360345	-1.66161102317663	-2.19001438320279	-2.0199612939152	0.110495263178498	-0.858139741467899	0	0
63	216	5.89812099545225	5.077347507521	0.25395058723668	1.52819640881567	-0.516401433183006	-1.44210171522174	-1.40012012348089	1.6007219921842	-0.16431582792662	0.800777549747629	0	0
64	217	0.357744007304041	-1.13556800515049	1.06516134393002	0.817144735855238	-0.089342412948008	1.2331155524008	-0.402285962324819	-0.470861116163862	0.0582542304980154	0.067079225491684	0	0
65	218	-1.11137365618844	-3.95809172140645	4.2870840841247	-1.66596522836471	2.42800612497369	1.50534076876785	-0.621243876762378	0.53348031555219	1.58294254299305	0.183257050380554	0	0
66	221	2.68231635522899	4.2595327135336	2.79274099577366	-2.49996784252308	-2.3271089746145	2.15861454143037	-1.90225083267356	-0.00636660607286993	0.428210556376759	1.36104917301879	0	0
67	226	-0.0426175123714832	1.22497756272649	4.52603633970771	5.73837586791702	-3.15027260445348	-0.638122074231094	-2.23442298336479	0.642617257015072	-1.2874049391802	0.193881390029416	0	0
68	239	5.36072043636494	-1.37402383942719	-1.51576619285749	-1.35649830516271	-0.953772393898282	2.1838168301898	-1.05580219954466	-1.56154864037108	0.505620465940086	0.62229575743509	0	0
69	242	-0.571771782806312	-2.07601832599086	-1.08605004816942	-1.29649891173788	0.99872263390223	-0.959887732728905	1.67675478991021	1.32197661802469	0.831301031098553	0.863895095626701	0	0
70	248	-4.26089281354823	-3.85653955213026	-2.23129055865366	2.48918263956299	-0.242625361885462	-1.8213848068352	2.078150896984	-1.33793696788227	-0.859386281783175	1.12610077452774	0	0
71	252	4.67824571686541	-1.3339560781698	-1.87437841842813	0.346337546797883	-1.46819872097427	-0.548306835059824	0.604944562018507	0.424694353426093	2.54877562079326	0.739598264540277	0	0
72	253	-2.07387722314738	-0.281125389446916	2.20136368810812	-3.16738761206395	-0.176900912825164	-1.45090222126352	-1.80763640756157	-0.64309685000415	-0.0622605552162105	-0.232248104194964	0	0
73	254	-4.4316340785434	-3.8158528847524	2.8830854601529	1.61118571066776	-1.69287584024863	-1.44433205010521	0.13749923120125	0.266055952849869	0.433465703870206	-0.139047064141936	0	0
74	255	1.76740772527553	-4.43023684006162	-1.30393249921226	-1.25160924705119	2.23430558908935	2.37435447111477	-0.136916302016011	1.3007107321908	-2.0816200487294	-0.755862705007164	0	0
75	256	-5.98212686231346	4.45803053048813	-0.520359657945013	-0.394065284138297	0.446556988552951	0.049981841321507	-0.652814030455885	-2.51859756214545	1.46839519027715	-3.13103355332211	0	0
76	257	12.162986371048	-0.310086902513486	-0.14267555409769	0.354743489990736	5.58532804939848	-5.2272165836102	0.225601666413911	-1.78357343368778	-2.00999985900901	-0.510406395040386	0	0
77	258	-4.61174594050826	-2.7226571654213	-1.58809543892314	-0.548825217678504	-1.92481988614275	-2.07577376721918	-1.92561355546301	-2.59644535147861	-0.474262655189825	-0.326994842027717	0	0
78	259	3.04271278788915	-6.77471605128842	0.521702194973995	-0.970299379243252	-1.94982500111355	1.17238116561847	0.627841475311171	0.890197292401644	-1.00193326327199	-0.746613499230711	0	0
79	260	-1.36128023150473	1.60718469784926	-1.07333597301108	1.41716783048824	0.342670037116445	-0.28251264264651	1.79690957221075	-1.18208965958459	0.851903788507815	0.390774716909303	0	0
80	261	3.98989826744579	3.09305054428048	0.0839269534904463	-3.03853438675522	-2.22765838349471	-2.6591967133863	0.726714795245935	1.13204052719949	0.175777607536913	1.44070811772145	0	0
81	262	-5.36570153769439	-2.73805365205388	-0.716258889714891	-0.337960147949217	2.50793527307757	-0.459463853653422	-0.0831837761901629	1.07039142658257	-0.180117622391305	0.0822658925935518	0	0
82	263	-0.265915624576586	-2.92748802797625	1.59340071359376	-1.0850590344747	0.838339771660538	0.564629473671428	-0.261860494188656	-1.24899173709092	-0.106373070734995	0.21764801137882	0	0
83	267	-3.05855726679511	2.9902963396456	0.371311967682709	-0.053890369034924	-0.56046154015779	-1.83672597761174	2.91056279135322	-0.633911478047273	0.212267780719022	-0.0554262321992251	0	0
84	274	7.59387942478437	-1.26541223905205	-2.8059637556018	2.69614234317515	1.3467372854797	-1.09147549616425	0.350023551247517	-1.21586586686531	1.09566956451389	0.180727986874096	0	0
85	275	-3.95471553354141	3.44945291557726	-2.07907637001564	-5.17837815135644	-0.129294108390883	-1.37750719383652	-0.449105136944659	-1.2098914370696	-2.00762483569443	-0.592372108424053	0	0
86	276	-4.71678707050767	1.42051868134241	-3.19832927493	-1.9168278337947	1.14203262147554	0.226154998165097	-0.441859091417814	0.521927401412114	0.532244775529855	0.357537343826011	0	0
87	277	1.10621137712027	0.587689023190171	-2.59974127010183	1.10135442911515	-4.63524590057899	1.25129671882867	-0.851925005510594	-0.31377956865989	-0.310280766941268	0.0995667075679858	0	0
88	278	-5.0735423447784	-0.994671142280491	2.53343275423247	-0.3911241518472	2.44562464343862	-0.123910380429857	-1.37221518328656	0.687551874137275	1.06716975655117	-1.62300048224435	0	0
89	280	-0.977679295867441	-4.01609455922358	-2.17121768639527	-1.05648848766621	-1.25429775113135	-0.32249278666433	1.59142877908153	0.626307118876562	1.19835386456571	0.131766682971452	0	0
90	282	0.144689494702526	-2.40241315809243	2.62786677983203	-0.639624681515808	2.47904881887367	-0.0321770680159341	0.95081615185757	1.18457959694311	4.28393679776095e-05	-0.63335621734825	0	0
91	284	-1.24631247861831	-0.218049632232242	-3.64127763044901	1.74198407455522	-3.2424148470106	0.183787780508894	1.87850372883599	0.685657990539528	-0.870259519580195	0.586661944448535	0	0
92	295	-0.831106952869763	-2.77282591743722	-4.37015686442123	2.434829729548	-4.13611106583878	-0.370911163693013	0.337013201688475	-0.453902036900463	2.29963442997075	0.440480654142852	0	0
93	296	3.65640115541814	-3.12245372210518	-1.53093988201075	-1.5655087505057	-0.219699320330885	1.22925557960748	-1.37234191734659	-1.19167890045982	-0.0819044661145	0.917827404576936	0	0
94	302	-1.57322239655043	-2.72399570730631	-1.03392713837682	-0.642839517152392	1.44183663757522	-0.396623091519676	0.572904151816166	1.98138321376548	2.10704504816325	0.40061929276032	0	0
95	313	0.189989940203238	2.33532765068461	-0.310112852396954	1.13346603392975	2.44287006677173	1.66356241308478	0.805903245104778	0.833011700680084	1.00302211612844	0.330926680631072	0	0
96	316	-0.589589785729554	6.5553487128798	-3.25074962564987	1.54090103337806	-5.19512130480742	-0.771525929121584	-1.97780797595901	2.13338087847921	1.92183517880494	0.562487930066294	0	0
97	327	7.78276549988834	1.62899173765923	2.708593106727	0.289009750255604	1.90383659086514	0.906083829395026	3.57234187216603	-4.06557005000196	0.763941943519879	0.430442308295007	0	0
98	328	7.10923000912048	-4.7180955635199	-0.592320122740999	-0.535021869781503	-2.08802855853467	-0.53611326156496	1.49218354864855	0.604228815432864	0.235752672811823	-0.444394549884641	0	0
99	329	2.44156718219915	-1.2089976625428	-2.13686525340361	-0.947355422753916	-2.79887726767338	0.615465146745338	-0.487245809332675	-0.563552600648717	0.620425367582771	-0.606351468058367	0	0
100	334	3.001064759154	-1.53702156680413	1.37057597704051	0.849973710542887	-1.12883167924792	3.06061061757514	-2.69364534244858	-1.50240259090101	-2.29818165854628	0.0189481472486808	0	0
101	335	5.6583932982053	6.40315967829918	2.00484780610453	-1.95529267554093	-1.45777558548447	1.46396740409483	0.466177271808024	2.04408789314853	-0.278273911585316	-1.87955297381271	0	0
102	338	4.26356756910725	-2.18580854398713	-0.209228563428529	-3.12379053380544	-3.75894937663006	-0.88742331479489	0.160125852266831	-1.36444874710017	-2.31021965225343	-0.679482084384182	0	0
103	353	0.298556838842257	-3.43579258640362	-1.43820868013309	-0.0178710126720418	-2.48149481365546	-1.04718486115338	1.23908045352948	0.775664626261967	-0.490235654355062	-1.13655213755688	0	0
104	354	-0.613738044861869	-0.963267949553126	-0.585044506300024	-1.25171994580736	0.616491796976942	-0.878566823893053	0.796103499686275	0.125739702897716	-0.112889931316704	1.58400319782428	0	0
105	356	0.230882213296631	-1.68272194456943	-0.657421026926948	-1.87838893701583	-3.2914750679866	0.633576205852203	1.75987784834673	-0.12154628595	-0.274652985135314	0.247140601166475	0	0
106	357	2.53465872223163	0.468528175931463	-2.32212524049998	-2.35917555963422	-1.33814629136197	-0.548209922099587	0.346832766148335	0.486259858739108	-1.47687150344443	1.02548265730932	0	0
107	362	-5.29172490688306	-3.30352347280382	-2.02646891375824	0.450082785028965	0.437456392010286	-0.531881254883679	-1.07461141833012	-1.43215236184241	-0.409956526611523	0.85850319493917	0	0
108	363	2.48298853478527	-2.44952733182403	-2.79404931083393	1.00891359083655	0.474086021040436	0.812288447371972	-0.52381033439007	-1.15226095971472	0.640763763976952	1.18570391253343	0	0
109	383	4.69368925952676	-2.06974860908017	-1.42834705695947	5.76424818541652	-0.502159701976287	0.432937915928071	0.35764187244227	-1.10613144507568	-2.02475909031873	0.44873515120469	0	0
110	384	4.40752246812089	-0.999772167837126	-4.99629737099836	4.91086629559062	-0.34045586178424	0.962719751503893	0.661314052986546	-0.47702084053803	-0.743730014728171	0.0566354216168672	0	0
111	385	6.17385485332389	2.01012058926115	-1.39617451786394	-1.36466600703616	-0.134688810886894	-0.437559460731946	-0.698504341165771	0.111523094860113	1.05257336316666	0.918931296921369	0	0
112	386	-4.23689242341068	-3.54096492003924	-0.312092915485525	4.10998802664313	0.467824801282321	-0.454741980244753	0.640063015931248	0.717329386870616	-1.36432024154145	-0.361310072256308	0	0
113	387	-1.22668835534485	2.2723832005675	-0.479321516403951	2.75302369850587	-0.897080337797414	0.571905753234947	-0.473048800331843	2.77606056198681	0.169865058512266	-1.64428820584359	0	0
114	396	-2.86223991692294	0.637113129803628	-0.648644211046944	-0.088608674378353	-0.0496951907354306	1.1704323195215	-0.764732132598688	0.508608459121478	0.522345311353111	1.03601982266282	0	0
115	436	-6.08451363096582	-0.316368525084255	0.654671207779445	2.20244239084723	3.1144705466139	-1.38166974827548	0.106939989051925	1.3102959592404	0.844003506249631	-0.109813807672722	0	0
116	437	2.30903694738701	-1.52472714107281	0.162978594314565	1.55732030366342	2.48023585976618	0.318827673063576	1.59492016853482	1.02452271942168	-0.883954350182793	-0.398441393209271	0	0
117	438	-0.157505890407554	-1.263187565086	-0.168364845543295	2.96789304911911	0.0646925499179426	2.45946687311714	0.908317808281466	-0.161752162073316	0.586902399733934	1.32540475171656	0	0
118	439	-7.82970917234932	-1.43518308071592	-3.14747886217997	2.61310833921281	1.53435149842129	0.160800743976526	-0.910666283509084	-0.681562829940539	-1.14896878151828	0.490629600556574	0	0
119	440	-1.52346200597149	0.31049163621712	1.18498087378068	0.404388695341959	-0.0273898862764547	-0.850487880394331	1.77770651210708	-0.157476501891494	-0.378919716877266	1.36769558225967	0	0
120	441	-5.37374568319237	0.77079527507628	-2.51112688688325	1.67000499574049	-0.398436467952035	-0.0477623407181128	0.360282238827036	0.312221681021342	-0.0731967476723777	0.956815609447984	0	0
121	443	10.381591724444	4.9594699095853	-0.795578140409994	-0.844070453490873	-1.18517127801133	-2.40402224055743	-3.02645902631786	-0.00102794377884024	0.76538950430363	0.592755261390291	0	0
122	444	-0.232073743551971	-1.57509357778638	-2.75634705931666	-3.27241785360233	-1.48227840037831	-0.744300631525675	-1.09934714990591	-1.18687791644759	-0.886717561358061	1.43980259355114	0	0
123	445	-3.16389325190678	1.72057815718464	0.210562141701698	2.77136265466166	1.86195137449043	1.46514046998918	0.057750514532219	0.462697014435026	-2.31931064870294	-0.400325353140442	0	0
124	446	3.48116088413535	-2.43564983613712	-1.34836567470808	0.514547008599377	1.53377216429617	0.0536286721384642	1.44826076688388	0.359514224243967	-1.52373045901979	0.707869226877658	0	0
125	448	11.7335341379345	2.57526724945833	-2.01998140264729	1.06579395676901	2.11191377153434	-2.02326014393183	0.543231691168153	-0.338951562419895	-0.623466309293277	-0.298804169186228	0	0
126	451	-0.187509616885816	-5.00395802996087	3.45625728986993	0.730723053569302	1.96477973731289	1.26974630686763	-0.00968944461779578	1.04263185607018	-0.52882366289041	-0.0067719903111268	0	0
127	452	8.82225707667386	-2.01152578548937	-1.30157011967056	-0.287229550225808	0.141349043462697	0.621805408797682	-0.783377078553845	-1.4196006917611	-0.953715685012075	-0.848077715570732	0	0
128	453	5.1845117120636	6.53389998146313	2.63176810358438	0.7096781941805	-0.976483429169489	3.54153523284238	-0.833504680722847	0.467657673181194	-3.11499223035367	-1.1390877448676	0	0
129	465	8.41076903837927	1.91457946390447	-2.83928870360917	-0.818331773749625	3.21321020055801	0.183626044481371	-0.355746602531883	0.452143305509758	0.746690310151908	-1.17831547378746	0	0
130	481	3.31714476791335	1.23122426408209	1.38461612035416	-0.140848011286517	-0.891250931656296	1.18821361363543	2.12548491028118	-1.74865248893779	2.83436782691895	0.452791006523525	0	0
131	482	6.96754497709224	-1.1439378930074	0.127701459188488	-1.76513674731724	0.21148883208218	0.613582527870185	1.22182140657884	0.700622955490121	1.82307564842621	-1.71864424619423	0	0
132	483	-0.765196266341786	2.44063716634461	1.21691472236007	1.64422859576029	3.46217932258516	2.90740338695593	-1.44984139545239	1.15821436510543	-0.198728754155323	0.583273279029267	0	0
133	484	1.16708595931539	0.476077410124761	2.979670434521	-0.839579130914706	-2.47438026853835	1.71295022961942	-0.0450736194605993	-2.72478742747187	0.468375030656369	0.688892452645251	0	0
134	485	4.69542727730841	-3.50709766187274	2.94978756642695	-0.359987129171161	-3.89479795721823	1.45967845416086	-1.94475533695652	-0.950582713922471	2.43201639118731	0.833804527174348	0	0
135	508	3.6452145012659	-4.14784021469441	0.26341701126897	-1.44660935822976	-0.881064523367353	0.147941213472169	0.701343734760953	0.672969380205322	-1.2298810299883	1.00369911445114	0	0
136	511	6.24549904856773	-3.72046596046032	-0.252206156974979	-0.361034819902044	1.9882782309577	0.274390190226542	1.83509539323801	1.43937733455604	-1.37837862936045	-0.533736882565605	0	0
137	515	4.75396320525814	-3.03276066315159	1.0514401690682	-0.208317959767567	-1.34166319991335	1.69099141585492	-0.25485407947792	0.898665171399952	0.278523590542679	-0.190791778964652	0	0
138	516	5.32136583267765	-1.01857254482764	-0.766088152318545	-1.64651690435703	-0.879255943737497	0.156655915956472	1.43202048265772	-0.444399760389809	0.916347292147793	-0.367173500494859	0	0
139	518	10.4863439176674	-1.26037413625417	0.0599367733796903	-1.59084532219885	1.94567619390547	-1.07616347464294	0.577659992261637	0.105871605744414	1.04131878485097	-0.768339235654834	0	0
140	519	-0.06153966183284	2.0120495016875	0.410286663683012	-2.96238266632025	1.95059289690856	1.94850918885538	2.60640598145152	-0.316272957250573	1.24485515695324	-0.660406046417675	0	0
141	521	5.59224957929487	-0.280825672165526	-3.82835528985532	0.892283446314023	2.07125358875976	1.91239223711862	-2.02762821855916	0.111615761561001	0.877298577740962	-1.33365868433732	0	0
142	522	-6.17110124638269	-1.45623997982042	-1.15537585820018	0.799049397968261	0.429771298438759	-0.33183442768066	-1.12408907463229	0.628441448829043	0.18863711979486	-0.450734602620995	0	0
143	524	-0.0909811317485782	-0.0114521385579568	0.666107080814128	-1.3468858735273	-3.1123937681859	-0.296177578867842	-1.1883362163788	1.46286367106856	-1.93894024120541	-1.09269512026107	0	0
144	525	-0.16900482201697	-0.328878919726472	3.71565852250827	2.75548425251813	-0.0828982142306911	1.60880333070174	-1.04965015993682	-0.377504744775354	-0.180573301468309	-0.222880573651256	0	0
145	526	1.67715494063672	-7.50043212146475	-1.29713199867749	1.45701265675329	-2.85774988984085	0.977426852865691	1.03975098480551	1.62337436219653	1.12547517654891	-0.587210904934932	0	0
146	527	-3.47487141125905	9.49747233729858	0.392617720760044	0.70478805617067	-1.59758151860135	-0.374580372039716	-1.46608883742306	1.48218823137347	-0.0916844467943646	0.561236992504458	0	0
147	537	5.78082326421444	0.486706344963262	1.19390231726466	2.82302147401038	3.31890776981085	-0.643565696521045	1.66986820252495	1.41395054959775	-0.60692592655714	0.655951079630867	0	0
148	538	10.2385283266851	2.83927112587739	-4.19438000393731	4.11915463739224	3.3030105533888	-1.58022359107742	-2.2894949478839	-1.8731331760029	0.321289803573868	-0.526739955477793	0	0
149	544	6.27609200902347	-2.76508268405339	2.15425235780251	0.31578637523474	-3.51289193942208	0.483260196184671	-2.48198402045424	0.542066561994356	0.839926282108522	-1.68492017843386	0	0
150	546	2.78266114485823	-4.22561254477393	0.976819601324421	-0.990635557544484	-0.89342458015435	2.21401418910664	-0.752265233972053	-1.00749503745848	-1.30430750398459	1.03623535471478	0	0
151	556	3.1167537101514	1.19628213133345	0.42602039247629	0.828924820827966	2.68959222030611	2.1627589184004	-2.46930178803314	-0.434125299276774	1.15504670436858	0.822974683088753	0	0
152	559	7.35262979317807	-5.11267624266155	-1.7618370595607	-0.0484709835910927	2.79924462676172	0.343316581843323	1.26732272351657	1.44098969139182	-1.70125620696403	-1.38136569947074	0	0
153	565	1.11360388438171	2.63768015964454	-0.785587599532348	-1.24868252287213	-0.460264396734512	0.608185698159978	2.40135975313594	-0.569449618396848	0.848320328735584	0.774801383071697	0	0
154	566	-2.32389917288747	-3.40890014790779	-0.436023705842133	0.0621995131335215	-1.70857617160211	0.241955889907166	-0.732486981646806	-0.439191244583994	-0.0163355980506792	-0.0783825335929662	0	0
155	567	-2.14791381242133	-3.82579451333293	-1.99000040733643	-2.13007146850659	1.29328043955584	-0.667419569857423	1.96760737406467	1.85299625786186	-0.356297554508967	-0.261787993574664	0	0
156	568	1.00429582996854	-2.73404995180698	-1.2011956800941	-1.16265384919791	-2.59551313934992	-0.166336939968371	0.155282964105506	0.12421998051195	-0.343821132088611	-1.54018889728119	0	0
157	572	-0.753310617952878	-5.12872627679748	-0.541610532355281	-0.0449451753439276	-0.00309915327040613	-0.810344245260741	1.85356507139245	2.25594862351087	-0.0916906743132224	-0.0971626403484582	0	0
158	575	0.329998641262761	-4.13899244366936	2.20671385471336	1.207766472737	0.190715583619621	0.854370212445085	0.0106699825987016	0.386635845198553	0.834308691408759	0.710951637691078	0	0
159	577	4.48466208267225	0.385689876446008	-3.64126993435528	-2.14696581358319	-1.30717554150658	-0.0674944199885542	0.701269661974784	1.28657607387031	-1.16788041331917	-0.891691003964024	0	0
160	586	-6.14016329981874	5.16393533028342	0.0585561684057257	0.219246143451351	-0.143948867755861	0.358367626219223	1.40228002745823	-1.47755950631068	-1.11139651624821	-1.46317231863914	0	0
161	598	0.60745034598845	-1.05036578806896	0.774789694254545	2.97401307566796	-0.928886224132506	0.137205451554991	0.670505779305834	1.20386889517406	-1.21223962105579	0.165450636737403	0	0
162	599	-2.22051765524295	5.32620088843475	0.179493612812813	-0.507782304818023	0.355293816153697	0.29642820342877	1.32533264893347	-2.4114628949179	-0.943995299513212	-1.64303806584405	0	0
163	600	-1.76500982775797	0.895992254011654	-1.07734746499946	-4.05801168576995	0.603937144723797	-1.12279282505457	-0.972498411765323	1.35606145183909	-0.0582331632917405	-0.60698620410722	0	0
164	601	-2.14075994953283	-2.85103372051299	-1.30802476313244	-3.20602878285482	1.03047260029297	-0.562218506915165	-0.887247129355653	0.728118901076797	1.4725273308886	-0.0303345954582877	0	0
165	603	1.67293021048741	0.485650327082481	-1.13866466930759	0.523377579896075	1.19099029224626	-0.190473904595282	0.00398401532571161	0.584813034807921	-1.25662918637924	1.00096880519667	0	0
166	605	5.64498407712818	0.39141069284542	-2.12526006754895	-0.786365121699413	-3.16289769345977	0.196643365338079	-1.37228369250795	-0.482556179110944	-0.696945299911711	1.20361877972607	0	0
167	606	2.95371549932814	-0.2843334677148	5.40167935197837	1.58473883419756	-1.14537965019213	1.90658708161632	1.04875577688803	-2.55173832848866	-1.84955747735926	-0.211441672576267	0	0
168	608	1.14035372349527	2.26375087308733	1.08898091698572	1.38099543190847	1.1081242911921	1.72238149085432	2.11331295710765	1.32932399514892	-0.389733150595874	0.185315236125893	0	0
169	609	-0.627973122775655	-1.27642706542843	-2.27882884374266	-3.65022274754292	2.56778028129451	-1.72927264555224	0.5735759561537	1.15690644703216	-1.46693128031385	-0.54252855233282	0	0
170	610	0.264877147942026	-2.60217692964628	3.63431251787042	-0.410984494040389	1.73831260089339	0.227827584011766	-1.07885476351714	-0.249398304498585	-1.68334339642499	-0.0779813861792281	0	0
171	611	-7.0218539984318	4.42949877289368	-4.65081253095753	-0.590878915860809	2.8435965708734	-2.22583416471949	-1.08184934878745	-1.69389656599994	-1.01636839542799	-0.511276488953055	0	0
172	612	-4.48965928333863	-2.35899278312453	-0.00525417736720542	-0.0226266803323114	1.69614160474951	-0.823746899692321	-0.271081742576714	-1.23142175934788	-0.290938178759529	1.56313167911163	0	0
173	613	-3.46905470307626	1.59578634059056	3.17068889012766	-1.65995684491316	1.44118481190762	0.0272825601339352	2.61027551131261	0.187993879647525	2.58877528289535	-0.998445285162877	0	0
174	614	-6.62933804819212	0.240886764164313	-3.50251165133689	0.758143397119686	3.23417248955702	-0.0878691574777502	-1.09827841205882	0.722852472215557	0.356500181464332	-1.60286994007446	0	0
175	631	-1.69366512431341	-2.14220730529145	0.428775956976455	0.497956141436117	-0.541152463400443	0.372335361021323	0.78172335730351	0.347401749337526	0.556037098565654	0.979506955141667	0	0
176	632	2.76604510117333	1.47605690500591	-3.97151173452514	-0.482082254805416	0.256821091589394	1.59177738063978	0.711669238749568	-0.151185371621384	-0.129090388692645	0.392955794495458	0	0
177	633	-4.884381934908	2.60576498762438	-4.5101381969183	-3.37587106821873	3.45929293561959	0.202966452330287	-1.6447933872857	0.0460831724733746	-1.47611713414323	1.14199378134269	0	0
178	634	1.03707539660023	0.147386245553438	1.60471645211011	-2.39645220587174	0.856518865710262	-0.111778215785157	-0.204588148268502	1.57814652939731	-0.700071796310204	0.266294146552151	0	0
179	635	-3.90188650880737	3.32351358556626	-0.660274485688377	-5.13901050553207	-0.328905544711233	-0.137839515453073	-0.501661436816149	1.03818586358215	-0.261928343185482	-1.88493035797333	0	0
180	636	-0.19238098340319	8.87399328189481	-2.32026338101925	0.656248720202968	-2.41565580566656	-0.470596347549436	-1.75872075959324	2.79934117246736	0.813858085320879	1.14398508758352	0	0
181	637	0.215733762061719	-0.86567869193516	0.260345835334402	0.87188509567263	1.28581536205842	1.25823727051252	0.284763106981164	0.330681250886046	-0.542354562844582	1.95988018653764	0	0
182	638	4.79123148016117	4.27329919565468	1.05263286278182	1.16041564157596	3.65149610288939	0.498368351617758	2.87060210552252	-0.505692792573191	1.45789849153653	-0.0397710989535233	0	0
183	643	-1.31333943103586	6.67449207018888	-2.36982801209506	1.02302030036222	-0.1453072930038	2.84391027920726	0.470748767903972	-0.792388935199534	0.880234323503494	-0.473695400663767	0	0
184	646	5.56553599852745	2.29604081180316	-2.02481704766627	4.04718747308931	0.536622872834718	0.943496304075027	-1.19939644673992	-2.59049060754696	-0.274634524809441	0.609693880859989	0	0
185	661	4.82199337502872	-3.48969865810057	-0.17386298771693	-1.63285240574393	-1.32607428863245	0.631134348996091	-0.274775258946381	-1.50474808040726	-0.00896446564692998	0.323453975866209	0	0
186	12	-4.97919434273458	4.4253258572701	1.21255331934531	3.13619274677552	-0.170864262372366	-0.867090823616173	0.426669483915517	-0.946389867362306	-1.53829359452104	0.753180231483224	1	0
187	13	-1.2645620572558	1.42685497259994	0.594990669091488	1.94155295109924	1.88144039112798	0.602590062856634	-1.66597773496216	0.142900865672688	-0.35601059643535	1.49234673555309	1	0
188	14	-5.26379079152828	-3.93991851472151	1.52875003810713	4.31608197399386	-0.0912226580310322	-0.721604911698685	0.56480070218041	-0.0749777351331045	-1.34058705576974	-1.37829532308415	1	0
189	15	-3.02895987732513	0.900760105551247	0.725793554886313	1.97572181771564	0.83892909489013	1.18020831927524	-1.3021010234123	-0.525994769518208	-0.729144086246231	-1.03368803471813	1	0
190	33	-6.92229798661441	0.398647490760379	1.58809206161232	0.527864719998996	1.84446639003749	-1.11367470838061	0.19405985228471	-1.90637596208309	-0.144372684777809	0.341526645070369	1	0
191	34	-4.59392073498769	0.465345092995991	-0.619444896776309	0.0307021093372023	1.33450959307747	-2.11388833790221	-0.380043971681421	0.191697812628078	-0.722910422858005	-0.720726103879192	1	0
192	39	1.98761233882215	3.48943722541751	8.37831537853902	-3.79388648022079	-0.811217363300881	1.64318260963462	0.0267256167817607	-1.09100327071996	-0.286040451396999	-0.152546243474341	1	0
193	48	-2.10743732369294	6.57070970975045	1.68534775280995	3.70880923763136	-1.59686348680285	1.34766321471933	-0.256852674524755	-0.647073982301078	-1.52862025075182	-1.89765121608898	1	0
194	49	-4.21942924392182	4.79761366599509	0.633404792765797	0.636871715971517	-0.451050818544	0.835714823102094	3.18377160992472	-0.670161182935184	-0.648838448003987	-0.476038421911778	1	0
195	51	-3.35689057331713	-2.07954319793352	1.50626098353724	-0.338824632363154	2.41666887986136	-0.544791818100227	0.237888965007002	-0.0977403723021451	-0.778358514663558	0.534195233991243	1	0
196	52	-6.90413095223952	1.46944207615362	-1.11220952233293	0.927050087324093	1.72044727713761	0.92964609779611	-2.04361063705258	0.610013494277889	-0.668698086246626	-1.12833341019937	1	0
197	56	-2.3150362749176	-1.54907080465984	2.95555661616189	-4.38525266368488	2.25668075794433	2.38717422832981	-3.64592129864729	-0.0402633825042222	0.170971514049731	-1.94818979878715	1	0
198	57	-5.38902095746544	-4.4507412610551	-0.11630442921736	0.183498392941001	4.94631711236911	1.13988735094694	-0.899655064735228	1.61690006711129	2.49628391111214	-1.19748177097357	1	0
199	59	-2.93871862402243	0.626869041170393	-0.320474628264896	-2.48652934460843	0.149811571293005	-0.760118564265148	0.719956824633318	0.550239606077883	-0.378267022324849	-0.892048828008408	1	0
200	67	-7.04855228195756	4.77334537556843	-0.295489066647482	-1.54147560711957	1.48219211502883	-1.91672002037114	0.0811505180275007	-0.799757982811369	0.207831651179798	-0.209316683571666	1	0
201	72	3.42832206486365	4.67287768578063	-1.91031111730247	1.85314206723622	1.847684266597	0.407052640004975	-0.431037718572843	-1.73735643239544	0.927082303936579	-0.352243927726438	1	0
202	79	-3.2754285284824	-5.77838700186138	0.284133966272721	0.582459397395865	-0.000774864152009656	-1.25522187873509	-0.568264216024935	-1.26516917457992	0.669660788050068	-0.129054267305473	1	0
203	80	-4.45233066592722	-3.39185486315598	-2.11488892408875	-2.83101213699752	-0.688249658927271	-1.95864266011381	-0.781308387627662	-0.449063925471671	-0.109499549687179	-0.920156965711062	1	0
204	83	-3.80013756452156	1.26808237331125	3.37897323839853	1.39356166376767	-0.228397685497955	0.600072009758199	0.124303646263938	-1.2379957357375	-0.123372709286538	-0.616162550648172	1	0
205	92	-5.35498532564569	0.982439199338255	0.463633240648927	0.232969210766448	1.31913822329809	-0.879138258101248	-0.88451429089878	-0.43558382270225	2.02744793947541	0.496586975043785	1	0
206	93	2.07217352129646	3.8469068093153	1.15580189560976	-2.88120012533472	-0.424546927550447	0.729282293526048	3.17755034158276	0.416565465904375	-1.32706940457769	-0.627027419840212	1	0
207	94	1.98688265495506	3.95411669042326	0.223574063326597	-2.90691939641416	-2.17879786651946	0.587393005674595	0.667102755808709	1.02308914281563	0.568853887749458	-3.2494710288041	1	0
208	95	-4.08670163461337	-2.10701487595972	-0.0997574301377196	-0.962262986833243	2.6992505474197	-2.28898908152398	-0.36999621935345	-0.858989623753042	-0.860519819917262	1.35736087228659	1	0
209	96	-3.19370710730426	2.8196190731692	2.23228800753583	-0.337534832175649	1.30676939439637	2.58279192960142	2.41779175891803	-1.47524838485097	1.06486748430976	-0.687115597581637	1	0
210	97	-4.20152979573078	-0.11127970340872	0.623724785336435	0.082527716526653	-0.0778400779138886	0.770785310645633	-0.11291488784669	-0.424885367222112	-0.443556759561467	0.732713878439947	1	0
211	102	-1.4337387250732	-1.06875421359592	2.24464561549817	-1.7991975657671	0.161572648090109	-1.03733544979253	-0.570968140055615	-0.117399740948422	1.53155850701818	1.24666593421488	1	0
212	104	-2.30022826626343	-1.57820787474303	-1.46807309796077	-2.6879023488123	-0.757455084055763	-1.74054834666262	1.13139061062366	-0.969271494093951	-0.0744242851671779	-0.0656586647800001	1	0
213	105	-4.21486437494113	-0.206088192757758	1.38596600981909	-1.59077025803105	0.523770179236621	0.558701210295223	-0.880372540586832	-0.622022403353292	-1.21939142379178	0.764280569816743	1	0
214	126	-0.100018764838994	6.44906529504146	-0.0554070945243619	-2.44423785484056	-1.14610942963233	2.27369523743254	0.713353266748121	-0.76071078674024	1.5787208468716	0.456491455543282	1	0
215	127	-3.24255017263138	-0.252539334196805	-0.0647098216125595	-0.127536418864213	0.171451926619735	-0.721325461472115	-0.69200612814065	-0.714464765037442	-1.41143342217115	-0.637798123873935	1	0
216	128	-3.92543174102108	-2.48494701647953	1.37340335959713	-0.9567550055989	-0.333054280236918	-0.544450372389175	-0.388177801926729	0.496989788505747	0.615020565386576	-0.2997034378191	1	0
217	130	-1.84773334399059	2.50272656511664	1.50266823866111	-1.13481334983958	0.33164881702834	-0.820954035642114	-0.371406120874802	0.101918625470041	-0.487871584866599	0.93419147507904	1	0
218	131	-6.52209889212121	1.14338951269177	-1.49764954225502	2.96534139089817	2.49828797217301	1.34781863119648	-1.41915949467009	-0.105828212739452	1.16527079290044	0.294263123679006	1	0
219	132	-1.34475990113693	-0.651661361363794	-1.1173033899962	1.35038512149619	2.54700966541922	0.846950193507227	-0.903002255787515	-0.810591409580693	0.348964256542607	0.952064581977734	1	0
220	136	-4.14132373892729	5.33863184924468	1.40452645936332	-2.29923181778677	-0.545865919457462	-0.614749252790979	1.03286544009912	-2.45083507020273	0.128514902749818	0.3029900209994	1	0
221	137	-5.09055156432806	1.31700021581248	0.00543504586190596	0.485032725335815	0.508688849276779	-1.37750859782953	-0.0175232258161115	-0.775634932628997	-1.31678648285363	0.857869063254838	1	0
222	146	-5.65772087276667	-1.09554193700055	1.12139700873744	1.67187935107994	3.28708541150188	1.09972265328324	-1.9146896339849	-0.559111055165294	1.6892069379657	0.312282121181928	1	0
223	148	1.74110240522607	2.23389784944225	0.495921393501841	-2.14272713732231	2.78384463614354	1.20728654784931	-1.00445502378413	-0.949364336301004	-0.218003534116144	1.92280257596519	1	0
224	150	-4.30192488117129	-5.012369245288	-2.78627424315804	-3.23515876929474	-0.699199146873326	-1.09064949569984	-2.0068583069316	-1.90573050778543	0.657815195446047	-0.852400253646713	1	0
225	159	-0.647664318118318	-6.07577315498088	3.19420840706209	-1.21537192722115	0.689546331820981	-1.75684240136407	-0.601827673602198	-2.07023341336901	1.96537500994149	0.266613905678821	1	0
226	160	-2.41624449337165	-7.41415974636023	1.39840471079714	1.01622959993953	0.887264905735224	1.1429327654268	-1.55053781183304	-0.303327724795308	1.35475547168291	-0.352691504092807	1	0
227	161	2.12327794786238	1.94152778254174	-5.90647505169394	-2.39533339300028	0.946058224905838	2.47570575413281	-2.11332288104886	0.515622477245952	1.92831454760046	0.218957584558268	1	0
228	162	-3.91164754298786	1.65422513143809	-2.54475891266529	-1.77058372269122	1.43160642435342	1.551839260505	-2.88119899378804	-0.327107562449181	-1.54144739750259	-0.445943619571684	1	0
229	163	-2.47650091679234	0.192750348129209	0.826771086197726	-3.82319899794339	1.55330934115393	0.47190705167211	-0.599650042332629	0.484354807867074	0.149271991032685	1.2994826132703	1	0
230	165	-1.20808419089277	3.92029467402507	4.26595491283149	-5.32979960743203	-1.09938412819997	0.322659831316284	0.858939729169137	-1.19825108478262	0.150926120494672	-1.01428216772403	1	0
231	167	4.99805685423227	1.96457002711956	2.5877828795609	2.39340657125101	0.344162211365176	0.11120450332305	-0.334402827761776	1.45185034616278	0.430497079375714	0.402942565246958	1	0
232	168	-2.30243684950992	4.4879136898307	3.16696496847894	0.430187391694264	-1.42681839045324	-0.804246407966115	3.46456144374888	0.874300945201709	-0.00783142489478525	-0.445482497003694	1	0
233	173	0.0260549686319937	-3.71834270879741	3.47584333755365	-2.85189507379586	-0.984308342891428	-1.37052860717509	-0.261306478528613	-1.12822625468733	-0.578142053332233	1.10727729834082	1	0
234	174	4.29487953307389	-3.22845301062396	-1.3328387050974	-1.26759990107416	-0.635502123431128	1.19434241988423	-0.245487129178188	-0.60210317625229	0.445571071645156	0.670173082657552	1	0
235	175	13.7194700879176	4.31404553751572	5.32154957051154	2.50691776812073	3.96158539218602	-7.8569239931659	-3.0852271220375	-1.33311254913074	3.09745839616894	-1.90823941311944	1	0
236	176	-6.52683077279816	4.01129005214599	0.066448664122089	3.38076480070503	-3.31839493615941	-2.04941608655817	1.33334963102111	-1.10462501684893	1.54423066208561	-1.6086347230025	1	0
237	180	-2.60494387619866	-1.98983019352576	1.8719494601335	-1.09743381228332	1.24885791571656	-0.370089888400877	-1.56640685657559	-1.17754375180731	-0.515804017450359	0.442012064655154	1	0
238	195	-6.64482901122188	6.02348715598041	-0.397439559185688	-0.385395067821113	-0.78917241879215	-0.998311487752366	1.68499195272429	-1.84754439213768	-1.09825475603802	-0.823492519688838	1	0
239	201	-3.37599768145725	-3.25690783825489	0.287582692933808	-2.73700143923548	-2.49232556220504	-1.15628426237639	-1.76617790454659	-1.50057761156887	-0.0678905147215697	-1.00971849061114	1	0
240	202	-2.93852194075074	-1.2238108628015	-1.90095366719057	-1.84634337995321	-0.0183833849063246	-1.76766846074958	-0.0884564278969365	-1.55255632904761	1.45204828444168	0.905093209402725	1	0
241	204	5.64961735561243	3.51264569448114	1.62337278764	3.99332406703556	-5.83653669930398	-3.26566005774056	-1.97398350019416	2.81626375529897	-1.5069591384666	-1.22901546524157	1	0
242	205	-0.104444236559217	2.34776467552288	-0.0159536146924637	-2.45100756312381	0.151941405308789	-1.08918147441912	1.09613177701723	-0.0478821663520566	-0.284250805834723	1.31779966567028	1	0
243	206	-5.43423564606343	-2.13663516406415	-1.82966523698833	2.83097875133201	-5.21146279156396	-2.01256598802008	-0.115915131049715	-1.20095057980015	0.864214798012364	-0.666971431003444	1	0
244	211	-0.0227975920465468	6.70329482912105	-3.75377608730837	-1.1038098021891	0.488722869938072	1.45112717748276	-0.520047662314371	1.59943803890486	0.880204527911286	1.21838224573589	1	0
245	212	0.638959884812673	0.824741057577459	-2.21041703546129	0.311035888906261	0.645696196734603	-1.19097984917975	2.08383932187026	-1.22086329034242	-0.549141698507441	0.704691024733552	1	0
246	213	-4.7550117672486	-3.83037072139429	-0.91132410853253	5.25279530392455	-3.35682000323841	1.23759998227145	0.165819554018998	0.300870840046326	3.00658734696648	-1.4327840975662	1	0
247	214	-3.56143421590052	-0.960594294616682	1.83799597816911	-1.76233788414473	-1.26112997241611	-1.7189644379579	-2.47546894315065	-2.1131415442779	0.068688635912009	-0.675757564993035	1	0
248	216	5.74655395716059	4.74826653617203	-0.0550193659210112	1.25801420035002	0.146197561251066	-0.577608364857386	-1.04469136973463	0.731023295117086	-0.171617518409914	-0.265450972875294	1	0
249	217	-0.00795962001230472	-0.901771523972208	0.929050174732328	0.567128265365162	-0.228117189728329	1.34321909154745	-0.363213627183219	-0.751667385385089	0.170489702303234	0.0583260457284539	1	0
250	218	-1.13524525651883	-3.68577059205602	3.99082689184256	-2.00265345228718	2.37365796964926	0.912721037579504	-1.28619186373217	0.679239551123643	1.39304270630627	0.493055121297008	1	0
251	221	2.66477746206208	3.88728922538682	2.45776412712994	-2.62488099322212	-1.73690023725503	2.85412117639701	-1.23754517990647	-1.09303336348094	0.160848019899937	-0.808683107718313	1	0
252	226	-0.196731025558441	1.43421323293462	3.64513436552544	5.01931452192927	-2.84383555605774	-0.912086782602851	-2.46477007150791	-0.2214254864926	-1.39462711866262	-0.772699308979073	1	0
253	239	5.35396860599224	-1.00802514464498	-1.69279448542005	-1.48711052041957	-0.956528175337809	2.04349393399966	-1.78024597968613	-1.55867086951581	0.365613494882256	1.00705423614752	1	0
254	242	-0.852029878859906	-1.77520818846071	-1.31203632377399	-1.7131731243529	1.11478960685958	-0.892758485480055	1.61535146219702	0.842382495091737	0.994311248483783	0.957515459595454	1	0
255	248	-4.45393765409983	-3.96612218417831	-2.61150820217373	2.06641061986456	0.359925472080411	-2.16684902096879	1.11686628290073	-1.1903109389238	-1.12130014111092	1.67467398339391	1	0
256	252	4.16392619902308	-0.867008148581142	-2.22686310225491	-0.0428117065832433	-1.75539383210559	-0.300234955862833	0.804531668649343	-0.257065757750542	2.74159248830145	0.643466470458683	1	0
257	253	-2.08986566353204	0.099567957382867	2.23412473764774	-3.50793715500799	-0.0802877517516038	-1.22063053173916	-1.69240207728391	-1.21675460641535	0.157048699636569	-0.364033848552758	1	0
258	254	-4.81294835187477	-3.26776771196836	2.23385663476314	0.711160292537139	-1.39552923554246	-1.35783818569842	0.31619945340334	-0.560975600190831	0.717903459018204	-0.11337571433526	1	0
259	255	1.43558094187287	-4.29947048791787	-1.67315351256461	-1.82126030974764	2.47454194816783	2.16520571584623	-0.931418683025146	0.999319636866735	-2.05258181431752	-0.469774812741452	1	0
260	256	-6.03657626559214	4.55522862147195	-0.258662773326457	-0.429184849707875	0.390949574873934	-0.224020973563312	-0.962322318730527	-2.63125476164236	1.5115253730616	-3.07251536562864	1	0
261	257	12.2437020716776	-0.0947080629246161	0.133963170129075	0.231958335533836	5.53745986518695	-5.13971177941007	0.470727080094882	-2.35623176693745	-1.75452848296382	-0.801658923972484	1	0
262	258	-4.88373777277577	-2.61783270643872	-1.80123999312008	-0.940366736108425	-1.20764983936204	-1.60349782494886	-2.16630027169615	-3.21129882972524	-0.148097280947916	-0.180234568228836	1	0
263	259	2.37555271373667	-6.80671771050095	-0.164141165844251	-1.78828266891889	-1.57388924655817	1.19231760577976	0.157526551192342	0.184321843296571	-0.885969501121502	-0.519747661474738	1	0
264	260	-1.32372678600764	1.95845756380112	-0.95440112846177	1.18170299740743	0.288476664323018	0.0397214147006463	2.04595075627393	-1.75655151024416	1.24778430771276	0.139314756015683	1	0
265	261	3.94147749117878	3.34698166683298	0.2852870461778	-3.08148177621748	-2.24345106899668	-2.33131134864544	0.894457151096657	0.73196227692667	0.637037344071037	1.85506115119119	1	0
266	262	-5.34573680452932	-2.87965869804151	-0.187353049246482	-0.152327506261345	2.67406576798688	-0.356921793776793	-0.338742458091831	0.99899009189866	0.0256956602464242	0.077843539845164	1	0
267	263	-0.333595336673185	-2.79545579914746	1.46095834672075	-1.23328636471462	0.824308042975082	0.0910699709086804	-1.00950439225793	-1.05058187580516	-0.369975191154879	0.57421066342673	1	0
268	267	-3.04852054446747	3.42143621956179	0.103873541737463	-0.388347742977346	-0.600161809565184	-1.66953086139237	2.81442552377173	-0.840737080628678	-0.036178149320835	0.0741951384020604	1	0
269	274	7.490462457122	-0.957721743274761	-3.0445887916823	2.37232773169481	1.35824646377421	-1.20182783599284	-0.108353014556742	-1.5425682827307	1.28797841615234	0.328206691044713	1	0
270	275	-3.83879572468884	3.55648747385682	-1.78358567141636	-5.4113274962887	-0.183599154808457	-1.42288915137158	-0.65262409481534	-1.35941561197424	-1.88900813244682	-0.604052609590646	1	0
271	276	-4.68967953421074	1.63637638743696	-2.88094325962557	-2.08945575298283	1.17957193123604	0.327733355487262	-0.495248063013378	0.257495281320997	0.668837551941865	0.313423089673351	1	0
272	277	1.35679537984546	0.780735151828197	-2.55165632345979	1.07349417952742	-4.46719304140966	1.21221940632145	-1.30880315841016	-0.589976850417408	-0.163794393204345	0.248991617554871	1	0
273	278	-4.97346409696035	-0.669618740703936	2.43891087734674	-0.612728403515344	2.4639728937029	-0.123301190506844	-1.4874230481496	0.632930118320094	1.02302278341813	-1.52636550197819	1	0
274	280	-1.32063513428677	-3.89469157525119	-2.41503398534224	-1.41447267409287	-1.03259631242893	-0.589597911596139	0.772784561247987	0.642631802485346	1.04375600858847	0.663838676463304	1	0
275	282	-0.0892474942044895	-2.24666631761046	2.5670831712101	-0.681632154829227	2.40848726865496	-0.270349570984353	0.392669334909586	1.42178177110967	-0.268670566323168	-0.251946853134256	1	0
276	284	-1.16117876796965	-0.127504439447397	-3.41045254055452	1.6291021592011	-3.02281891665155	0.00171932712477926	1.23802713987838	0.569582507035718	-0.761936647550995	0.803052754861935	1	0
277	295	-0.830056172021855	-2.78534661978095	-4.14665277537363	2.22944181684931	-4.02860515110215	-0.392709496773753	0.198677639348925	-0.650812011141064	2.36643946657301	0.411597044986466	1	0
278	296	3.04549357981499	-2.98781011955984	-1.96672675969855	-2.16760115233018	0.308304540268323	2.08181255887856	-1.23905079822011	-2.08692337031015	0.270505806553247	0.867994068524023	1	0
279	302	-2.09389484369527	-2.59417724383717	-0.960167983741635	-0.706616328564767	1.31710913835422	-0.113347507894569	0.944609270096792	1.15677780794643	2.43103531000539	0.0749002251268336	1	0
280	313	0.206552315248141	2.53180017704077	-0.488843983442955	1.02929524176352	2.42680865805445	1.25520645497451	-0.0343618465856112	1.20074562475386	0.849304406333156	0.799236272096629	1	0
281	316	-0.614982645069603	6.68638013909346	-3.64081767116113	1.35755994353533	-5.04075944908534	-0.778236493584426	-2.13000701169193	1.7152828068492	1.74021044544651	-0.0332447906727337	1	0
282	327	7.57432831179584	1.81998609459674	2.69666550713296	-0.020843990677373	1.69762268655525	0.928372577864007	3.36208056129419	-4.19627344420696	0.657033274872032	0.564949132709669	1	0
283	328	6.88279661788432	-4.64840302849085	-0.772413234554177	-0.937403146081165	-1.9568200483719	-0.567135881248929	0.965945177069762	0.250281003795959	0.366587732602013	-0.184329713259236	1	0
284	329	2.55518403237514	-1.24549232104364	-1.80395541515753	-0.96863947310381	-2.7590649103855	0.49257197779315	-0.780232772812633	-0.448647291518694	0.542950514539622	-0.502959212419079	1	0
285	334	2.93170586349888	-1.17535783513376	1.09123023666766	0.600824986378369	-1.10927502884617	2.93485578800103	-3.33736868047637	-1.57889987587824	-2.10560268767128	0.260727335739068	1	0
286	335	5.47498600885915	6.62399293539632	1.93031661620704	-1.9431804870859	-1.50142870283752	1.72368443939693	0.518988044103542	1.87130989804091	-0.272133950272772	-1.71713340294615	1	0
287	338	4.17804781411705	-2.10121566001846	-0.172009745926945	-3.3191470758941	-3.40770927949207	-0.645878589766198	-0.012146477211367	-2.06750445952797	-1.99589589896533	-0.723032151256191	1	0
288	353	0.518328235856225	-3.49370378265923	-0.838591486865073	-0.0771583332590992	-2.33898539163709	-0.840629162674918	1.20711327016614	0.451220824955445	-0.0981704298902974	-1.29523943143382	1	0
289	354	-0.692226021516137	-0.698066749954133	-0.590540541805586	-1.64299495634897	0.740341912588552	-0.571474621195065	0.863364473342818	-0.507415515266139	0.170551969583522	1.40448345177435	1	0
290	356	0.325604155089217	-1.5985157127397	-0.580336777878858	-2.07581331277829	-3.23045984949767	0.540837440740889	1.38262425277696	-0.186270662507917	-0.35672359943904	0.366082606650204	1	0
291	357	2.35508066941549	0.579284836144159	-2.50698861928412	-2.78268423311103	-0.96014744632281	-0.508234889395262	-0.105933472790939	0.273946148007936	-1.45037424003147	1.2947812902817	1	0
292	362	-5.49752994343887	-3.01067095038718	-2.50087370743287	-0.516833438778784	0.943505246925895	-0.480069915738296	-1.4835308112927	-2.213482939351	-0.161287035170795	0.884228085226589	1	0
293	363	2.55500359592969	-2.15433177609189	-2.62069970579045	0.889893982369711	0.432208200651005	0.865141045222746	-0.667384630900573	-1.4769636995523	0.788355616772372	1.16724507811936	1	0
294	383	4.63712238890786	-1.5385844271831	-1.5677430618973	5.59521759594848	-0.456860703468181	0.582463454777714	-0.0661092605501713	-1.70099699331341	-1.52413226838014	0.603714383713265	1	0
295	384	4.39717135303413	-0.771775253623686	-4.77991859904317	4.6281009756241	-0.0957408535156143	0.989025942147166	0.425577856517433	-0.909745439285639	-0.355423937323599	0.107510887774291	1	0
296	385	6.21241639659874	2.36328906405932	-1.51220659395567	-1.70616088872541	-0.0936172901223518	-0.238260491207266	-0.895978320482786	-0.31647492834213	1.14740800998732	0.935682200039058	1	0
297	386	-4.48198490788944	-3.1863190170501	-0.516531017705161	3.72528860822011	0.533108255300905	-0.549626553614653	0.30760786820356	0.45058147712353	-1.32994675702713	-0.207729007182023	1	0
298	387	-1.29613205334344	2.55662486023429	-0.579730977244585	2.48173736400212	-0.853718222934978	0.694775716724619	-0.250101466704968	2.55765080289642	0.221036087358647	-1.70286563705064	1	0
299	396	-2.94115617608985	0.978876058331323	-0.775433768611887	-0.447074279292814	-0.0704749046804683	1.0620928821974	-1.00571896082695	0.298941983320199	0.472307954948096	1.17294017864251	1	0
300	436	-6.15760368582565	-0.128182807827847	0.997296551363164	2.11821499559117	2.99373394887723	-1.40048931703123	0.0186565299412029	1.02406062399039	1.06541460572626	-0.128680658609041	1	0
301	437	1.96468299356755	-1.25169848219202	0.313610103922985	0.975178967865064	2.28650735436294	0.627905081313703	2.010907566908	0.359170383503056	-0.628955264322058	-0.542837279491333	1	0
302	438	-0.132268774323704	-1.11413920252156	-0.24273968329612	2.61294680952776	-0.0149566185451267	1.76483738863105	-0.0112714531529493	0.0709700700860501	0.264638662179744	1.78246719657973	1	0
303	439	-7.81067411683786	-0.895742930862532	-3.30020378186937	1.96854258247501	1.45738987682166	0.020359810624897	-1.21990741858761	-1.14562178415661	-1.16142606391945	0.501839865577551	1	0
304	440	-1.57122476011089	0.449536138399061	1.13312798887663	0.21867051713205	-0.0535754018965995	-1.1555904809276	1.17960948073063	-0.130348160207996	-0.478777090401607	1.6068067669591	1	0
305	441	-5.43820264079929	1.40660070167921	-2.636853003298	0.995256174774037	-0.443648534795786	0.391166895176362	0.773760172101368	-0.824140629756414	0.505708531310592	0.518410215527392	1	0
306	443	10.4835000946487	5.09471991748369	-0.713281657714788	-1.04606891768608	-1.15403629291414	-2.19152835403656	-2.84081601456519	-0.600372597843063	0.893508601002173	0.0127173688722725	1	0
307	444	-0.303686062738615	-1.29869857996115	-2.47307959543326	-3.51928925324077	-1.48095217576746	-0.210930534689319	-0.732627809429755	-1.85202179944722	-0.499220926902595	1.14766264814535	1	0
308	445	-3.24366566126902	2.13279414742203	0.229669725780622	2.31618424514542	1.78908246513002	1.67292223555917	0.544264332577032	-0.398662160106743	-1.81964605896167	-0.780585660947067	1	0
309	446	3.16292264973098	-2.23821673488153	-1.46853382231404	-0.14864505324097	1.93185328675314	0.0948385551358505	1.05123037340773	-0.490694162964774	-1.07595871265961	0.730207092765519	1	0
310	448	11.565929929652	2.82193545849403	-1.99915223506784	0.607248765406618	2.06965023232011	-1.23680618057694	0.906711802512059	-0.944997722621002	-0.312951106521595	-0.500826562795417	1	0
311	451	-0.0937855963387012	-4.67738496924077	3.51735654889008	0.373631287274729	1.9822701152386	1.18158549514171	-0.305194438132664	0.69023722989821	-0.465319005045515	0.00578906903075873	1	0
312	452	8.51397847718998	-1.72873706286689	-1.89753461510475	-0.836568397569043	-0.0746445362511015	0.395633252657835	-1.66432668641194	-1.54907869870521	-0.772167471407583	-0.455827872458751	1	0
313	453	5.16813979109055	6.79497600769472	2.86108705278526	0.40475974861821	-1.06753013200125	3.70545185284782	-0.668986130706072	-0.0193175916515503	-2.79419694999131	-1.277259134371	1	0
314	465	8.50689098976208	2.08602872106976	-2.6076487696911	-0.843202713431053	3.23155494730859	0.405345854007884	-0.246679626952316	0.185955159161854	0.888994311111149	-1.30149484424562	1	0
315	481	3.27913087989189	1.22976815766815	1.44286072290251	-0.186653944379357	-0.856775499894762	1.24442712274696	1.90076876457537	-1.94334322412854	2.78692987623158	0.230997223567859	1	0
316	482	6.80766763761071	-0.71789444436342	-0.25293418291492	-2.13468504865152	0.00360020183213593	0.544818881553861	0.90934544084293	0.488660480254528	1.86669187228143	-1.50013591749496	1	0
317	483	-0.919283787743716	2.57976741481028	1.18141324655832	1.28538801477472	3.48655799449056	2.85033828756386	-1.57070847460659	0.927337952606793	-0.0828107432196012	0.605362953664592	1	0
318	484	1.18519043581904	0.637332498126603	3.13720235255671	-1.00622610314725	-2.51372914950334	1.61653858786731	-0.449844245906175	-2.75512710529449	0.310814791429215	0.833745162067867	1	0
319	485	4.30517348035192	-2.99647933847114	2.3125819085143	-1.01919067434407	-4.15989248239367	1.4023006019968	-1.82996127104498	-1.32109627015475	2.48696136389884	0.956263203725702	1	0
320	508	3.05306199301045	-3.92232422653532	-0.371513073668454	-2.15300394698489	-0.46944786725173	0.404724587576352	0.521868601585584	-0.10187129902226	-0.75067344186835	1.0889452022906	1	0
321	511	5.76587455218181	-3.3196644082623	-0.970294430659632	-1.28013724823622	2.16543704979493	0.806160642286168	1.92485218608366	0.680012900975045	-1.27025152672876	-0.431245280686116	1	0
322	515	4.55613619076413	-2.79412791091815	0.921116498922359	-0.804035564866207	-1.41274041476836	1.56113029903474	-0.728699518813365	0.537674092246835	0.306450556449772	-0.0305463221936084	1	0
323	516	5.39698091492293	-0.759325719641103	-0.717722799113847	-1.72501110011161	-0.903564641063324	0.218395559320359	1.46132959516558	-0.828466840072209	1.26150442884741	-0.514764985046492	1	0
324	518	10.0143207283933	-1.00914015895879	-0.282287850557855	-2.07586013916195	1.60492482373149	-0.578688482443665	0.234852995559438	-0.226507469453649	0.821256195636689	-0.470618293431453	1	0
325	519	-0.565322909212269	2.21248536944956	0.240860508200773	-3.04882752693273	1.73645928842366	2.05298204438391	2.48170603942162	-0.436783298048623	1.0590155397786	-0.489197618519789	1	0
326	521	5.18264597283933	0.070626694478415	-4.24008285034208	0.489781547517676	2.04613338070982	2.49817603174726	-1.95688752128196	-0.405659256545952	1.16337776983406	-1.21159687077712	1	0
327	522	-6.35843544988151	-1.11226500512971	-1.2332680848146	0.610280874889427	0.742360733203275	0.0989651411976349	-0.8669328668896	0.0850597988998045	0.525987521387874	-0.53591097002874	1	0
328	524	-0.230446116457777	0.40291295841146	0.569823093227088	-1.7963053267751	-3.11262766069647	-0.314917724313266	-1.47924227507626	0.980850358791757	-1.89769871937929	-0.978827934763297	1	0
329	525	-0.563944484104847	0.202369625093543	3.18809614851154	2.16799211819888	-0.34221464356307	1.2119563624432	-1.40822473954693	-0.616819240966787	-0.364689702570481	0.0675383640207436	1	0
330	526	1.52295038668158	-7.17243128061654	-1.39897576782763	1.18687640579915	-2.91293103177169	1.31313333046105	1.48461314435822	0.850738440127337	1.63607185199657	-0.871691867604008	1	0
331	527	-3.52276926693196	10.0513599156713	0.638551909875327	0.878632782005707	-1.99352876671947	-0.445165925542893	-1.8790559025152	2.19134714168002	-0.0265365901431437	2.03678750182924	1	0
332	537	5.44771798059496	0.684795757755045	1.04497726588891	2.52558591571635	3.09055167172374	-0.638168126508431	1.26263261627284	1.08764786126132	-0.469920235426318	0.780572684633195	1	0
333	538	10.1557194549076	3.21795371050768	-4.0697233518783	3.69878228870841	3.1380722785214	-1.33972963082136	-1.98591605873143	-2.55490541143912	0.626132934765459	-0.732890647314338	1	0
334	544	6.26856704232553	-2.41379352739922	2.1759245076578	-0.279059232089242	-3.21995137077006	0.705196906434702	-2.77678157337225	-0.0487671908538705	1.15209847664134	-1.51556485147806	1	0
335	546	2.66585510981202	-4.04649933478468	0.960759081785934	-1.23879872999891	-0.754648316007018	2.0347668432354	-1.48565711178307	-1.06442188781494	-1.29947461384547	1.40692153049817	1	0
336	556	2.94509082702964	1.46091326684825	0.602168373158047	0.644338164323854	2.51296270395257	2.64456577543886	-2.14598007153911	-0.959739252410486	1.45188807465866	0.60778803919698	1	0
337	559	7.2383521874749	-4.69726420604847	-1.8969510895177	-0.468623326158542	2.73957651200214	0.554521982027587	0.83545229446024	0.823080775674933	-1.46541030863117	-1.31164634484623	1	0
338	565	1.1197404843588	2.94785385857629	-0.550348748188798	-1.22883951362785	-0.492591143589884	1.06804921086995	2.65099945789014	-0.955627829660425	1.27346280654394	0.58260107682089	1	0
339	566	-2.24823423831875	-3.30664588547796	-0.161602661416455	0.00070760672359711	-1.76649215879361	0.22396367087724	-0.936578933087784	-0.590849268106473	0.0585241766605045	-0.0646594913940029	1	0
340	567	-2.45746276448937	-3.95939082123735	-2.20133783588783	-2.51392857351534	1.99834572434037	-0.78307759086308	1.20460021342849	1.70732807627455	-0.308517875220719	0.154158579263833	1	0
341	568	1.00701252792509	-2.95134950281536	-0.979601155395738	-1.30323151542841	-2.06839243056736	0.0272932716547194	-0.182526242410253	-0.0304311903497468	-0.129886406380063	-1.39248240646112	1	0
342	572	-0.886155386406897	-4.62279942782458	-1.00834554923413	-0.989772390323476	0.259517959076523	-0.499640978610713	2.04681223689689	1.29579979611667	0.398684075669836	-0.25308327329132	1	0
343	575	0.223448902865705	-3.50880481969379	1.53511478871628	0.464532193407213	0.0153169763116834	0.645763218749396	-0.186847028011127	0.162518404348501	0.70179078776862	0.949499004852558	1	0
344	577	4.48970022486252	0.555118693439572	-3.41440560927928	-2.61642734825207	-1.19643070518727	0.129810094668492	0.446086821820411	0.857263151202825	-0.928210929476287	-0.899517899092727	1	0
345	586	-6.14437307512814	5.54515603572838	-0.00111824663371916	-0.0149409392589192	-0.177614069064126	0.603513601917175	1.61614091823298	-1.88590254368421	-0.930037505984187	-1.64145779926271	1	0
346	598	-0.132439600224	-0.402121683683576	0.297426281964887	2.41423501761646	-1.48786427522075	0.373906009244963	0.90475735392309	0.28507031789395	-0.870005076321315	0.0550905659757076	1	0
347	599	-2.43685867653287	5.41605503289239	0.118285580502407	-0.440283474708514	0.341953543588519	0.0931255172037283	0.751533719133953	-1.97774672631114	-1.34297447770707	-1.20115715185002	1	0
348	600	-1.9804446684696	1.35552820412342	-1.26123345154352	-4.43451028989889	0.475098918612043	-0.741477290254079	-0.41222081680659	0.53612712754137	0.241418568543963	-0.97233341101229	1	0
349	601	-2.35531215468509	-2.3760915414778	-1.57799326069672	-3.50044791149272	0.857469177684763	-0.590901314437698	-0.857344891744809	0.26557825416888	1.6909997076065	-0.12677140175047	1	0
350	603	1.6841383313064	0.788016322681418	-0.888460310184651	0.46232628799543	1.16921982191897	0.140093987330964	0.150941314370239	0.201060193367083	-0.847923034412179	0.886207681657859	1	0
351	605	5.72975750875218	0.694307022755696	-2.05024101971727	-0.854347042546779	-3.17457812271503	0.463074138129835	-1.39180131879313	-0.820716889609686	-0.361555393631301	1.22409662403338	1	0
352	606	2.60993269048201	-0.0423740467647741	5.24503172058186	1.5027791966429	-1.30512251984673	1.83262125563023	0.73457863769234	-2.4594553599372	-1.97632601601136	0.0399099170749973	1	0
353	608	1.15291001768763	2.63825234503288	1.25452105154172	1.15362408542331	1.02305761465897	2.00652293882066	2.49617038984333	0.626590308621628	0.0323193371230476	-0.119344576210476	1	0
354	609	-0.743039673850954	-0.855948129846701	-2.09574128594813	-3.78705114299413	2.49928847456786	-1.25288500639432	1.0560070580796	0.565384837775247	-1.05552372344484	-0.785251315940979	1	0
355	610	-0.0773448760484052	-2.17936461394506	3.57928021129349	-0.62119985158314	1.50366030730607	0.468165191559353	-0.826955098102232	-0.896706682560615	-1.51384937317335	-0.216361328049737	1	0
356	611	-7.13107913140667	4.64374171672902	-4.83120537259601	-0.839440216538551	2.79653598776549	-2.97441391366222	-2.01915736094923	-1.36896123804555	-1.590354782713	0.0100354119649205	1	0
357	612	-4.67281654251063	-1.81382292311168	-0.296861336069167	-0.506369610451471	1.50781784444425	-0.831574832118381	-0.12812121592985	-1.92140120229876	-0.0557335199555457	1.32976799096401	1	0
358	613	-3.47551190931966	2.0395681123933	2.69968400750471	-2.27312366290775	1.3431008549277	-0.395209494899745	2.25758783035732	0.108210431974111	2.45837653301637	-0.791949941364751	1	0
359	614	-6.65826019422628	0.600050353728423	-3.61998275142522	0.243142660650049	3.32990172894486	-0.0141842418080638	-1.04289385242053	0.342606989179987	0.448847173339289	-1.59140719480516	1	0
360	631	-1.98326808567376	-1.80181293670253	0.182357782777178	0.190836241506505	-0.700608341994298	0.348465205189924	0.865986659882323	-0.0383830937703224	0.67051987148791	0.925522374354738	1	0
361	632	2.82312909329031	1.50256523345844	-3.81298147157185	-0.545746002087431	0.232565756104325	1.41474611623971	0.484283312943505	-0.200977118201936	-0.124695151277718	0.444762412331365	1	0
362	633	-5.05454561614353	2.75936773504929	-4.34595290115945	-3.65225954985416	3.62271935520124	0.54081126778206	-1.49604828304196	-0.590796412074217	-0.927520349435777	0.877416913971463	1	0
363	634	0.915019715914206	0.559015484565842	1.68262978512941	-2.93548481897994	0.665971966747526	0.157177117925396	0.300681174613726	0.60639294916128	-0.317441138850964	-0.1777441073978	1	0
364	635	-3.90707013126686	3.51585630687766	-0.513195998032373	-5.27040801401723	-0.333629751000954	0.0684685026756067	-0.304639113788513	0.699167341546606	-0.0103558185258825	-2.0338735751162	1	0
365	636	-0.110663510921832	8.94331850406771	-2.67525864697662	0.529210075644577	-2.09255617618069	-0.0149279431026855	-1.66553920296462	2.1472835663767	0.764808943580321	0.0152639258083461	1	0
366	637	0.0272986218508173	-0.445723624342922	0.221188407142508	0.565162342795876	1.10837550851899	1.29325351062187	0.21378243366977	-0.0713437446633066	-0.362989150006555	1.94984561948254	1	0
367	638	4.82756459749437	4.47388093202831	1.00024571844114	0.761291820916543	3.54425183209932	-0.266998276775066	2.28882302519112	-0.691196021369135	1.4140693514245	0.0944700638246624	1	0
368	643	-1.22191081050811	6.80084746054344	-2.2466487910639	0.987176701418839	-0.193062731992416	2.56492334737553	-0.0737049414604049	-0.636819760718596	0.819490938066704	-0.24991342930237	1	0
369	646	5.38044756058942	2.66177467823918	-2.04982106537809	3.70522816910932	0.384664144396393	1.30125169653695	-1.1770506227807	-3.188320608853	0.0473710539786086	0.440038233604633	1	0
370	661	4.50365456142541	-3.4878442035833	-0.339420207232267	-1.86293519834152	-1.00859993454847	0.663473958352674	-0.89353598026486	-1.44295301220318	-0.0438010496501465	0.769432131924208	1	0
371	2	-7.2238158604421	-1.41697192874471	0.805320505304237	-0.545497504175032	-2.36305446449087	-0.912897747096761	-1.56381684927895	1.61914621736164	-1.17576317069614	-0.763298389832784	0	1
372	16	1.06419234158166	1.24990028228907	-1.56576605749117	-1.50943034899004	-0.0180989159591724	-1.70048771784517	-0.577992525750319	-0.0954358692431722	2.25485158889409	-0.0311785975395812	0	1
373	17	-2.4192070847935	0.189484598788887	-0.608729159886055	-2.3309033250853	1.9917690639801	0.33475708074287	2.14717427804848	1.32573609836895	-0.577718925786901	-0.662327400493309	0	1
374	19	3.00147432838302	3.34275674384381	-0.184185053970967	-1.27228073439938	2.88037619588183	0.484067183145094	-0.986132714090183	-1.72191083413182	1.32676874410021	0.947314584096451	0	1
375	20	-3.08240969883952	4.95414193912851	3.15013383972827	3.71593317957828	0.594684333077683	0.457065542245005	-0.305313155959086	-0.521333572746098	0.521021923340745	-2.18947286008862	0	1
376	21	-2.97139123313944	3.54071760513892	1.66148255422599	2.04873247702115	1.77538347599898	-0.268109736535321	0.294803896899469	-0.583562034610684	-0.46293303661387	0.680511532619278	0	1
377	22	0.48060524405123	5.42001678551452	3.52463018179186	-0.075742893588897	2.74461834246893	0.402200520197866	0.301252946787983	-1.10443355269839	1.76828707151888	-1.39769844897381	0	1
378	23	0.942335820638844	4.08592223161464	-0.873828024338046	3.26413162404524	7.11209853000682	0.975796810336383	1.73477907634312	0.226097189111731	0.916299889066715	-2.26961247398339	0	1
379	24	-3.11306953234542	-1.42769936304661	-2.22238903112114	-1.5895899458672	1.61658601941484	-0.509192881991515	0.349255402117553	0.367727011331821	0.225589394370943	-0.399417113975476	0	1
380	25	3.10631238818267	-2.77410860982904	4.16565459953681	-2.87365826071427	3.36840054790168	-0.334263708827253	-0.214925141808211	1.03523199741974	1.35670563720573	0.164406159655157	0	1
381	26	0.599614116307269	-0.175604738683741	-1.1356862698093	0.459480565588378	3.87550865336816	1.18004714182752	-2.18877316096864	-0.700750435755078	-0.0898297875750784	1.37244395371739	0	1
382	27	-6.37070852325527	4.86643846700921	-3.31882803802069	-1.33752872283355	1.0249337919556	-2.52330041135629	0.429164664866437	-1.48540447301836	2.11959412313389	2.80942494394379	0	1
383	28	5.98862719696226	-0.286656696256847	1.29669815819945	-0.143574601592095	-1.11505099713439	-0.656162075005913	0.890051150327663	-2.54647903004054	-0.826954159022431	-0.526419968206036	0	1
384	29	3.05034866327765	-0.656522324934669	-0.122615143496981	4.53084057180401	-1.20993089955218	4.16829756122006	1.40262117671615	0.928498272161543	-2.65712963419849	0.790176413094817	0	1
385	30	-7.69966005240058	2.7238551798743	-1.09723566958116	-2.49064022697765	0.917264171525534	-2.3297080080381	1.29897193577727	1.36772080984527	-1.78740448732964	-0.244048451192552	0	1
386	31	-4.85762001280675	0.780915067897537	1.05396484201982	-1.10637267798035	-2.06225111076578	-2.15807892868154	0.906568419651884	-0.547945747347428	0.275044629149376	2.0713236236022	0	1
387	36	-5.31558592840314	3.34801244566803	-1.05816543520979	-1.28526332432734	3.93989151351974	-1.16076310568536	1.01372704786333	2.70917740932655	-0.840433169005205	2.18121112702382	0	1
388	37	-0.689205188189198	-2.0436943356665	0.086316739478659	-1.54491694102593	1.06065167348119	1.48492527765795	-1.67715297184748	-0.277390480128886	1.16739448761686	1.50470917735738	0	1
389	38	-6.04893776208069	1.36619320687785	1.04591804409912	-0.917228157376761	0.0514992176176851	-0.781000271749223	0.419481116316185	1.57868771363083	-0.433226788379893	0.371455196779765	0	1
390	40	-0.953605904687713	-4.07947028232435	0.673698053417644	0.693410886016445	-0.0476391293358879	-1.2165623753889	-0.398530961826341	0.248140285417589	1.59288574252674	-0.513683049631829	0	1
391	41	-4.15926433326253	2.26784214442175	1.71280027294286	-3.03705571491279	0.088138995216831	0.334410042354485	0.762905743471371	0.108429870217681	-0.44949486113369	0.289917120751197	0	1
392	42	-2.92914368531923	-2.62523671097793	-0.782411819454427	-0.919032507124966	0.713676620593005	0.442572734072942	-0.765245618646985	1.49305385469342	-0.197914730892949	-0.897899380970127	0	1
393	43	-1.97241088618897	-3.09778323108822	0.54072193067596	-1.6297650249533	3.60417504330009	1.99790182036867	-0.311462291943586	2.74707101700169	-0.484814616377549	-0.325924802164525	0	1
394	44	2.7004484901935	-2.93566465073092	2.35686373545998	-2.74551713145229	0.23340938881191	-1.4673922977797	1.44973494402065	-0.38223920419466	1.1570583102655	1.29190745067689	0	1
395	45	-5.9366620574167	1.62933754270338	-0.301215810316738	0.543117356718319	-1.45006125328428	0.508418596824683	0.218798006109187	0.311896039610438	-0.76520760437372	1.33050930026618	0	1
396	46	-5.76039759636346	-2.46239898494897	0.0959274522548878	-0.901135106298215	-1.03092985760722	-1.44432968394216	0.162574605645127	0.221677993303628	0.141893912405763	-0.625501036991015	0	1
397	50	4.92904136158315	-1.16943901490092	4.84525914713135	-1.39943725854779	2.01286182543039	2.92673365979728	-0.493858941640169	-1.88916075173546	-4.08995884822968	1.60460409864483	0	1
398	53	2.50077844845972	1.89854987148157	3.73509324112407	0.576562608041214	2.220705542581	2.87472945116869	-0.40639297301564	-0.900247006056506	1.67069616488544	0.781643003598481	0	1
399	54	-3.47680875054991	-3.53769959378262	-1.82097950568663	0.121541790415329	1.74065849914223	1.6051507147225	-1.04309070886386	0.360510828814529	-0.636900490895949	-0.448980141580659	0	1
400	55	-2.98821141223123	-1.37964849412366	1.08863001149541	-0.785059220300324	-2.30375234511058	-0.0508093122083463	0.290389923464918	-0.1873995985576	0.0405409189348231	-1.04632073480213	0	1
401	58	-5.18587895427873	8.96607035592923	0.243585742819366	2.17175933430764	1.08223713687452	-0.194942019274368	0.388030052103825	-1.03495214138105	-1.05284121532492	2.19420726959432	0	1
402	60	-5.42628928742656	1.87972761757205	0.868689251825566	-1.72626948682701	2.16178259643945	0.368831598995991	-0.77678159979367	2.40253833975347	-1.3729214747456	-0.943590135719981	0	1
403	61	-6.155949793435	-1.35537813829454	-0.676053556664463	1.44311058972842	-1.95618196496728	-0.57088286949031	-1.79086253066878	-0.355375572681816	0.0341593109820542	0.581949119801764	0	1
404	62	-2.07794551851843	2.47455992211703	-1.07987816552747	-1.80573811477997	-1.02277198806162	-0.592032064165407	0.891862047809873	-0.326779190000291	0.942828025962551	-0.572107406600504	0	1
405	63	-4.4179805370083	3.34072175874609	-2.21662987962716	-3.7014131432454	1.98875577982486	0.482428798282194	0.335184476420348	1.07530669430913	-0.335475856980116	1.21214378753672	0	1
406	64	-4.18758172136203	2.74482573059702	-2.45833006159171	-0.560653016340979	2.82989037519978	-1.74037002441577	1.79752000771038	0.530564758916751	0.504798230063795	1.48629594299465	0	1
407	65	-1.8955832308253	-2.31672107318091	-0.0249155635627928	-3.20197335833947	2.84650275127566	1.19897119899014	1.18141081903537	1.27020997354284	0.159935558262813	-0.953426389237653	0	1
408	66	-1.2482224914737	-3.92849917078039	-0.447487576662199	0.451169039270738	1.29310587911283	0.125919360179876	2.54435833209156	0.165942608962088	-1.91334184314692	-1.18549794335288	0	1
409	68	-3.89612408439837	-1.81209351462435	1.03135135888242	1.33644956272665	1.54378135587806	-1.05334280835853	0.925353811703721	0.751071821165833	-0.215011241602882	-0.449574945151145	0	1
410	69	-4.19909886791081	-4.54982628220462	0.91278399195775	1.3661571520505	-0.710152191574738	-1.94096980660831	-0.328796755457572	0.263000967137942	-0.208573939290169	-0.951359311178562	0	1
411	70	-4.08637714365174	-0.840150340161317	-1.40271259013087	-1.21175928908416	2.25489228527811	0.601313921306348	0.229173182173717	0.931217080991892	-1.06531476636114	-0.53271192014122	0	1
412	71	-6.3760560634454	-4.26065789449414	-0.35270118587993	1.32087068352366	-0.472389214102673	-0.530743302300154	-1.59539693231736	0.823995153193511	-0.598859128327469	1.03741261405825	0	1
413	73	-2.8994351522969	-3.57313778129239	0.16739103227245	-0.339586520561173	-1.45288712503554	-2.39643348125765	0.392957715461817	-0.0155188438024282	0.487279665710647	-1.19861825883134	0	1
414	74	-3.28736103061287	-1.71099275884762	-1.16944116949878	-0.122964201146229	2.78647337340146	-0.47423992319284	0.105107890163049	1.60779132067773	0.088279464236783	-0.709920128372934	0	1
415	75	-2.96481506962153	-3.03221716216466	-3.76697176631153	1.43053505475065	2.90928248369348	-2.03821108230129	-0.780222653664969	0.300997160120129	0.9665458432826	0.850044762379424	0	1
416	76	-0.275767384215666	2.39155365734447	-0.665037929507577	1.82508353461247	2.28832880473762	-0.669608860212467	-2.2166661592947	-2.11340668843479	0.90239396890646	-0.605496851628622	0	1
417	77	-4.97236379909944	-2.13879871703546	-2.87836470353497	2.03411535473416	0.501504044056689	-1.05178741050374	0.614402855348433	0.187852846099122	-0.9480549811176	-0.382476507507854	0	1
418	78	-4.25795801409861	1.44250739709433	3.27673136576922	1.27725211061903	0.943457474723607	-0.0322550508842164	-2.17084897422193	-0.0945650246484884	1.23118295841875	1.92054903132428	0	1
419	81	0.586341348468988	-5.34977894600223	-1.25302782967323	-1.27545304818533	0.855673673135949	0.300160185641252	0.309873605691188	-1.00826004537714	-0.941295201871861	-0.737001580852787	0	1
420	84	-5.24425990540976	-2.32341634076712	0.043612467016396	-0.707881268500222	-1.38696513671474	-1.66545072833711	-0.217219505663153	0.111798335025332	0.535859597814134	-1.08016379093378	0	1
421	85	2.67527605714139	2.29348506746084	5.51849001352017	4.68586023663398	2.16001356014939	1.08638459169727	0.431201457463357	0.711095674446053	1.88066294549785	-3.32618823511263	0	1
422	86	-1.69228262856202	1.75789425536263	-1.1801301311005	-1.86306382307029	2.73621649811639	0.722653127560211	0.887091190495118	1.09608299717568	0.323946674283398	0.277468964019587	0	1
423	87	-5.50321359587182	-0.448605508762557	0.577272785395353	0.681606189555004	3.38514918348736	-0.107162245058433	0.0346509335029503	3.85473422710733	-1.93694367553571	0.872665897660598	0	1
424	88	-3.00632094503254	-0.41926130545723	0.324965233916133	0.706690481475764	1.99571805876911	-0.71773915613591	0.719235288727885	1.15717767591015	1.48441925558351	0.571203246874211	0	1
425	89	-3.53532015518926	1.75981206297518	0.662054249252666	-0.769670450806165	-0.961162433132503	-1.84515898298368	1.04269263523756	-0.245555609905512	1.8019193108524	1.29517908138505	0	1
426	90	1.39019256581443	0.148287330866442	1.01419050071837	0.228368162054286	2.04890604133065	0.877287791017423	-0.212323307035404	-1.17248926772261	1.31667343950426	0.667295738366473	0	1
427	91	-4.13520803399342	2.28460995208017	-0.96506339154051	-2.16006503764062	2.16000886957628	-0.0380306199925176	1.17212135076082	0.949991125144212	0.129067313710961	0.403730240041149	0	1
428	98	-1.62319983681816	2.04084850821948	-0.598241836580222	-0.863800993927885	4.74817978220905	0.82184914914983	-0.0125179656544918	-1.06690814185556	-0.223665105482259	0.285512554399836	0	1
429	99	-3.15108541210805	5.0814230920168	0.952827425678567	0.0290886624101913	-1.08068395839852	1.4073772089031	-0.0638708648994684	-1.10390663529888	-0.471075219881115	2.21933833062142	0	1
430	100	-5.79040110537141	1.44682125608656	2.65583275998252	1.85266502194968	-1.16200048956575	2.07277631341382	-3.22484576750658	-0.958609527088576	-2.62537504143053	0.442471635903299	0	1
431	101	-3.00546056142568	5.44326485053798	-2.37072237614153	-2.48364331466089	-0.355566321816247	0.750621808041478	-0.74188399001321	-1.88526567147423	0.640418717992947	0.921227089167155	0	1
432	103	-1.64856331044294	1.74707841053689	-0.41633573255343	-3.6197283253432	2.4936215603011	-0.868167387999608	0.888040130015905	0.213648370407962	2.38948593802762	1.84436131260743	0	1
433	106	-5.3226674987165	4.17631301324457	2.12540651884313	-2.10165496063334	-1.52113887329792	0.223441951993848	0.77241305355686	-0.21655088811129	0.897999399702778	0.595944658238691	0	1
434	107	-0.0651305429343669	-6.14606518167846	4.87008953011919	-1.06242080642998	-0.40503733037043	-0.00669175534279121	-0.804095284336321	0.966640340963444	1.0782426726849	-0.312751831928033	0	1
435	108	-2.39394694946356	3.81690144794014	1.76551119417259	-0.112521682944786	1.2117263255845	-1.17987520340442	0.436515351353229	-2.48628740509985	-0.0777408902441224	-0.795607629101683	0	1
436	109	-3.88610807711622	1.09876672719589	-1.08728930318438	1.43652581598108	0.969160607559863	-0.875719925868071	-0.128205452835569	-0.921165676984948	-0.937864166771723	0.792924642747887	0	1
437	110	-2.92434474615173	1.65196436950018	1.59490222756111	3.08627255639812	0.790253572942107	1.96816666481231	-0.367139199436525	-1.71189765266236	0.39003210880718	-0.675713715314451	0	1
438	111	-5.89163955500183	3.35044412507066	-0.876463723326164	-1.6848685382462	2.63397102964415	-1.67823890847965	0.0767068632310866	1.29643253378255	-2.3958462961136	-0.461817085980486	0	1
439	112	-2.53473690507924	3.13758268820704	0.0706194034545077	0.77404361414277	3.9245359926909	1.1157885111942	-0.192897608263337	0.0465274702484564	-1.11929237286979	-0.28858033206507	0	1
440	113	-3.02576177989414	-5.36108519192275	3.09856617581605	0.799017663944542	-2.49050883461413	3.12221975885595	-4.27022253459248	1.76959971862895	0.0848984214428369	-1.21901289115565	0	1
441	114	0.571336302985194	-2.55486066526718	-4.48954437059415	1.17319190762483	-0.0417151490826563	0.150167028960609	0.905912347930288	-1.84226610957092	0.538720215115092	0.717449162590106	0	1
442	115	1.70770032743078	-2.08010887988039	1.02756294176496	-3.10600788490937	0.203160497829509	0.363507558219934	-0.433430505374299	0.390425043355319	1.0780940582726	-0.0429375513556561	0	1
443	116	-2.39533278510057	2.00771306379218	-1.54637976479624	-2.10000475405696	3.17728899733379	-2.83427388448023	0.759743925114864	0.397719615180572	-1.32423883241679	0.126761174268545	0	1
444	117	-0.969628563681304	-0.964217823064644	2.21323851063609	0.816556400035122	1.27577743816106	-2.12662939145573	1.78040420924399	1.62916934575342	-1.18340560201802	-0.45936042513955	0	1
445	118	-5.51931057157298	-1.52341589563608	-1.18984255620691	0.409293503775584	-0.407647159760335	-2.60756155200828	-0.807547099779459	0.560994718400098	0.226968652191193	-0.537362340089698	0	1
446	119	-6.8320111034362	-2.12389772732007	-3.1442728903904	3.66664704713858	0.623466535797505	-1.63953987986313	-0.541431527124757	1.6414750121969	-1.95200593210037	-0.988967670055927	0	1
447	120	-4.15270486497903	-3.107735570532	0.366259397982753	0.851888760951736	-2.59662979944337	-0.812474319679667	-1.92984144735406	0.930044425806745	-0.573906262346491	-0.680718713369706	0	1
448	121	0.71075646300577	2.63570517330631	-0.76900860028428	-0.128303012684109	3.81196180178795	0.264587233820547	-1.18060704447361	-0.745681106661257	0.941973712273102	0.844972752850974	0	1
449	122	-6.94742117798993	1.21150813212614	-0.181122877215038	1.51768801637109	0.26317544825797	-1.20675015734698	0.132017711476753	2.15374374208476	-2.2221338673981	-0.985862789236093	0	1
450	123	-6.87129589468105	-1.11539445543698	-2.20503224026898	1.49882121350312	-3.17392907018814	-2.28652000861284	0.119217551862713	-0.455105986559118	-0.786040351733516	-0.112576304482069	0	1
451	129	-6.99916206783455	5.60066114350382	1.51772374285444	-0.146973112531934	-0.255954486168011	-2.18125865606691	1.69856564849349	1.65224541372584	-1.7734611141881	1.18412773354169	0	1
452	134	-5.56668275939628	2.23343910615431	-1.14825084511818	-0.905834063495398	0.0834629043366737	-0.245026876538502	1.69606160230426	0.164598787104998	-1.49809096417039	0.863395734174946	0	1
453	135	-4.29266794593193	1.43216683808322	-1.4822998172061	0.280218451149676	0.500883419723249	-1.32101870867737	0.210111118847472	0.218657998894647	0.290229270053574	0.195577644814642	0	1
454	138	-4.11135385458579	1.49564674553751	2.78210852020042	-2.03499571250761	-0.997513161291435	-0.210358912590243	-0.768445936383018	0.714847664327569	0.250937699977856	-0.789232584021011	0	1
455	139	-5.98330493041472	0.549366785192431	-1.66940970959388	-2.76777509869893	-2.25307087676113	0.0564400323781429	-0.460743102995533	0.441897526367746	-2.11977627945065	-0.0940896918506924	0	1
456	140	-7.09738486173689	-0.816380938625727	-1.84807260906226	-0.460659192738726	1.82337394189444	-2.01340402335872	-0.15766093902444	1.13378197596914	-2.00319607425963	-1.05280391988503	0	1
457	141	1.71699658502341	-3.80092402389385	1.63703924912367	0.812198685514985	-0.324647607265057	0.558626355778966	1.4942105017804	-0.427203801086496	-0.173102473978648	0.0193364726870665	0	1
458	142	-1.06310218317751	-1.5082649749374	0.134505218986585	-1.84029182263823	0.622099066759455	-0.391240801466677	1.53356103510835	-0.661819060412337	1.64886743938746	1.10243848373554	0	1
459	143	-3.5099577124714	-3.39121474113745	0.571065128163674	0.120574181860532	0.544398277263056	-0.924140316038817	-1.23623931616258	1.12181632917135	0.492560548091811	1.52708850953382	0	1
460	144	-3.14187259498267	-3.10652925885746	-0.731825579429508	-1.52613031126813	2.3925624392208	0.899523073745428	-1.77987589814831	1.62138149562329	0.467834358888583	-1.1489426616333	0	1
461	145	9.50842340968599	2.95598743227169	9.75814785450795	1.25578080706875	-1.02866134934165	-1.84921949322718	4.61676850301091	-0.266262015977746	-3.59125450917712	-1.39473331070281	0	1
462	151	-1.37408184171578	0.389661252955743	-1.58157339217728	-2.62200547970362	-2.52427346487639	-0.110540540477693	0.0420754166784132	-1.11023926683133	0.244346132685953	-1.13256113086149	0	1
463	153	-3.0322603290434	1.72781234123302	-1.84565579869809	-1.40325917025736	1.99884487768818	-0.715584164500846	1.19469715391521	0.915433267605079	0.987044662917689	0.0454211117739088	0	1
464	154	-3.86557135578565	-1.39031471593451	-0.192957358645815	0.497077415494117	-1.2126430015167	1.18328561023485	-0.189656319424845	0.349659319484822	-0.158459864070871	-0.438250365094126	0	1
465	156	-3.42113306534679	-0.450625995777291	-1.24109073341888	-3.25112995054389	-3.86833191964879	0.618863198688303	0.166325075448548	-1.37627126812723	1.1446172495323	0.136319663225444	0	1
466	157	0.943807947959736	1.08720740065787	0.606621659048716	-2.70607935351375	0.784780825178052	1.26360103818286	-1.26256027137753	0.748542618794043	0.833081387832524	0.32341213404138	0	1
467	158	6.10209799614563	-0.353806400396791	-2.9933659331077	-1.16807623745725	-1.91243395687523	-1.85453645192818	1.53163578607068	-0.87727072329241	0.105161696832387	-0.245911964978588	0	1
468	164	4.49734617351175	-1.57249969292862	4.66176710210959	-0.342998760230113	-1.2273949782404	-0.226552608733712	0.182453951568322	0.331029293411179	0.474110951085081	2.34674908959786	0	1
469	166	-1.10645954705245	-5.32319856142661	1.28664851809136	1.05912882757844	0.452858802296131	2.50081833281896	-1.0907647861447	1.5526915895215	-2.30951594045979	-0.698725638870574	0	1
470	169	6.4400228377366	-0.415124486099263	3.1803914876497	2.51192055211736	0.815428527537775	1.39945076494694	2.09841649630558	1.91221205990825	0.132222171990937	0.883291364849359	0	1
471	170	-1.05226604328461	-2.20435867877827	1.162779608302	2.27836772492862	3.80373724876622	-1.06122195559344	-2.7068630395036	-1.30180692889591	-0.881741193223165	3.21430629425083	0	1
472	172	8.51656807572459	6.33827452574898	1.25692959366526	-0.106667893326086	0.293403173612044	1.22136449826954	-1.50561970207811	1.44495993417741	-0.0639448881180367	-1.48002170783838	0	1
473	177	-3.65023407292233	1.97909177071635	1.79653808149663	-2.11357476700048	-1.36620128066854	-0.058220641146651	0.578509698089612	0.0074629037336513	0.751130662947182	-0.536821820663448	0	1
474	178	0.574686515651355	-1.95307556843476	0.248665108962827	-0.602946401438698	2.67341781788352	0.808094670761387	-0.143971559543298	1.0496258279475	1.25553144207862	1.54744912355063	0	1
475	179	-2.43148637345858	2.98064870441975	0.523162432115613	-2.47975250428719	2.40778051665608	0.20598116547134	1.51683462177852	1.24967035659275	0.542149024017206	1.02563951037472	0	1
476	181	-4.3586135610381	4.35753506924103	2.53551456335468	-3.59262768329346	-2.89141283893598	1.16029897030606	-1.71869754383879	0.327224305927805	1.00423445335679	2.95095890033716	0	1
477	182	-1.07829856346698	-0.852588674859123	-0.348647469523937	-1.96065434227916	-0.0153006853949627	1.39239973042387	0.680860149750769	-0.696119636325652	0.483023597813224	-0.850530364028077	0	1
478	183	-0.246476594189722	0.769404343027919	3.67315567594354	1.57486385906254	0.935074950816254	0.745790913333782	0.399394329129026	-2.10254818425017	0.672997852245219	-2.18713174180038	0	1
479	184	-6.92233603652201	1.00222757370312	-0.21956925843612	-1.7134015599194	-1.68401066373996	-0.501614988806293	0.3090237295866	1.119599123099	-1.98823835881192	-0.131744676291443	0	1
480	185	12.0719073352603	0.143187873823265	0.312929246598383	-0.788568162477417	0.237928204510249	-3.47846337814908	0.488993459491944	0.81629542939934	-2.18365482715804	0.563121261241125	0	1
481	186	1.29262956267739	-2.03143592554317	-0.155041840715486	-0.546243061094247	1.59812086549341	1.37601963686946	1.15903762691704	0.238572213975615	0.271643171873517	-0.0165391133436804	0	1
482	188	-0.770532008400357	-0.0813405215952459	0.405907365403529	3.71553098774992	0.623468532346104	1.25583033960269	0.745751246846594	1.89032495748621	-0.785099855436092	-0.064578235560551	0	1
483	189	-4.15339689572757	-1.90855972406237	-0.749300892369742	0.577613590141544	0.27566686563452	0.372384436390788	-0.245168407111223	1.16311128171558	0.0728097579368911	-0.859971835552632	0	1
484	191	-2.33728253696432	0.991063344749981	5.0878108999882	4.14158125997557	-1.72438471530695	0.777958479858759	-1.63914407211236	-0.254461866152378	0.915339042031837	-0.45886659121108	0	1
485	192	0.494577179962184	-1.9370626542911	-1.61894984741522	-0.127598518490824	3.61488250791412	-0.38287038571856	1.54742398068105	-0.0974992085738565	1.28572939689445	-0.0694110726516834	0	1
486	193	-4.37601268400269	-0.979707773555948	-2.22248394663498	0.718076170578754	-1.32881442956206	-0.778861652464222	-0.405076902788543	-0.601647595721168	0.373019786424674	0.364955706584134	0	1
487	194	-1.27126620329999	-0.85109795154498	0.663610717358922	-0.496137849746463	0.812115316165419	-0.582833538594473	-0.555640998510956	0.75588524697202	-0.209965970650345	-0.268233216363501	0	1
488	196	2.53620789639983	-4.80169544028192	3.19267725026923	-0.937341546345829	3.66937193144822	2.41643661249711	0.176483992217645	1.53007687118781	0.588212956525136	-0.0810044682965175	0	1
489	197	-1.44786677378969	-2.68448870781506	-1.45853750375797	0.241452780736955	0.14390871563401	-0.0447445445115171	-1.41224080071983	0.147797456717645	0.798400543780217	0.151964459842215	0	1
490	198	-0.947025085141927	1.48010508120191	3.30578514595732	-0.960434963526455	-0.642059976218455	2.61484803054414	-1.07628078477562	-0.652720603086512	-2.81237742611457	-0.750707377040088	0	1
491	199	5.69192993092601	0.0739845753637987	1.29576436663804	0.0928365354963119	1.80288039619511	-0.617122391800319	-1.92539096950092	-0.458955552772018	-0.593537852295925	0.735376503568766	0	1
492	200	-0.406097250769639	-2.43518889198146	2.3728042358864	2.7588853156652	-0.000830057265960506	2.06083847558992	-3.66473926980426	1.17914238924674	-0.28167149448259	0.370008406451939	0	1
493	207	-1.20305290873663	-1.39956179571971	1.36518274919282	0.353588256535717	-0.779796617021252	2.04735600027461	0.0815315426508862	0.616747870647913	0.813887973575702	0.2039267333889	0	1
494	208	-3.91649416534078	6.3067546924743	1.9959859985176	4.30387241159549	-0.158635868086325	-0.367784958629222	0.736140642649108	-0.473526668061298	-0.616441808054747	-0.224562984966235	0	1
495	209	-2.94595564369787	3.82390833600554	1.15747685978668	1.81583565124553	0.929398278823713	-1.9221118009835	0.12000972955626	-1.23306742881207	-0.506091054895701	-0.296214448003784	0	1
496	210	5.05320699913469	2.40827138261104	5.10006571381342	1.04884313149288	-0.941696777840795	-1.15863791182386	0.161686326073677	0.484878110381726	0.780538948531015	-1.04536618903334	0	1
497	219	0.0639547526382658	-3.63768249791486	-0.183610633362962	0.113748133652	0.447057876560171	1.92509918085884	1.40576521642778	-0.216745194196984	-2.46926496929642	-0.406455228048794	0	1
498	222	-3.53534158163457	-4.93293574796339	1.4793358957268	1.4373903930824	-1.42256388354683	-0.746320881261535	-1.33911189988537	1.00380197830847	0.26535674743644	-0.632619335965459	0	1
499	223	-0.41332774914425	3.0327106838373	1.39249230023593	1.76528931259833	-0.235647920903814	0.792244379747592	1.34706986105458	-1.8985802057414	-0.967573401582208	-0.716876864158841	0	1
500	224	-3.18303575075558	-2.0944557864051	1.00631730254474	1.13923640260047	-1.11438160405763	0.0501328711964554	0.291183061873754	0.177423132725702	1.0739555642527	-0.315390430276725	0	1
501	225	-2.95311188590949	-5.56735205501678	0.381653445773746	-1.71850084068634	-1.74720825226127	-0.118155493048258	-1.5947045810186	0.0221895345530213	0.125065743476328	-1.27366243694864	0	1
502	227	1.69339389834027	-2.10843779125085	0.0936815960889343	3.45657965904668	2.28063152811937	-0.236164919704649	-0.581890343050305	-1.88989770266255	0.50911699315734	-0.953454868846573	0	1
503	228	-3.01388040559615	-3.52276073755189	0.426148706045592	1.44860217864326	0.291941594145616	-1.32956460268581	-0.8111167073295	0.18896915090617	1.10393277774109	0.79272568544837	0	1
504	229	3.46230622077739	4.23228318205319	-6.47350599344832	-1.51961281203338	-1.49153765737057	1.77436205640495	0.709709396978708	-0.330171020398697	0.97497724244761	-0.0295139674220256	0	1
505	236	-4.73506604474715	1.74462257966196	-0.0231840386012007	-1.30672276591691	-0.245877328870674	-1.64319573575177	1.31098484126246	1.13976978349992	-0.0251580991023487	-0.823474402695656	0	1
506	237	8.08832767238106	-3.1212535115526	-3.52394078080649	3.05239270904468	-0.72170286183463	-2.95635642600346	0.271449861663001	0.886601043591051	0.205637604404452	0.311586645247256	0	1
507	240	0.696954945618503	-2.60804969933655	0.061643876320129	-2.79388843782863	2.16626934977425	-0.350336407710245	-1.93844519094761	0.105021693414603	0.16121246532813	-0.388978498780023	0	1
508	241	-4.93875648832879	2.0768998846078	0.35493814311488	-2.50069406096469	0.706014742758063	0.66563865564549	-0.113567252038241	1.45643616646132	-0.532080657803195	0.159360920040236	0	1
509	244	-4.39699270787332	-3.25752855074606	-1.43578420258131	2.79388110039854	-0.553659680806103	0.333889538342843	0.445294475070456	-0.13553537079141	-1.26898426323735	1.19514333830755	0	1
510	246	-7.16056185120571	-0.957332633432977	-0.0976038102003972	1.63336007263534	-2.90450194516378	-0.765355629462865	-1.05155430101885	0.630665098547453	-1.34330730964739	2.45110845201506	0	1
511	247	-0.211748713455417	1.55710587160006	0.545196606222055	2.61769935519884	4.69296026061813	-1.50134355336292	0.703002739619436	1.01121560766375	1.74284054521493	-0.547791263391826	0	1
512	249	4.3326440855954	-2.54388159323999	0.16643492171512	1.7215832371337	-0.183435206515707	-1.39880140053119	0.0828742580908404	-1.58240363384619	0.261697839263782	-0.626127950580185	0	1
513	250	3.73334220961425	1.56128728603825	-5.82135012986378	-0.770643032670921	-2.55948354820026	0.228918889731105	0.0139251288967993	-0.328462077617973	0.155492453688893	-0.84858464972291	0	1
514	251	8.1120354343098	-2.06505986652228	-1.82116112928258	2.04392132797382	3.52551230427346	0.634812369116212	0.430197634235881	-1.73953770392542	-0.363747204785314	0.411874143116706	0	1
515	264	-0.816097648729619	0.494477801293696	-0.872244850117796	5.13680493770151	0.043223845955411	-0.326713822851333	-1.06739414785361	1.22439229346795	1.17290009400239	-0.858211561753207	0	1
516	265	-8.4697721167223	1.12089747862492	-2.37647725748357	-1.27807227767424	-2.4973133424516	-1.51311809529954	0.669301009395304	0.582802267755187	-2.60306348637615	-0.117868794408007	0	1
517	266	-2.94415081898481	-1.59156220066342	1.4949320157956	3.18471520903113	-2.57825548277314	-1.1783373343901	-1.39317584842232	-0.0707362837268493	-0.362573074358754	0.868136629582835	0	1
518	268	-2.57170461516212	1.79819500848441	1.87866044115533	0.431346831571444	0.515600685167267	1.48963649428933	-0.945611584843338	-1.24344190908496	-2.0358367559199	-0.98318045028971	0	1
519	269	-4.58905122139093	2.13608259717478	-1.61009237707166	-0.79914780326008	1.71938532579744	1.55396294989422	0.59624882042622	1.63967081508517	-1.96603644177066	-0.476641666291676	0	1
520	270	0.0533836387186103	2.30376479814816	-2.60956454237334	1.14174128991556	-4.31141110094006	1.44504990950956	-0.723789515681593	0.570472610777693	-0.267790539981259	1.12331219423099	0	1
521	279	-1.59954946254031	-1.29089619451532	-0.443158240154734	-3.46815796505713	-0.320039132701515	-1.23712899275951	-0.758300668980175	0.188992028597459	0.681015252435343	-1.09234616617075	0	1
522	285	0.710278144055744	-0.338102940208883	1.21874565064767	-1.74021803198343	3.12603031908211	2.21869802590811	-1.05331969688022	-0.548866759456311	-1.66438137321465	-0.177702355381297	0	1
523	286	-2.07541062524293	6.00175489166387	-1.03220249498785	2.86955275073129	0.840312344054771	-0.160476611451531	-0.363533960361715	-0.641405349726147	0.383343670142449	-0.349615745979385	0	1
524	287	2.08011672009028	-5.52832668155358	3.47416620621897	-1.67392808409914	-1.24871287568881	-0.484056544395165	-1.32642371843606	0.0799018952166779	-0.312619997435832	0.351950947780827	0	1
525	288	8.59076149550186	-0.515949944622241	-2.4732487618138	-1.8575318323088	-1.14337938324693	1.38653992576748	0.895544226301312	-0.824784998911595	-1.85188792423604	0.819798435524828	0	1
526	289	4.54273862790579	1.73924218681286	0.754212145412405	-0.449422019787419	1.37407299127612	0.223097366090572	0.796040760865877	-2.1920892860028	-0.179310029575074	-0.96340358645067	0	1
527	297	-0.940977665652922	2.56120188090738	-2.12562034090842	3.22131050340519	-0.715180157177766	-0.917676413205916	-0.769379588317476	-3.08397221999464	0.3158916787798	-0.616335498221858	0	1
528	298	-1.60336616748136	-3.46122150497547	0.758176290733313	-1.34062796093511	-0.239365788790982	0.556098488115224	-0.209229246089558	-0.00014703973772833	0.983601877372846	-0.740040915116713	0	1
529	299	2.30523712565663	-3.7180949349119	1.91672596750034	-3.07576367835044	1.11733692322911	-0.42076211538223	2.23241853159846	-0.309084055062013	0.530860180367976	-0.0507667755272863	0	1
530	300	-3.76548618233737	4.81986197181938	0.58654306915289	-0.0521257378302224	-0.527923115748513	-0.000199969823675879	-1.22427241968015	-1.02602055118427	-1.54428030861207	-1.19713444342202	0	1
531	304	-4.65708550893962	-3.97012356282739	-1.96938354635537	1.55632067662763	-0.76557772219062	0.43007264908435	-0.869407316676191	-0.0806018105143363	0.129258310513972	-0.894028983640079	0	1
532	311	3.58311158623998	1.79368703205979	-1.22858108029932	0.655431991689462	-0.503868014800548	-0.647427395653053	1.9138377854784	-0.498879766971891	0.379394959345998	0.744216349848406	0	1
533	312	2.88345223081709	-5.85158715310501	4.28097185514151	-0.838526323476736	-0.763008709099746	0.292429828633654	0.869700621316906	0.374791347450585	-1.2288671365902	0.148175569506661	0	1
534	317	3.68449358675566	1.12723224490655	0.25833165508139	-1.3623245209295	-3.8016483958092	0.512618046322636	-0.934918046332468	-0.160594046871433	1.18948290310593	0.326528346226373	0	1
535	318	-0.196202392558033	1.8755740307897	3.81472466504703	-3.4744020823545	-3.48354562845836	1.83017019468174	-0.702580413830882	0.655628919460799	0.99834195635995	0.0927247688010347	0	1
536	319	3.21645423644561	1.6430583854389	0.771353300347222	0.230069383727	-0.684668512785567	0.0324595790314712	-0.947619456634986	-1.1762963697203	0.616953849611211	-0.925523395802656	0	1
537	320	-1.15032103570898	-2.58791667010817	-0.639339190520044	1.75985911867739	3.72616484738203	1.37667927446258	-0.324026115575278	2.04732994600417	0.807260696611967	-0.549471643862316	0	1
538	321	-1.15406471765622	-2.85827682356186	2.49269203480084	0.675650002909384	-0.763827456418138	-1.25116511478372	0.528208187844645	-0.725004096199419	1.04446110182858	1.25617284604434	0	1
539	324	2.0190811175013	-0.181789192175804	2.78598982121856	-3.06038041196899	-2.92307533972032	0.0283698825815731	0.579542713783617	0.0848148321948085	1.07625614456683	0.261609024124147	0	1
540	325	-0.0668113745372995	-3.35544865708149	0.257546155872487	-0.84437791565212	-0.381437087946041	2.89626078237996	1.07916836637836	0.30988635191621	-1.11338230556177	-0.0683917837649654	0	1
541	326	6.53117690770907	1.59540037981685	-5.31097443783691	1.55880278823815	0.252537409308538	1.68752541350891	0.300715073722465	1.79046802685628	0.602636147651966	0.852292203525218	0	1
542	330	-2.37953401026648	1.23785410872	4.37691089500753	-0.678198588248919	-0.720404621577837	1.84380196217766	-0.696047406511275	-1.66126865897682	-0.371193607178235	-0.505417016259004	0	1
543	336	4.16441690798059	4.01971281418192	3.83336772206805	-1.29252441778379	0.813833934058066	0.684958665473394	0.528032169543899	-0.581062383678798	0.445763479750982	0.492447104657331	0	1
544	341	9.25324092179305	6.26796180375343	-1.1338573880676	2.49093869941982	-5.23834589736451	0.445277102075301	0.661523499443258	2.91473153642194	0.91419254212284	0.306971989494562	0	1
545	342	-2.5218764481947	0.708601361535545	1.22369009363973	-4.56212382729682	-3.63959805788838	0.795595447008328	-0.567119420052275	-0.130957988135978	0.371746913398226	-0.188431149868346	0	1
546	344	4.28315140871139	-4.85282415114616	1.71812972024094	-2.01824434293245	1.34746767819732	0.407172032419163	0.00740643636048344	0.0619402683750228	-0.144080548128978	-0.0134983807576584	0	1
547	348	-4.28556259111354	-2.68349433788578	-1.42139696407417	0.662157956267693	-1.1279836173949	-0.187786362095405	-2.79654024359645	0.975567225551143	0.00688413176392446	-0.515282483053728	0	1
548	350	-0.423589443155537	0.964028887411325	0.0616602209460973	-4.20179197600287	-3.36872979684328	1.1257639906683	1.24878263902857	-0.680249194430123	0.55351656959641	-0.294773752474792	0	1
549	351	-1.71753876372939	-3.90514789508168	1.39848842621756	0.0184208806433008	0.824984223951556	-0.09102125552639	-0.621060716589531	0.0867119567290076	0.666354913705332	-0.787512327403504	0	1
550	358	0.0130759881319169	-3.13338979038225	2.95039406245744	-1.34803594081991	-1.34637606898902	0.366834227282646	0.745829810978719	-0.516257905472956	1.25977471882887	0.206852557625081	0	1
551	359	-2.13069663661076	-1.58325975844255	0.273135646393126	2.0827601798946	-1.43468453776066	0.787589149816528	-0.938393654649658	0.179476617959325	0.31395225351226	1.76518098007479	0	1
552	360	-3.41911829835751	-0.719355403634662	0.0915000927243595	0.567619941420337	0.40592416652656	0.213429026115524	0.264411868513321	0.641800578715633	0.5348876723304	2.18106711003823	0	1
553	361	-6.32061551845038	2.44835579296389	-0.636029389819285	-1.67143997190416	-3.08999745590313	-0.55091558814262	1.13646995515706	-0.613426813841143	-0.692569788272601	0.170106100687284	0	1
554	364	1.42062535338518	-2.40487466867227	-0.0139924180153743	-0.74065075833917	-0.0477859221488623	-1.53228604996543	1.08528284460309	-0.925882257970893	0.922436960727127	-0.680161039384855	0	1
555	365	8.06442017344378	-0.413100304555417	-1.10688993431054	-0.334329637755489	0.0654738919105529	0.415841911113209	1.31809043880488	0.376642036987085	-0.916776775234791	2.09023721247268	0	1
556	367	-2.09564534123687	0.21904053237037	0.623252835139893	-1.45249738545793	-2.06277813460353	1.67510194505895	0.0668348136563258	0.916201074219118	0.0999175482602663	0.440025800428068	0	1
557	368	-3.43799855862298	0.571496167936882	-2.70448745145214	0.912020321237793	0.844576605349369	-1.71162411623306	0.190691873220816	-1.48521513574708	0.451309784499599	1.99745537868409	0	1
558	369	-0.202220887871046	-2.09748659716725	1.71141633365701	0.769509517575155	-1.46634290163467	2.00181190064742	-1.05104897941914	0.425763930661352	1.15288974677383	1.40687850445697	0	1
559	370	4.13073211266043	1.94114668324368	2.64060705811326	6.9081896306173	-4.28318255670143	2.61596151829728	0.627535389583314	3.98165005013347	0.355336054547468	-0.0748350115761484	0	1
560	375	2.43288649802303	-6.96446076079685	0.804270707248335	1.02231060587426	3.47777555559484	0.638609251187274	-0.208719198389811	-0.0629208501305453	-0.704959529666081	-0.95519295259174	0	1
561	376	0.497215930455003	-2.37728634110171	-2.04308653550179	-0.0586370657830195	-1.92314307544122	-2.19165590331855	0.15208489781067	-1.5093835123933	1.08946658059596	-0.898404192969549	0	1
562	377	0.797574404373542	-2.15130936561069	-3.16193892808002	1.3594722681933	-3.13847974771649	1.58561635900942	0.807919250532387	-0.837321990455322	-0.312278084291009	-0.998236166017742	0	1
563	379	4.46626751355997	-4.97175287760213	-1.78446619016381	0.752776169882676	0.0413833701047096	-1.51668208518597	0.969670348906171	-0.94861400441198	-1.05864620041329	0.119445060554867	0	1
564	380	3.15046850904447	-2.54124298072523	-0.37516873514905	-0.573372001530676	1.35982044607026	-0.836063566989612	0.26454167456867	-0.305598887280382	0.561563869408755	-0.355470567674769	0	1
565	381	3.66496163669008	-3.12486381203797	-1.99394078481516	2.93362217364636	1.22442104300776	-0.139494292281171	0.95104814964819	-0.842269526705689	0.641559677332618	0.938865008394852	0	1
566	389	-0.414239464094282	-4.04673695122334	6.31218039435241	-0.892394496711223	-1.73933833631593	-0.1150929864799	-1.0803838237186	1.59767866700012	0.467451998973262	-0.608663478009805	0	1
567	390	-1.01535831708129	-4.88906140684619	2.87988037944394	0.529513576808728	0.137902909061152	-0.357391857233318	0.253142599721817	0.115241673336545	1.18730524662097	-0.637732887385876	0	1
568	391	-0.850306332683344	-1.74041691310066	-0.064073211915316	-2.03186634395594	-1.85148474851309	1.90800516194358	-0.117508048562545	-0.135414171450606	0.26873947849186	-0.109634173510496	0	1
569	392	0.563866010237331	-2.35055777084538	2.61389279909072	-2.34470677013799	-2.49598006496554	0.777206083768325	1.36766402987627	-0.363979833386426	-0.838832315520246	-0.258123050149399	0	1
570	393	1.82426854564008	-0.822216551434586	1.14629770394442	1.89180540593384	0.107367182363625	-0.302197871914428	0.975284186850608	-2.68101979864652	-0.661830195454071	1.26680523725274	0	1
571	394	-2.69382153364187	0.729474909872573	0.776198442014052	-5.46375896346888	-2.48068335763142	0.717718390678378	0.83887138381863	-0.32073116122865	0.869315640129565	0.216376845106049	0	1
572	397	-1.11533799565019	-1.76083500525238	0.24515317718256	3.66985677389904	-0.79151444050485	-1.28222479943604	0.214051044342105	0.347932956990912	0.899483580445094	0.235681283235652	0	1
573	398	-3.71028063257927	-1.56473478379593	-0.244139145764021	2.20899554492774	-2.05351528920404	-0.348252294619323	-2.58485883450483	0.48003140407687	0.200386374637668	1.01661145226419	0	1
574	399	4.43348919382525	-2.66259624436708	0.545851854938884	1.1237740739711	-0.347522448695671	1.79263663150476	1.67581476867902	-0.0153615474812529	-0.146755328807995	1.17840572995615	0	1
575	400	-4.17364342995838	-0.876611535792793	-2.60416644986912	-1.742591264531	-4.84417228386443	-1.52427461557294	0.555821209441319	-0.729126874059955	-0.870260583956393	-0.615870113770101	0	1
576	401	-2.40574355609356	-3.04115558970746	-0.736836624703475	1.75526437171042	-1.20470833951665	-0.0513793061761169	1.21483592869392	-0.45240385758727	0.400339561973707	-0.474490115752457	0	1
577	402	-0.964427445097017	-5.43355112205772	-0.768313554695964	0.354396668708491	2.62099640435116	0.240141000428908	-0.710721469152693	0.785975598886292	1.06798986049866	-0.71166312439903	0	1
578	403	-0.509203130750348	-3.24548616658375	0.966400437612735	-0.062399081397666	2.11309303660441	2.84649545396788	0.245401417565055	1.25959662208323	0.572118295288494	-0.437264221587904	0	1
579	404	8.17566208545326	2.16270027344028	2.0535528770767	-2.72611227792765	-0.375576163023919	-2.76304793272314	-3.50047642596434	3.43042828745408	1.03438022359384	0.493037802329504	0	1
580	405	5.30913821934141	-3.43978560979173	3.2531794019345	-2.57987795293136	0.616933650859399	-2.39321898099685	0.99968207688892	-0.326005886997807	-0.0558825807466553	-0.205526880601719	0	1
581	406	1.27973707147125	-2.08548930178035	1.42080803798069	-1.53533519191215	0.345071259598691	1.01057014935834	0.236223011610943	-2.21641515261658	-0.549228080184677	-0.174213427939083	0	1
582	407	1.2357201937581	-3.43539481799305	2.33190548949163	-2.42487957957868	-1.14498577471592	-0.155590847217597	0.88952486324567	-1.34579640121123	1.11594546689403	0.0706459551095105	0	1
583	408	-2.88509011109393	-2.17759516346719	2.03438519240365	0.614378864446022	-2.92791464686941	0.317284508083121	-0.486467308316896	0.235103570811333	1.19841488474956	-0.36176887930409	0	1
584	409	7.15857075162057	1.46106098732282	-0.499483550286665	1.0285373929153	-3.55742215535656	-1.52768036166165	-0.90617814519686	2.59002251431809	-0.206303963566947	0.477279272420859	0	1
585	410	-4.32522788091414	0.353302617164072	-1.21490132513658	2.76001864675444	-0.374615846872067	-1.64553269434995	-1.91072847943073	-2.00996027294335	-1.36787757896191	2.72780490465397	0	1
586	411	-5.1101909936398	-0.827395149476432	-0.491681183228281	0.31407495716056	-1.09849013874952	-0.789101473686696	0.196868097799172	-0.520357053248527	-0.44500752890863	-0.266583833574539	0	1
587	412	-0.154715062500052	-3.18935057004939	1.89573030786377	-2.61617550560869	-0.462052205487606	-2.15912374274025	1.75729817860443	-0.501656278582647	1.0219128533651	-0.472153218919313	0	1
588	413	-1.64130047760349	-2.6571649755787	0.0229840427418662	1.45167712037739	-2.98068041338683	-0.881016234708844	-0.237442705331768	-0.307930849873179	0.236223866768803	-1.18075621630204	0	1
589	414	1.11568856289037	-3.13620328897431	-3.15188576619691	1.54596082268335	1.79387696558123	-1.29056195663077	0.589001587123064	-0.908286173791634	0.845752437625205	1.39479256415522	0	1
590	415	6.43800154016964	0.381149298681177	-4.0618833154536	-1.46560090492327	-2.88326822642408	1.22967238440995	1.26318395104018	0.082279330429625	-1.18503137245757	0.250341239469258	0	1
591	416	2.80069590301354	1.15162456242338	-2.15481708543768	-0.988853942697237	-1.01874860614274	-1.98152961792509	1.65054203989443	-1.19028691602943	0.537710551838342	-1.41876234699653	0	1
592	417	3.28077540766793	6.85813433161329	-2.56862964779461	3.74686592156359	-2.45860751677333	0.381854437541889	0.418837774664588	2.71073305806406	1.96971763460292	-0.988849572472537	0	1
593	418	2.0929707852129	-0.0504952879101327	1.09043440648819	1.4969718156536	-0.890614190971613	2.50520694300919	2.58740209172303	-0.0648317559678389	0.720561448116104	1.37920059651996	0	1
594	419	6.75034313398733	-3.83932168431069	-4.81943796407927	1.06000149111253	-1.81375899698907	3.30876275547243	0.882237722420954	-0.859741535439784	-3.03414335402995	0.684963103233879	0	1
595	420	7.82063229696983	-4.90704895571937	-4.40663917294721	0.195232784265315	0.86227548864939	1.91837949307722	0.0406863799949506	-0.635092219056941	-2.53024884754851	0.879510152964927	0	1
596	422	-2.45639081393798	2.96199602007286	-0.493158407448772	-2.04306894591567	-1.17500094325013	1.92466700382221	-0.116399382618452	0.498454955836854	-0.233399772387211	-0.454897166538364	0	1
597	428	-4.2188353075601	0.731982057205802	-2.73902825931336	2.20916195400813	-0.447451889578598	-1.80579531372815	-1.13097150556362	-4.02690784681728	-1.35872198322115	-0.260607922206082	0	1
598	429	-2.06648374301018	-1.80622050740907	-3.68598772317177	1.61742982357316	0.882578712741231	-2.70012424434329	-0.0415419883869601	-1.007173723136	0.896840689362958	-0.315908975797236	0	1
599	431	-2.78901269347783	-2.16690423885691	-3.77416874545841	4.61705507974064	-0.981219377946407	-2.22999982749597	1.30411294300381	-0.953506108247136	0.176475903419114	1.27937499155266	0	1
600	432	-0.219407269216609	7.32769054866726	-3.50095106557422	-0.239644347599997	-2.20372703600326	2.37221000248809	-0.449579008904043	-2.22509850301889	-0.114280671572247	-1.28314572322216	0	1
601	447	-0.501751472575555	0.540729264644925	-6.88463919144501	1.02353049653696	-2.22252150826499	1.10115004628043	-1.03215268382025	-0.635614680519641	0.97726356331263	-0.72701381991401	0	1
602	449	-4.45928078115082	3.92145239631725	-3.29376870277883	1.44136457697673	0.51847518788406	-0.795288103131275	-0.345477030660535	-1.01955610747643	-0.48857145370276	2.26810440299845	0	1
603	450	10.6317753935075	1.13811232453044	-3.23888576770444	-1.71482557560141	0.621713725568118	-1.73226136564682	-3.54762555331772	-1.39852071133437	-3.06764364928693	-0.0194221264548482	0	1
604	454	-3.27505247176892	3.38450415138651	-1.5947144963669	0.630938007700204	3.07415372574959	-0.330638241953979	0.367791923744727	-1.8745528563546	-0.803804012204561	-1.05898514024479	0	1
605	455	5.02729841779314	-0.584641864459085	-1.94770196911913	-0.469622432396403	-1.18046369030647	0.503411665889884	0.024050081079256	-0.891023189342729	0.730391745349706	0.483906714683064	0	1
606	456	0.651635173641301	-3.91517304794662	-3.16400705037825	-0.079436332401685	0.194337305919735	-1.80598478202713	-0.651234350738541	-0.161113949131135	0.835933761751527	-0.781610934379618	0	1
607	457	0.319742070255463	7.38843954891519	0.518137980567306	-3.25363986138363	-2.94053457983126	2.87683870270358	0.743827340949829	0.792529061543558	1.48873125246186	0.111277642325884	0	1
608	458	6.09110732808349	1.45626436617457	-1.26597995890485	-1.01908086535978	2.34633835476617	3.35435292845022	0.0720548277406561	-0.895390977978651	-1.78213268973356	-0.0862642263738631	0	1
609	459	-3.11820800785551	-3.04655870230165	-3.42089883359077	3.34363015127267	0.563820170947528	-2.58582037424754	-1.01515751402769	-0.858915230864876	1.32887426788288	1.6750727281432	0	1
610	460	1.14118304001181	-3.05536027865345	1.23112954793336	0.948548301226216	-2.70151371080855	1.09967835448855	-0.0875002309826867	0.328331434767902	0.0753908802812977	0.0587144021676426	0	1
611	461	-1.08752615656263	-1.01595635111877	0.123500840133898	-0.149302445034988	-1.71875559516538	1.51060421462363	0.467999936233793	-0.189345043980903	-0.462562824994191	-0.267806086084321	0	1
612	467	1.2715441538202	-2.96136462843228	-1.80533531133733	-1.57754604016814	0.0701234817000095	0.00644988926640259	0.33767159657256	-1.35337713811369	0.620820963684233	-0.896211310145715	0	1
613	468	7.56994470803961	1.62119509574575	3.13532069759386	2.45850039570575	0.399787190027443	0.87489030055659	1.09371816308633	0.73806185996276	-0.337492196581999	0.495174644592546	0	1
614	479	-1.52664741275038	-1.81305446257003	-2.16862042214231	-0.30375969824643	-0.0713906501577157	-1.56824498469913	2.04517845935023	-0.968459746285041	1.30735174797699	-0.813440894371249	0	1
615	480	-2.02073859958667	-2.80839706747554	-1.41188176666544	-0.535378644978995	-0.192200438408692	-1.08899016238206	1.06060371762724	-1.28571515481436	0.399635901990792	-0.804332778009186	0	1
616	486	0.531875669981803	-5.81688849646723	-0.887663701764192	2.30881726806357	-3.72943513995291	-3.59972759658978	-0.719164205163949	-1.09932736497208	0.266314189311846	-0.489481675963059	0	1
617	487	2.44369233447097	3.28853942435532	-0.154452799981578	1.5714474115302	0.258098263670781	1.28188336403792	-0.310631483973734	0.465197007040117	2.66957443503862	0.967025216745568	0	1
618	488	6.13803718634779	1.96002393483348	-6.88827891428532	-1.96896700888324	1.59001536629629	3.1013293903437	-1.49769553084251	-0.493417910324334	-1.13729690082761	-0.194999815281746	0	1
619	489	6.19419922478827	-2.57747729548708	-5.1416183600202	-2.75446431327573	0.654665803545745	4.09915029939787	-0.862089109492477	0.667938756169112	0.677618586495538	0.0385977812680325	0	1
620	490	1.47838908722262	-2.35472514199431	2.10433697630322	1.90697799972027	-1.686877035352	-1.5570524009943	0.710325011406359	-1.06351939711261	-0.057301430117683	1.79357387201185	0	1
621	491	2.15635554952701	-1.09139943698728	-2.00532456318894	0.245154910045343	-0.847251423047511	-0.616621394116405	1.19061622367574	-0.599039548392011	1.38958107132468	-0.446730171650137	0	1
622	492	2.44225744733409	3.55051430052368	-3.95693582386843	4.71760098576491	-1.71467228043458	-0.43981201531944	3.18882423841678	1.12308721740246	1.29598158677382	0.405505933389112	0	1
623	493	0.735209959573447	1.05878684585484	0.401795082002462	0.551274319786803	0.3353589211008	0.289231675012678	-0.34960438789748	-1.61634812445842	0.857867629940839	-0.639610367892649	0	1
624	494	4.24217650747771	2.18524346992332	0.0913482927597939	-3.94447951632365	0.266434956362134	-0.376816469714723	1.17266488640967	0.160881424075701	0.532970385537592	-0.217047842891074	0	1
625	495	1.59382905190142	-2.06434657458892	0.99096476354714	-1.3183602263249	-2.5435965111924	1.38925444635867	2.0809259701759	-1.78101912475429	0.299838345821598	0.304905409522734	0	1
626	496	6.50612957220997	-6.82690820772372	2.22427599450124	-0.321957809419648	1.0776557429456	-1.42169885419879	1.67769017045694	-0.505905341552051	-1.53950533881817	0.263919994189744	0	1
627	497	11.8315527908946	6.25101975916265	-2.65595918379842	2.56700647320826	-0.932121649456618	-0.853387494331251	-1.63904834109094	3.8471043309623	1.72111365836104	-0.518492511347924	0	1
628	498	2.51177262928135	-1.51134747461069	-3.69659546894556	4.24984433049395	-2.50725634900447	1.90330267732166	0.0183247999774613	0.377756822713454	1.29760445304436	0.0957504621497017	0	1
629	499	8.66715412155532	2.04754100409208	-0.75400547628829	-1.7064094805936	-0.0235200590119717	-3.70705738208745	-1.01525524082682	0.272326502103784	0.918341447303234	-0.708173595110745	0	1
630	500	0.908195047740386	3.45784043485302	1.00767907025423	-0.860079680428635	-1.44863515057434	1.11417871022949	-0.957432605894187	-1.09336757454604	0.723585449358466	-0.652391400299784	0	1
631	501	2.85082212583158	0.905522783896686	-3.26690360766477	-0.45130360202579	-1.50618416570133	0.815729420925221	0.901007105046673	0.264009289395914	1.08639360675053	-0.224607624910307	0	1
632	502	0.687294651002687	-4.97262616070824	-1.29513820124799	-0.0199326390590528	2.01694747788364	1.02262628740523	-0.211043794378012	-0.380273077899444	0.454219023208054	-0.435477416602945	0	1
633	503	4.29969795819535	3.54281455059945	1.3734313513237	0.250370987167676	-1.20297465774589	-1.43561543838542	0.723772736088119	-0.256055354863179	-1.56718131406639	-1.44861622630694	0	1
634	504	4.95155601688998	3.18191659626016	4.63159872135062	2.96713231166797	-2.05805202253559	0.291051140773434	0.27862305034669	0.405433158002003	-0.737744903165591	-1.59351353488877	0	1
635	505	2.2189174676623	-6.65947896786511	-2.00951797387895	-0.184612354111819	-0.335577852770145	0.423520521621672	-0.627607027396038	-0.993229368501037	-1.75566494801425	-0.984963225189397	0	1
636	506	4.00623927490056	1.31944028308388	-1.34590680550742	-0.196251857314571	-1.09943700417083	2.25161299712228	-0.18595624766006	-2.28184335900703	-2.39968878224058	0.750903054484803	0	1
637	507	9.44764382298616	2.45919718702684	2.95523882758538	-0.116444313189802	0.609964826167409	-3.10226524256137	0.0569283957308307	0.940554015953573	-0.554463114695082	0.784148271025072	0	1
638	512	6.42314649121429	-1.4647644180431	-1.85042250854566	-2.17553451512797	2.827669551706	-1.16251809510471	-0.238769707644248	0.454341943267832	0.631043721875914	-0.0928692074732419	0	1
639	523	7.2732972898599	-1.23279551999128	-3.298411654265	-2.69031966509492	-0.562355267405219	1.40632682143524	0.488691081800651	0.625022274168069	0.245951949117004	-0.516373481194122	0	1
640	528	-1.96842913856195	5.18758819458077	2.17942592752262	-0.0379442877077984	1.38232249841026	1.11150143399085	-0.0595203405276484	-0.102606180067623	0.593257612490661	-0.865445277745512	0	1
641	531	7.37422929944842	2.52199253068873	0.729487677505295	-1.01833500948714	0.808417684444905	1.2644171636096	0.422619877069314	-1.74779452535132	-0.928600434225227	1.4851020712478	0	1
642	534	7.04431755137677	-1.61353100631499	1.32251287973886	0.15821302379836	1.78719335813566	-1.16679781200447	-1.37504955656675	0.42443280509121	0.57918644522861	1.01817218910394	0	1
643	535	4.06259812025772	-0.312541578321245	-1.56405991860608	-0.186538878735448	0.516063143702071	0.340639798067786	2.55043953983175	0.600292318592732	-0.224098481585395	-0.0367396426915477	0	1
644	536	5.63862896153858	-2.94094603337309	-4.44384005510538	0.437933477605069	-0.312283467794562	3.83389024263365	-1.03044486907747	0.147334415092004	-0.598706642536603	0.178385732217655	0	1
645	539	7.13256743791994	-0.57682364044557	-1.92392670418483	2.17826109297235	3.82306476148958	-1.99157335079192	-0.536683831283598	-1.56666925274739	1.14462309084442	-1.02544953209108	0	1
646	549	-6.11520613323837	3.31831326423541	-1.02391504843925	-2.63462546245584	2.24724016892426	-0.46205118021315	0.985659953783754	2.03895682157616	-1.76499770055549	-0.0281375614018938	0	1
647	550	-1.7604221505388	-0.835587044598007	-2.47793009885391	1.65031204601248	-0.465022501191425	2.27717567090313	-0.390000762573074	-0.378295038262559	-0.182213848450871	1.78107056990766	0	1
648	551	6.60516739720829	-1.18930225079022	-0.390325547422459	-3.78708293610012	0.837628135230384	-1.56499831753398	1.13307692785087	-0.0144554799939836	-0.388235230852606	-0.162902507972196	0	1
649	552	4.37554137166559	-2.85394484121489	2.18911295685344	0.171924579354837	2.43387541223113	1.06949618459033	0.232048507672033	0.747104661440025	1.78259118294696	1.37334366605548	0	1
650	554	11.2685278517813	4.49103091582497	-1.26416371981229	1.18386703534178	0.118530711368754	-2.17746579320531	-2.16298979545758	1.6741197764513	0.216229358062312	-0.552347584944689	0	1
651	555	3.77399468324102	-4.11794027065103	0.732933214399615	0.530340581488775	-0.692760617844275	-1.68653203838352	0.563968121050558	-0.433261431007286	-0.336567989115043	0.0400312328440308	0	1
652	558	0.922439108795773	-2.08503541261276	-0.315758617597503	0.241246416152236	-2.24588225831739	0.119615747979251	1.57693349237118	0.318442233213535	-0.543725740256352	-0.62829905114456	0	1
653	560	-2.43986567447762	1.42248926006185	1.38917033664673	-2.06317255349128	-3.8252406465498	0.0189363046610231	-0.742790497505459	-0.289145182904253	1.15796754321369	-0.684787432419901	0	1
654	562	-2.50041518116281	-2.06054962852055	0.254834836675773	0.454138644396587	1.23364444407402	-0.207561201449542	1.71966704649679	0.684498865446582	0.471383764100695	-0.958535827553619	0	1
655	569	-1.83516788171718	0.817114688136488	0.607566070305396	-3.96511544275104	-1.8197181339438	1.21632508648711	-0.103415137205837	0.291336339674691	0.83185731053817	-0.199222025652984	0	1
656	576	1.30680788545056	-0.538974140214416	-4.30411242227337	-1.02907256038187	-0.685935905676383	-2.39257056405233	-0.157168969750308	-0.99276863318631	1.86438653852322	-1.43411267896166	0	1
657	578	0.43421328101574	5.02335287989007	1.06472043599497	3.60587793027967	-1.64406945924056	-0.616973783569235	2.53176015855026	-0.77329898504971	0.760524259728161	-0.38740013672484	0	1
658	579	2.23210677169243	0.208489679218671	1.35869452261138	1.18143457126293	1.13376661005813	0.867241397217958	-0.814092071419815	-0.782046058807724	0.264641804648801	1.3600282967531	0	1
659	582	-3.94442624228002	1.8951858961329	0.926703244041479	1.1516874118446	-0.631892741282278	1.09971132520447	1.16346936161653	0.344736471917874	0.0809025106361049	-0.26001173602139	0	1
660	584	-2.40771593465787	6.24463446647459	0.957800995823311	-0.129082797219873	-0.517569677360827	1.78177008507458	1.28109784547596	-1.61740535694043	0.473123493850262	-0.168833443170827	0	1
661	585	-1.17747250870573	0.502821382801764	0.161925058615254	0.381743998570228	0.336463786366428	0.969516697183575	1.36693010990156	0.707634365110946	1.2245287538968	0.129447397624461	0	1
662	587	-4.79025677398277	6.238494780493	2.20885927859949	0.376674721056838	0.46361139460597	-0.514122395135757	-1.38842108595704	-0.803627783373501	-0.968692586327273	-0.0837759908898182	0	1
663	589	-2.0923150951165	3.26102543973038	-0.772906398535439	-0.1520703249493	-1.32665684940239	-0.130173406280036	2.13374444576751	0.674039845081086	-1.9418166240626	-1.28029394131272	0	1
664	591	0.0308613130729206	-3.70121244329495	-3.26584585058871	-2.52209541695635	-0.766680935272356	-1.35598767053475	1.25233655833241	0.0435492744994939	-0.330269306543679	-0.596887163883719	0	1
665	592	-2.28384483283229	0.612083425916801	3.19818686895493	-2.91450210344125	-2.68626842457493	1.20094947085634	1.53949079387372	-0.586693962874933	0.327962878619496	0.103719268614285	0	1
666	593	3.65824741292618	-0.124860701865428	-3.09722287554935	8.80685333871484	-2.51707367825679	2.39360398582172	4.64096130523314	5.63779315386851	0.90774969878783	0.886489394639183	0	1
667	594	8.34956986565236	0.553576019897312	2.52104174535657	-0.0375330851967318	0.576255088020231	-0.844634045674292	-0.476084390913394	-1.66292682910356	0.0315101695553197	1.14770938610464	0	1
668	607	11.783516118468	1.98348965933204	0.73925431908325	-1.3358338829039	-1.94355064219481	-2.6949664169059	-1.83498155319887	0.207534738823301	-3.85408295770018	0.399524974249026	0	1
669	616	1.0334311921719	-1.67541481463025	1.73350964057269	-0.764506571258818	-1.26308259331526	-0.290158298629773	0.0917611572475522	-0.24755622108599	0.975099858973859	-0.196679035165893	0	1
670	617	-0.887585512560862	5.05442838904345	1.72373155007063	2.19320635912653	1.06565150984574	0.778577324150826	-1.48408303535101	-0.727894131419483	0.818874212105575	-1.71277172597803	0	1
671	618	-0.826338152372895	3.23232844367375	-0.204049810337871	1.04602411389386	1.61670951884439	-1.08397421366374	-2.46155031824405	-2.05737714320927	0.636240282416498	-1.63295002262754	0	1
672	619	-2.26852976483681	5.28193740635465	0.280371442702332	0.547297262599372	4.5541510627049	0.119289094582134	0.883939341949553	-0.737679133382763	-0.586420109381687	-1.41147895950072	0	1
673	621	-2.96988753786604	-2.50866350876204	-0.66297586124427	-1.1972161188101	1.24638838799732	0.301170207312968	-0.584001355902364	0.215043319000595	-0.557218002224663	-0.586253876355625	0	1
674	622	-0.362562108315227	1.50219461265444	1.87920984570398	-2.73370025824025	-0.708779560501527	0.308597106754687	-0.647527091257389	0.411639739466205	2.0813863164409	-0.0197485399584293	0	1
675	623	-5.73869082705024	5.04601928991852	1.83286829373143	2.50898490860072	1.38033988765324	-1.83770432441864	-0.556768907743252	0.0928965005096365	-1.45497424513124	-1.66153588036702	0	1
676	625	-2.88321807893175	0.328173497745443	-0.807470359833778	-2.09703547293409	0.748231826263768	1.58104710519172	-0.137546818870179	0.325312977052355	-0.146083516202773	0.419088075312826	0	1
677	626	2.77976793988144	1.61932574354749	1.47459368466612	-1.6316608565728	1.81287900074509	0.672210324691432	-2.72137918899768	-0.176439797152024	0.855232174414727	-0.427752065722939	0	1
678	627	7.55167481626381	-0.726552169313229	0.0877659009375271	1.21799785166831	0.127121965224181	0.373993859345357	-0.830902513771168	-1.75607748354278	-1.8578736041167	-0.133754157590223	0	1
679	629	2.16058143240657	-0.0547198824560417	3.57469519311115	0.0327004902649583	0.800409509667335	0.065214622783676	-0.81316477583408	-0.374392580873067	1.42696114836502	2.34921315696428	0	1
680	630	5.94420848279289	6.10863542613618	-14.0742591412729	-4.72015984897777	-0.846581863911658	2.48626121978887	-3.11853123558018	2.80460530935164	0.775839861901059	-2.08344831313781	0	1
681	639	14.9420613085376	5.95320700053441	5.04975410988884	-2.22756782693359	-1.98517632818195	-9.65244371695726	-2.73085743480817	3.50631486075178	-1.88231700845001	0.645791224784647	0	1
682	640	12.2870160515493	4.78238855151192	-2.63010644832643	0.00630674076739434	0.00896834511343063	-2.23096719673468	-2.99531928085139	0.760284618156396	-1.54200879321942	-0.498848217913788	0	1
683	641	8.41450992189064	0.592577193500439	1.54922429444058	-1.32787985021205	-0.15234637391799	-0.93878211077346	-0.290369372163133	0.36259590398551	-1.80500226712105	0.702498297828764	0	1
684	642	-0.137153474447234	0.542610158754363	3.05168239128789	3.23435724872572	0.0048365251488875	1.1452824363917	-1.61193620945586	-1.95748711127574	0.959732403413395	-1.13259821624495	0	1
685	644	-1.75971026800993	4.96364709037745	1.409898805789	-0.240622629627281	-1.22210796935535	0.483811392020413	-1.33331026538838	-1.27621803174257	-0.625412055860673	-0.0927742663376512	0	1
686	648	4.1567278049625	2.08713033072314	-0.143132367790868	-0.191209170804575	0.823688732456688	0.569684842675364	-2.04816761921455	0.812467371988423	0.414821282358834	0.0728440046227463	0	1
687	651	-0.747349381416704	-0.280628931089411	-0.299716333309645	3.11851825234574	-1.15261034122236	0.116110354537076	-0.848690711948519	-2.22607028735085	-0.0387867516561647	-1.4813966664639	0	1
688	652	-2.69311341898284	2.64253432506469	4.36512489966481	2.14144690950812	-1.14600257967798	2.49797244535054	-0.396302148198432	-0.344489655564781	0.376673129179938	2.18748546781329	0	1
689	653	-3.28102964730163	2.24066547593241	0.448223768205281	0.333638103309706	0.0025029898130949	2.40975116561273	-0.460758080872308	-0.267571206251239	0.670704275552906	-0.417620667791463	0	1
690	662	2.62653009232964	4.31454187538564	2.95709353089674	0.149772318377818	1.71052293458238	0.0087747936609407	0.758899707088752	-1.40590366452999	1.32711157352406	-2.2803426754005	0	1
691	2	-7.25492510292259	-1.20597067267676	0.849999057677253	-0.673826528117991	-2.21236812235647	-1.00827770310302	-1.65372803876618	1.44795941543242	-1.43055462134498	-0.928309610453046	1	1
692	16	1.02331590443221	1.47124130165336	-1.50560383185834	-1.6124280500413	-0.0185874927948981	-1.63662925844439	-0.683482487990994	-0.458461843834919	1.93416642347028	-0.828160179302668	1	1
693	17	-2.3269996496968	0.366187784491434	-0.555069562851384	-2.50177711418417	2.10971808552642	0.416809299444165	2.02617289475602	1.20082921287055	-0.830969842080042	-0.781930499766864	1	1
694	19	3.32395618297665	3.55152941937452	-0.150388175470022	-1.65242240998641	3.09227734334406	0.614164877227885	-1.0112442570323	-1.82616947879236	0.419853424077048	-1.10064991218561	1	1
695	20	-2.91977968010358	5.22230440804079	3.16644713517402	3.63049342384832	0.969375233564697	0.366024247061047	-0.51205170170017	-0.405199154084871	0.0918418130956175	-2.11740984321611	1	1
696	21	-2.9694812831899	3.59001683555796	1.58996666014226	1.60993282385908	1.81485797526974	-0.0517115737154095	0.452992617585455	-0.45086581215581	-0.703590702278938	-0.769039791380701	1	1
697	22	0.448694604904349	5.51594576677788	3.55767267238569	-0.295205971050563	2.69383661243624	0.527334025430233	0.343185708019775	-1.4422387370213	1.61311517498799	-2.00198755998013	1	1
698	23	0.820124279739128	4.36650952465633	-0.896204775856193	3.28281825677075	7.18553008478653	0.759977731093191	1.6140127377307	-0.244153063999766	0.851627875773277	-1.74225481228446	1	1
699	24	-3.4737326754096	-0.833690185989135	-2.75353885059717	-1.77556495314366	1.84426984200517	-0.914986099381549	0.513917223394015	-0.168538538255225	-0.427928748438311	-0.667309107780637	1	1
700	25	2.51930791873592	-3.00480002344008	3.50688963854143	-3.88462316715892	3.25659263310227	-0.437588263806363	-0.188826120200266	1.51293511800565	1.09645595097627	0.131387697647932	1	1
701	26	0.847188809527609	0.314735889597742	-1.53943431920952	0.772237286628867	3.61873765627813	1.5813271505408	-1.39076551413638	-0.251117567977826	0.148618204270024	-0.039445630936704	1	1
702	27	-6.02490987748585	4.26664331441708	-2.89127909359148	-1.53256424261388	0.472542237060772	-1.65077998255584	1.28523633354516	-1.18236128183254	0.944715538356607	0.433873615101227	1	1
703	28	6.31067657713371	-0.273982449819187	1.40454038145526	-0.303142022008494	-0.855831729637017	-0.685817146968382	0.9324301892709	-2.31564277280119	-1.1795820631531	-0.516225750814133	1	1
704	29	2.75190598312844	-0.846377872885049	0.068340900277429	4.49275753329184	-0.923289145714304	4.25828477223288	1.56257656123587	0.859772299074195	-3.17390776642614	0.082509529408955	1	1
705	30	-7.75032392725379	3.0867593577796	-1.4009754615858	-2.59711308772095	1.0114579699318	-2.4102255187886	1.32009371745726	1.11787153529274	-1.95554588676408	-0.262740409450321	1	1
706	31	-5.06260067800988	0.407897330485286	0.738491403118547	-2.51853862389357	-2.27587898840862	-2.01180306194243	0.99250932388058	-0.367033543584645	-0.424965757650132	-0.550229561886049	1	1
707	36	-5.436466199109	3.23147725698622	-0.998054060732355	-1.82672869213236	3.743783774469	-0.891151415131502	1.27565993877799	2.53972107098232	-1.26001815499751	-0.416194518387476	1	1
708	37	-0.396254620361897	-2.50139772160386	0.356766019847622	-2.1913225332873	1.00085933237858	1.68981172359194	-1.32573973782379	0.102954654625292	0.95758828708858	-0.717049158773349	1	1
709	38	-6.26286408574835	1.66349745145861	0.785530593362326	-1.08408300708569	0.109983932316269	-0.951703160447729	0.406333701708301	1.19108981818805	-0.925062877108915	-0.740308715591614	1	1
710	40	-0.820405955337481	-3.86617037944251	0.912184551641021	0.410054921917626	0.172073175619421	-1.22393759092744	-0.764981692828528	-0.283432454151053	1.29583421481188	-0.692991775765642	1	1
711	41	-4.04999986026538	2.13732244559875	1.827960323391	-3.32203925431776	0.0826224196822305	0.649300143842129	0.858345525451734	0.35635659027505	-0.484751625430131	-0.557826653531058	1	1
712	42	-3.15217753530857	-2.35371959139769	-0.866069275017232	-0.956646110009412	0.636328666967947	0.283652840765886	-0.80060148588056	1.02967935858299	-0.253249230299296	-0.966646816446779	1	1
713	43	-2.06551891812391	-2.84099054684021	0.363046378459168	-1.79224168259188	3.67297773724357	1.93275398508677	-0.334777768770673	2.58013185104832	-0.663540814132809	-0.418962464388935	1	1
714	44	2.67626324355753	-3.00623520706004	2.33686388633916	-2.95909821492331	0.254014751230503	-1.29816585776147	1.57206984966186	-0.509124698858996	0.771369808844181	-0.129379902646459	1	1
715	45	-6.13569328641125	1.80789547596012	-0.69416674833179	0.0670399522104541	-1.52966767581586	0.582170072068555	0.747766953111156	0.300394268637211	-0.858866514472635	0.166453007211232	1	1
716	46	-5.98177056171434	-2.26177904618378	-0.200668381469848	-1.35674995218037	-0.864222210235641	-1.37944488147874	0.438578039567155	0.339774016310798	0.106567640440305	-0.709418121428395	1	1
717	50	4.17022815387701	-0.912333573663407	4.27216286723807	-1.27385901354738	2.07492888115528	3.06767520948701	-0.853395187329256	-1.96529451177812	-3.92498068536044	1.3222423405427	1	1
718	53	2.52724890616798	2.08474081332809	3.85957206921949	0.377279030442284	2.29411488837232	3.00967446166759	-0.561773719567309	-1.36051923343359	0.923956157625887	-1.1245314366803	1	1
719	54	-3.51942430207905	-3.48734307408604	-1.82990345572958	-0.213296454224351	1.74947737694827	1.78188657474197	-1.05406407457536	0.586847069624744	-0.466327272265032	-0.505098699234337	1	1
720	55	-2.85020141830981	-1.29406356010581	1.3822547613676	-1.0267561068103	-2.2876919633964	0.00771086399696999	0.199511798251687	-0.384276130810056	0.0118763166919464	-1.12925906947403	1	1
721	58	-5.15269256095795	8.71523039133226	0.232891068422023	1.3413415606048	0.897643644728968	0.266840454109367	0.839190463194272	-0.889604861596067	-1.23520487143191	-1.00598314034316	1	1
722	60	-5.52064296501796	2.19652970641888	0.940412973418451	-1.06634231269939	2.50136878375273	0.466791119681282	-0.228937189051138	2.87418886088188	-1.07379566443583	-0.971023447902444	1	1
723	61	-6.03934119369296	-1.27091403550682	-0.480097481467862	1.14827044668278	-1.97386719273616	-0.358206297287151	-1.94786168592545	-0.661598532988334	-0.231876962230209	-0.800501909969229	1	1
724	62	-1.95263283575626	2.61784469218144	-0.562320762449301	-1.77136369488798	-0.983760939001826	-0.562301483972911	0.390555883177209	-0.69262313107039	0.70912904866784	-0.776060978611501	1	1
725	63	-4.23719231420343	3.97802527180049	-1.83468944012418	-2.87904399100128	2.20566380136361	0.758331311768247	0.417232561217309	0.61984162902897	-0.439274064131152	0.206371984994332	1	1
726	64	-4.17738737963573	2.98330503206752	-2.29360605447382	-0.352625063955539	2.98402434040137	-1.73324859386798	1.53501318723721	0.245823665831352	0.288498259987395	2.37699113618543	1	1
727	65	-2.04446849004667	-2.21660528777718	-0.0270904959627803	-3.31785927481101	2.78254992441484	1.13619124390818	1.23488498780086	1.0195539919876	0.219670565862243	-1.00600581311962	1	1
728	66	-1.16602968082201	-3.99265221404496	-0.439725508887773	0.210323298334674	1.24114629773485	0.273013781155584	2.67663876496976	0.34072652856149	-1.70390992042091	-1.11887628286801	1	1
729	68	-3.80745771409323	-1.66321465875856	0.985454376327734	1.00378386096612	1.70872195782599	-0.972152863743609	0.892725961784261	0.723626792395997	-0.32377420385216	-0.538663727399952	1	1
730	69	-4.37609123274404	-4.33687586898138	0.807725492696575	0.986766105682715	-0.615214602930368	-1.86388519933887	-0.210435952142062	0.129892733710228	-0.215947864461101	-1.06266946749727	1	1
731	70	-4.46835978682808	-0.650802574025085	-1.68228845396806	-1.63693226114677	2.09501694307445	0.448313796289772	0.636477994018327	0.844787529570337	-0.982366259294272	-0.545113249372995	1	1
732	71	-6.54885126434747	-3.75706168830338	-0.822410450008733	1.21459273136507	-0.202978609950648	-0.862886564501964	-1.56370641599849	0.485700710049035	-0.868999418254789	0.998747729993217	1	1
733	73	-2.85384750745793	-3.37728048166495	0.242931182261627	-0.575452302186941	-1.27431460439002	-2.2601179311932	0.284702272944652	-0.281741459734029	0.345042523436758	-1.32259903283854	1	1
734	74	-3.6498485965131	-1.19481968066024	-1.56889712632799	-0.403626052877731	2.85362514314543	-0.711956674582032	0.174936789258515	1.15216348282993	-0.169812481096398	-0.85727966046576	1	1
735	75	-3.1836779118893	-2.29702671075672	-4.77610170817684	0.906800704241869	3.31508828120259	-2.41422172080791	-0.027057702197725	-0.528605230372016	-0.161098720920019	-0.757531740069058	1	1
736	76	-0.296351806110641	2.26149673672469	-0.827178518151406	1.63122140401882	2.02070760481772	-0.372045685562309	-1.81411317647648	-1.80604530795294	1.10668651272525	-1.0829557133427	1	1
737	77	-4.90685686871394	-2.24971929364053	-2.4947047783361	1.70151262726324	0.526179774329003	-0.733920493489169	0.412851331146253	0.423227720667679	-0.758040805936519	-0.469366816803232	1	1
738	78	-4.12072378056499	1.44626382043683	3.57911140814639	0.796046942328027	0.925310939871264	0.199411264742576	-2.36069737979637	-0.430058865157957	0.675566805964383	-0.575722936778155	1	1
739	81	0.771542118491206	-5.388872801825	-1.30613710753493	-1.49942786616689	0.834987098054717	0.319808720269223	0.551028732391886	-0.727929282351528	-0.779073039405989	-0.643908891839803	1	1
740	84	-5.13690444501567	-1.97709764154815	0.127045534405052	-0.694002193913245	-1.20033302368562	-1.61411305557433	-0.42751400324945	-0.390773714104735	0.145497543015861	-1.34993420354356	1	1
741	85	2.42186279669696	2.85144952564688	5.5117697456169	5.24975053532118	1.95443118128202	1.22423634933684	0.82202478019199	0.194193469806332	2.12001985515185	-3.24797855483535	1	1
742	86	-1.8373735102777	2.07301634725728	-1.34927062680629	-1.80384460904029	2.96008638074593	0.423446537063363	0.891802055528912	0.796032503865509	-0.278724330940327	0.00919383005400228	1	1
743	87	-5.70116833275212	0.143104099013307	-0.36683500951058	-0.0240932564673978	3.58079506205156	-0.580304646439743	0.901599211678132	3.2177104999241	-2.44719449073174	-0.503754263374665	1	1
744	88	-3.02959445198216	-0.300501664836443	0.256112331404835	0.476562316620646	2.05526860862588	-0.65717495069324	0.751506660130312	1.03187363533949	1.11661654313382	-0.618207169421738	1	1
745	89	-3.80631622066377	2.05030544554517	0.269189369760704	-0.95952845150099	-0.906881137821197	-1.91001703391177	1.14729459190441	-0.710389710537319	1.17977726810102	-0.39050049965969	1	1
746	90	1.47118524153641	-0.14762336828658	1.13029847710902	-0.582198351586882	2.16312593869106	1.12941688814834	-0.295663944523254	-1.20432953548675	0.970280429098181	-0.823590816309887	1	1
747	91	-4.28194449946388	2.26292567277044	-1.0521232117264	-2.46850778534652	1.97205106811645	0.116005464773637	1.36312478250336	0.909739535556148	0.122681556185588	-0.531707433377724	1	1
748	98	-1.48308845230573	2.2139868745913	-0.658151298548758	-0.761237397145281	4.74318001389715	0.956677749227425	0.19187875544178	-1.10081233886926	-0.430260027035889	-0.47997779094584	1	1
749	99	-3.14783921078809	5.07864103768402	0.866056134763119	-0.269778569040821	-1.20530525032619	1.68730022026078	0.0959111176930133	-1.20749315613226	-1.18332517403692	-0.226238053118285	1	1
750	100	-5.64569010338397	1.38730699576119	2.95818428437434	1.60812044395169	-1.25406213457702	2.17230117436115	-3.31095170606296	-1.20771301352936	-2.7395853209896	-0.798478482905805	1	1
751	101	-2.9390583694435	5.540988469795	-2.3547155584883	-2.59075013796567	-0.103817977937648	0.761354592952152	-0.726875938081584	-1.97706470750565	0.37970152351556	0.804946728840507	1	1
752	103	-1.59925732113543	1.87572458139987	-0.244940262106689	-3.79706562633769	2.51357984077807	-0.780268788980603	0.773315198303697	-0.369759493351002	1.75854358765846	0.0722312324750478	1	1
753	106	-5.61898371622602	3.67488783751615	2.01753456132496	-3.21611938387911	-1.9043845134243	0.297322500174764	0.741969498893484	-0.181074197325191	0.639611671554207	-0.563068599303206	1	1
754	107	-0.258327821600381	-5.61273343359946	4.46009590030853	-1.15897293729054	-0.122773987423051	-0.289618559476242	-1.0167597443677	0.442797348511165	0.64759857359203	-0.556764376874738	1	1
755	108	-2.53962151148222	3.91718945530044	1.77989073748657	-0.269412704452072	1.15308560526851	-1.06754974685499	0.49992265904913	-2.6274870579786	0.00825808461690824	-0.808178583803318	1	1
756	109	-3.9666347080312	1.34585431145296	-1.12214058217263	1.24011485040476	0.981221562287581	-0.850927275369162	-0.0647417463983787	-1.51320396928279	-1.37925657709653	-0.641791104814343	1	1
757	110	-2.7368319505228	1.83033532835319	1.64539880136568	2.82013085364857	0.852919767756009	2.08230635069156	-0.628406934211334	-1.95610441128197	-0.0193200517607246	-1.85728859334982	1	1
758	111	-5.99706462865921	3.41243699853021	-1.10794515259779	-1.88326354610864	2.64168672057675	-1.44898756951832	0.425331808809449	1.52723890235807	-2.50734927897981	-1.21580713381337	1	1
759	112	-2.76840718288528	3.42649786145726	-0.297158825767048	0.60540738988688	4.03868330138892	1.11706919477856	0.147195280866276	-0.0618986954574916	-1.49647716868703	-1.29684598336658	1	1
760	113	-3.51718522531278	-5.64931701230652	2.56526292994617	-0.325098249317376	-2.5809282714596	2.94718955246717	-4.14530332471353	2.14272446819773	0.161815789925031	-1.12136184671812	1	1
761	114	0.707006574323055	-2.4039229529455	-4.42359597772325	0.722268518871234	-0.302605220730332	0.3406773488963	0.84583068944179	-2.12673446187692	0.552231668348497	-0.871557977706909	1	1
762	115	1.83645776605921	-1.57002973385144	1.06682598690652	-2.57358524849534	0.432051042619363	0.437580344956883	-0.357977464554916	0.211852098009683	0.788671557169785	-0.264190011264625	1	1
763	116	-2.42734945380434	2.11032799335597	-1.48642620443	-2.40120050413291	3.11991979015137	-2.77209197198097	0.828834961880051	0.182568405107491	-1.54960625032143	-0.999802318361486	1	1
764	117	-1.05644558164998	-0.852436099687778	2.3313355046749	0.545577365906788	1.28476410081199	-2.08478907597551	1.75521987984211	1.29989998991059	-1.41613200861452	-1.47454186812715	1	1
765	118	-5.59001339013851	-1.33426068019206	-1.07677925856366	0.0352788490906987	-0.34669625440884	-2.60989364811969	-0.893020424075565	0.214523373242576	0.12961944399757	-0.681111998178264	1	1
766	119	-6.94605965192518	-2.46938000861309	-2.94960731136401	2.24651828830397	0.730396726453683	-1.73501710358399	-1.10973176210525	1.32046391603241	-2.25646007231524	-1.17366044551096	1	1
767	120	-4.01086599030569	-3.00187021002003	0.857111304827949	0.847318901361697	-2.51767432934778	-0.741413448980266	-2.35631691610153	0.46218055673687	-0.75860505363602	-0.806553102538827	1	1
768	121	0.582033496182132	2.78146931258266	-0.518827400592654	-0.347259591560348	3.8142372978035	0.498805274621683	-1.35057907401383	-1.07859960089473	0.597874914392727	-0.659404803208717	1	1
769	122	-6.91501301746119	1.07485473972889	0.0819803705066696	1.23554759935962	0.270965237827659	-0.86248920234762	0.0544826693368783	2.40686489362773	-2.05513101698694	-1.05022363088786	1	1
770	123	-6.96519781694407	-0.975594182210714	-2.27081367482697	0.88532874745882	-3.02026999561544	-2.18831824769496	0.0815788071815225	-0.610345352431047	-0.944161799445364	-0.302931559108473	1	1
771	129	-7.13317996766088	5.72492391676611	1.31848268029683	-0.397685163423708	-0.246307279451254	-2.12792196895395	1.88568927672433	1.66573848570826	-2.26736466857864	-0.102290392946696	1	1
772	134	-5.76251404952079	1.83028953488947	-1.37401501397584	-2.04101019252834	-0.247333355423582	-0.222531071939047	1.72048424778704	0.120115604139077	-1.6711418926928	0.203806632470802	1	1
773	135	-4.44561614009019	1.02079505599277	-1.40065091110274	-0.689012645257228	0.453820130168801	-1.4070009052719	-0.268222657397888	0.122152090338119	0.120795195431162	1.10260146749153	1	1
774	138	-4.12921936037564	1.4802540927114	2.83105857485302	-2.28036596600623	-1.13597921701002	-0.171140098720059	-0.610271408330478	0.554460411873444	0.57317166107344	-0.705061726525291	1	1
775	139	-5.92740678250747	0.744486888775704	-1.44660163177096	-2.97557844245322	-2.3817199757018	0.228309777238904	-0.6263764605308	-0.0820096898164828	-2.02892770042342	-0.132431527898137	1	1
776	140	-7.13967404052452	-0.628748839348176	-2.25041828194928	-0.987754312743017	1.90823067969979	-2.05071423979275	0.309953897120293	1.23721071897379	-1.94443587530496	-1.04934623311031	1	1
777	141	1.60849812129227	-3.55974830503076	1.35713445589783	0.128940669792593	-0.342961690326285	0.62951250858066	1.39347424033008	-0.688418937193606	-0.251719942211751	-0.142039112917146	1	1
778	142	-1.33320879672059	-1.46031829020531	-0.0371633973897963	-1.88145485751208	0.634339436529818	-0.386350699644017	1.65866669129932	-1.05122941927828	1.1025219115973	-0.266887020711293	1	1
779	143	-3.50100140879221	-3.18385653471603	0.355614841263357	-0.269107692829825	0.573898237948946	-0.842779777410795	-1.15287266286449	0.755390290234023	-0.317207697660104	-1.02622034976701	1	1
780	144	-3.25066422974552	-2.79551426061695	-0.903066059065577	-1.76385011061196	2.48401824226264	0.776972463662475	-1.83466484591786	1.27314044390036	0.314652693644274	-1.24857178273998	1	1
781	145	9.04836692665937	2.99142761577631	9.64536198129337	1.24928445946923	-1.29305528189039	-1.66643378977968	4.45633310364182	-0.226740626918391	-3.17251129261806	-1.43882543386343	1	1
782	151	-1.3014003312386	0.387775514473038	-1.56363249013768	-2.83119386915148	-2.53615182281166	0.107900062078823	0.122482662314225	-0.871674104402147	0.457725191927858	-1.13226829856821	1	1
783	153	-3.19037116841499	2.0561348381881	-2.14583536989092	-1.46196262646684	2.15304391151684	-0.864672284732148	1.30277138781248	0.798274885744805	0.595188990248496	-0.112408971658614	1	1
784	154	-3.90658514437781	-1.1678738681552	-0.289523035545575	0.305033046474457	-1.10569080877061	1.26432899711588	-0.10430791510263	0.359187900750894	-0.107698394259115	-0.539648833001372	1	1
785	156	-4.46682393860152	-1.1234942846884	-1.71514696122426	-4.47670352326349	-4.39388906468049	0.604003762639525	-0.0887196181331492	-1.19284717262023	0.502550850385834	0.0137563255377855	1	1
786	157	0.821951971418207	0.987571928892007	0.44000704786413	-2.86550662204399	0.67555674835685	1.40794968895024	-1.03226189494102	1.24082590387101	1.10460001409239	0.409510231069508	1	1
787	158	5.89198281757963	-0.287881318503032	-3.11574811463174	-1.12447386372374	-1.88794988817775	-1.57188818238729	1.45105366138761	-1.02181237249493	-0.11662814545727	-0.321633125495624	1	1
788	164	4.65911570986311	-1.44929184642726	4.7952237961809	-0.738294166732994	-1.23432754315016	-0.0463981375123927	0.168890431460714	0.172218888077172	0.0254631386343608	0.691403377237714	1	1
789	166	-1.34538059345097	-5.08474136366566	0.760246863413926	0.903514174458178	0.527449379440374	2.44409306254067	-0.828735740690694	1.75875777770278	-2.25732816456543	-0.768088604407991	1	1
790	169	5.29000839105072	-0.725232049209637	3.08894979869458	2.05742819458955	1.16731544825256	1.54976992546044	1.75819168098098	1.21534191584493	-0.402561634883972	-0.213951063347576	1	1
791	170	-2.15380251732903	-3.48937165602505	0.14077353047333	-0.382646254603562	2.75516295504174	-1.37233579468582	-1.13712920272021	0.93631631826881	0.164137915864418	0.00941766981576741	1	1
792	172	8.42606879897228	6.41542899946687	1.09909571854222	-0.287502798233048	0.209635776738566	1.34439199861412	-1.17225483204935	1.80534928245207	0.0405586953673211	-1.5046296976156	1	1
793	177	-4.09680388482876	2.35718796655368	1.19231231601068	-2.02915885640117	-1.27727468758174	-0.177171895895401	0.708149993463197	-0.245004251339529	0.234965658683033	-0.696925934149818	1	1
794	178	0.578089896761273	-1.81327611613209	-0.0799458858711342	-0.942647856006479	2.66323250025919	0.921719924920689	0.0359706267917239	0.968212598708352	0.85400391839196	-0.125912859069442	1	1
795	179	-2.56069063019385	2.97568687682482	0.598923240403897	-2.60073558744016	2.53747189630744	0.491130100745413	1.59893762801308	1.0367879327467	0.10266962479673	-0.147201589342854	1	1
796	181	-4.42884979186265	3.97422903763067	2.47037345611272	-4.23334156132953	-3.23002266304436	1.75321024908688	-1.19794061114895	0.709212239871722	0.993498239050929	0.43937399955954	1	1
797	182	-0.891096925769968	-0.764445490661353	-0.388551743812134	-2.18355376641092	-0.057432169838852	1.5735026025008	0.730558181911885	-0.541880698964807	0.417684140715087	-0.886455639437607	1	1
798	183	-0.659200805841731	0.895628256556501	3.44261956009804	1.62377678388163	0.999439088980269	0.721420766982691	0.345424129780002	-2.0161411050134	0.435849856364047	-2.3492547074026	1	1
799	184	-7.08798630846723	0.499791080669825	-0.126687003223365	-2.92977097394136	-1.86253572291322	-0.576373223693132	-0.163934995338444	1.36462505413088	-2.33110892398127	-0.180577335286801	1	1
800	185	12.1050150960597	0.224462523876678	0.565511245467794	-0.896033613690025	0.487543052838593	-3.42741797779833	0.594658495818348	0.568925331162983	-2.53038066636646	0.47344749688315	1	1
801	186	1.01231367771142	-1.91095952477248	-0.402789058607392	-0.655981300463387	1.67499395914856	1.39444901813483	1.2239668228932	0.276969348848692	0.252053690214579	-0.111923643231286	1	1
802	188	-0.845147261319151	-0.135804910613865	0.451977129732833	3.10476924527284	0.804176982267693	1.09194697063654	0.234043873450006	1.64974861650934	-1.11214761554885	0.172518198933496	1	1
803	189	-4.25749627391598	-1.69094624066307	-0.669296021220277	0.46482910604981	0.475149100670486	0.342292929683987	-0.378912420799536	0.956710812448566	-0.206852748724278	-1.05320432655102	1	1
804	191	-2.391064439441	1.06308983295721	5.30125938533449	3.8884034125322	-1.85627128780994	0.996762997676247	-1.75431040241415	-0.725155273702199	0.759053489102512	-1.49753579412732	1	1
805	192	0.61854580488075	-1.68106542291135	-1.27522059258771	-0.441083244298623	3.80611129537555	-0.343904513385965	1.18417015622582	-0.582513312664915	1.13907458946172	-0.226174508751204	1	1
806	193	-4.48066003827324	-0.810681378753668	-2.40101336075598	0.218912041763682	-1.29225243819863	-0.787546358967682	-0.320835103499489	-0.824434688534975	0.193539639068658	0.254997168044285	1	1
807	194	-1.23919599562765	-0.694107750425506	0.849760835192588	-0.589394413252699	0.913861787831586	-0.514405861092418	-0.691647756673108	0.563151538702264	-0.36373462771934	-0.414652971258603	1	1
808	196	2.28287968933557	-4.59745075832339	2.53496503221248	-1.12198290072119	3.67731951384311	2.40014193807429	0.667009942200753	1.54165740260955	0.593279566070924	-0.057931531445032	1	1
809	197	-1.76166691870207	-2.36176595076098	-1.6415925861158	-0.169779162465769	0.324650488992298	-0.0472642495819297	-1.53894607032924	-0.0148868408383884	0.537903672231484	-0.0478600097176635	1	1
810	198	-0.874800073241801	1.46019526849332	3.37605994081777	-1.13221408540039	-0.542003369387109	2.82555690642541	-1.05897504292661	-0.733117539877388	-2.75835508578333	-0.721061327352274	1	1
811	199	5.8952521478552	-0.0695905585866036	1.41412658948484	-0.634889664857678	1.94400032127058	-0.522085962489095	-2.25857025999514	-0.482092504359762	-1.35335257858444	-1.45432063475441	1	1
812	200	-0.55695067975045	-2.35628388055169	2.63219707544881	2.32062538752791	0.0436952061451024	2.01901493580232	-3.73113237005483	0.895996827848305	-0.355805737536745	-0.692568004676111	1	1
813	207	-0.945491429361175	-1.32904431743818	1.65489300723202	0.0231102093314576	-0.701074857778695	1.96150844762776	-0.152148145581703	0.52918047531507	0.539747661441846	-0.0494456825208057	1	1
814	208	-3.74277918079087	6.28119364107021	2.27713988890853	4.02678248027917	-0.0405705313347067	-0.132307744419711	0.628558544607814	-0.591971742525465	-1.021348851849	-1.22780576415365	1	1
815	209	-2.75998129705879	3.71177821076825	1.34180741244624	1.27189148376929	0.881509757718338	-1.61605093242958	-0.0717391362922413	-1.36581310463749	-0.82205251165344	-2.21311233705852	1	1
816	210	4.93564831338874	2.52497216631642	5.36602684302212	1.00089703139641	-1.05473900664621	-0.883914874907427	-0.0971092756892575	-0.317878562117693	0.887592857053659	-1.14215615720791	1	1
817	219	-0.189240476667049	-3.86077276712212	-0.315103260972684	-0.727747134116368	0.289508473763378	1.7342845393953	1.07656975411885	-0.351373698404179	-2.69090510574598	-0.442514967296967	1	1
818	222	-3.57178857351065	-4.73257673632146	1.73520297567333	1.01744612065635	-1.30500139227564	-0.7280374093843	-1.69419745196712	0.469697900735458	-0.0562537170418884	-0.890233286188012	1	1
819	223	-0.660168369671836	3.11462207907144	1.69431095106107	1.66738978755817	-0.0901337509044265	0.88551906795012	1.27448183439222	-2.33756137039663	-0.935310545351123	-0.763507704424741	1	1
820	224	-3.53543356568208	-1.70161629241877	0.578230807521446	0.997722648068345	-0.999023391317999	-0.0377360726253164	0.359058196261774	-0.247950761470043	0.840891940458923	-0.455843876483316	1	1
821	225	-3.30707869183931	-5.18080733385065	-0.386397256557288	-1.82451414490612	-1.5858385594046	-0.26135351316363	-1.46883394326814	-0.0214269403744609	0.117007474731333	-1.32664592352093	1	1
822	227	1.72903736013742	-1.82628693945442	0.291708969281714	3.35010758597372	2.4841349234193	-0.200497272086531	-0.883482725925306	-2.4645882779158	0.228294821478923	-1.19698208199113	1	1
823	228	-3.19364622624093	-3.90226128408619	0.423314361991447	-0.0493236541582824	0.0187281394306171	-1.15302559083014	-1.03469249795833	-2.7673678294136e-05	0.617199378871623	-1.23805504208827	1	1
824	229	2.94060887318407	4.17403036791545	-6.44867668613073	-1.3843365069861	-1.67499383878031	2.04082149916678	1.0043291768162	-0.379039884977619	1.25350422865011	-0.0073458566347046	1	1
825	236	-4.72683738743598	2.0754828650698	0.0733560179781438	-1.34610497062404	-0.0292059491267364	-1.71361230233072	0.975280709717717	0.750153867154723	-0.543182425288119	-1.09938943155523	1	1
826	237	8.04140294748104	-3.0857012256477	-3.20059595456341	1.75034770614732	-0.637024525570679	-3.21885941705242	-0.533694293205102	-0.0655278183241415	-0.529525092496071	-1.28062229695706	1	1
827	240	0.631288525449398	-2.51225946466674	0.19537875607451	-2.87405168182886	2.28976767730997	-0.368735317220491	-1.93253350663441	-0.0302678072815618	0.0127088530641796	-0.48561588598479	1	1
828	241	-5.10096141392447	2.52737774789895	0.172695061453394	-2.57067845260939	0.889014719225228	0.489383927457679	-0.208463559686218	1.009473979223	-0.885809616118047	-0.0410467442725744	1	1
829	244	-4.46316774380308	-3.51749997663205	-1.46019743062446	1.65917596453137	-0.768197353983194	0.392894541022396	0.375887666253373	-0.330816792220105	-1.73841267794653	-0.895042028837675	1	1
830	246	-7.42761081091422	-1.15972382633568	-0.65263607905696	-0.0291119818267816	-2.97135654357397	-0.870110702749516	-1.12215045028624	0.0628450233601579	-2.39533129398852	-0.668441171114188	1	1
831	247	-0.164374241697371	1.57516807244178	0.42434228515057	2.40093745706418	4.74492923605468	-1.21647445847352	0.837491794239318	1.42987586441396	2.09576848518692	-0.18119231462012	1	1
832	249	4.45638833849568	-2.26356841731718	0.292261978290233	1.53737228330544	-0.173079189609146	-1.40735933175147	-0.0147501201729061	-1.6318715549908	0.0580060796528521	-0.752481251772906	1	1
833	250	3.60998248035633	1.53156881457612	-5.62170817815698	-1.01513980709404	-2.18679530849976	0.240388658984875	0.0473063666837929	-0.515062757788095	-0.0624426993269971	-0.929980903456587	1	1
834	251	7.32857005823349	-2.95855715073946	-2.716505725716	0.105787441717467	2.38646757446777	0.559484891990703	1.0009697646591	-0.407540350795863	0.336066207190375	0.826135746371862	1	1
835	264	-1.12161589436079	1.0282425804498	-1.46808890267071	4.70583458551964	0.329824693138664	-0.580787997510764	-0.891777506711003	0.707883711133188	0.754572604161998	-1.46441925487193	1	1
836	265	-8.67061824425502	1.42863877235567	-2.51668613619271	-1.91212868606545	-2.36113354700553	-1.75856494617458	0.5364028462735	-0.219556226966959	-3.03181772392163	-0.410548191188552	1	1
837	266	-3.04447293920329	-1.99758404546692	1.61554167774177	2.65437519992143	-2.76699377047268	-0.877812570851086	-0.981068516274607	0.312962623058733	-0.186467094481575	-0.269362725047878	1	1
838	268	-2.98152668749076	1.95438485224631	1.89672974209687	0.382966610948461	0.346030338399344	1.45888645819984	-0.83726928100843	-1.74006678448952	-1.79533166446319	-1.02199366235052	1	1
839	269	-4.53998998466529	2.4981676062106	-1.86290407726421	-0.94809445979697	1.99012146723001	1.45748834487885	0.625856762482158	1.39479637083764	-2.41593770242241	-0.639257616284292	1	1
840	270	-0.0595617308988901	2.20146855236367	-2.59724929894141	0.491020564034792	-4.38895561972957	1.71441994008735	-0.494067165001936	0.0983154835455881	-0.676904339316513	-1.14748118640311	1	1
841	279	-1.79759774820339	-1.1227948147385	-0.337071167469038	-3.50644394544665	-0.328007761967876	-1.23714944198375	-0.939077049561166	-0.302546812404304	0.530685166075742	-1.21118281624841	1	1
842	285	0.881160735887173	-0.0967793886657218	1.32519086255414	-1.81823646849903	3.22378771541926	2.21095391239346	-1.35227117775379	-0.782075697150388	-1.86053197087882	-0.319973719853578	1	1
843	286	-2.04885791112821	5.97051012251598	-0.765899550463236	2.36808295165706	0.864386872130915	-0.0416730365431894	-0.835619623933149	-1.02531127497933	0.0104858558877655	-1.44741749489053	1	1
844	287	1.65948083426363	-5.53192711583426	3.18262161440319	-1.96690030779364	-1.38159184145646	-0.258283877534769	-1.28815066076572	0.14096476742112	-0.0242516528513186	0.339120522825509	1	1
845	288	7.98393137488874	-0.966378971682835	-2.72463665455577	-2.57547821346944	-1.29484284455207	1.56757812923434	0.745803555347317	-0.682022617279166	-1.77081951325176	0.884173715596922	1	1
846	289	4.37754200602567	1.8669044097562	0.955769475316342	-0.463399912017824	1.30511424557599	0.43654928602922	0.617810939583715	-2.52850538384393	-0.188903124537181	-1.00862772973425	1	1
847	297	-1.0214610024908	2.57083606325874	-1.90870277616883	3.02555404283056	-0.705364738261177	-0.672889944095659	-0.716425621890233	-3.25275460414334	0.388461392737598	-0.715035639135936	1	1
848	298	-1.7594098804817	-3.08357482341553	0.51123856805018	-1.58647526505696	-0.0634257692222339	0.594586583278307	-0.336391415475596	-0.165809407225252	0.732647746006243	-0.94915829977457	1	1
849	299	1.36597962214359	-4.07947030272693	1.05870145779774	-4.11213828527795	0.919389470430126	-0.563547297987652	2.17756784689719	-0.301373981285393	0.106616035651362	-0.0301496386727464	1	1
850	300	-3.63262979598969	4.95065532054506	0.713672147666406	-0.240983289533157	-0.447744721011351	0.148949334732891	-1.36426742144977	-1.04823202508468	-1.64209181253733	-1.30054368814217	1	1
851	304	-4.78720194606515	-4.00529197236982	-2.00974961941499	0.576186459748332	-0.776518723584528	0.523220880267954	-0.979536978969268	-0.0898057486468501	-0.021367518656585	-0.940856219269027	1	1
852	311	3.53919137811852	1.49068900074051	-1.10758400523556	-0.657714790328756	-0.496904261613139	-0.406683031744772	1.85121020478892	-0.621485274330943	0.263755742724717	-0.644599345075554	1	1
853	312	2.64989344358253	-5.54762330905486	4.09731323583377	-0.765214210997488	-0.63240145155425	0.301183931256268	0.670252878482632	0.0584838237869675	-1.5898031594205	-0.0639252412033352	1	1
854	317	3.46913419291986	1.05593151589462	-0.0963067588696136	-1.67441000821623	-4.10776974488952	0.815109098533804	-0.541789633223908	0.153830919536506	1.71214300097023	0.437051855024651	1	1
855	318	-0.053210455760447	2.13057616022605	3.69793151645174	-3.56742779236609	-3.21756169001278	1.73007151307859	-0.909169136854137	0.661259101770322	0.514218390355837	-0.0841297896861985	1	1
856	319	3.2879726976263	1.74439213908578	1.03563142379573	0.121660171101174	-0.513224009826613	0.069854060316764	-1.05798423113535	-1.39494039833308	0.331538767107409	-1.07343073786612	1	1
857	320	-1.44392094490718	-1.9191285224862	-1.71281565063878	1.28127469881969	4.00463336460573	0.952568176384326	0.224598072794635	1.58321893269656	0.380664959748024	-0.632007073452226	1	1
858	321	-1.7984454806377	-3.32440869019835	2.24060817487318	-0.43365580708422	-1.08145022621377	-1.160878597171	0.487592141944593	-0.977408700008973	0.197454595901304	-0.754050412645841	1	1
859	324	1.99096305163886	0.0140251505391819	2.719689260265	-3.16791015107327	-2.86708790916814	0.142616573259894	0.441202730620646	-0.00523261100966705	0.840224037299255	0.132294823739843	1	1
860	325	0.159378377052444	-3.22770395938138	0.696886173973428	-1.19878064450963	-0.338059614393797	2.90194902365518	0.758853691440678	-0.00797380730470227	-1.3709117155794	-0.187820488811128	1	1
861	326	6.52494272090762	1.68344161241564	-5.36246212205535	1.32239929571744	0.0779529078953771	1.89947631164405	0.284567960494204	1.80430608722891	0.542039162929677	-0.20314892206546	1	1
862	330	-2.27489276126319	1.34918520921904	4.13905697877599	-0.768475246376866	-0.449601084972855	1.83526986875297	-0.688575741937035	-1.32799941637399	-0.73506887715379	-0.63335873282799	1	1
863	336	3.99196039123956	4.02760343151264	3.5558572188801	-1.55945677881787	0.51724056249942	1.00873356689167	0.606340017338967	-1.01049303868519	0.534497333534354	-1.10153825084283	1	1
864	341	9.44456713292039	6.51694698749094	-1.1057790878902	2.2576182204484	-5.18660067739624	0.331596333825216	0.338957385727028	2.93772242754429	0.588012849446478	-0.347263264813049	1	1
865	342	-2.89671621426714	1.00689370541269	0.675451104193685	-4.66267851554399	-3.81783815840645	0.78452959791698	-0.422193908624539	-0.360962299739884	0.516686413193985	-0.243277996721916	1	1
866	344	4.09598158134799	-4.83474290531712	1.69664442562367	-1.98743654403724	1.31716454805816	0.49083894283515	-0.125445555591328	0.177888536308582	-0.199792284259676	-0.0639186352193817	1	1
867	348	-4.40004262086977	-2.50061460143439	-1.36979810649696	0.563450470505252	-1.14260358917524	-0.258862693154789	-2.84577226006618	0.618495948429608	-0.0624014750754032	-0.573495210076004	1	1
868	350	-0.562710507020623	1.16936714578432	-0.0839493108499305	-4.26904979891484	-3.07311682639151	1.05215309664827	1.09017990857843	-0.788760719167243	0.192434441007397	-0.479567315435476	1	1
869	351	-1.84020351924611	-3.55401156801941	1.27854814767093	0.0471502603873632	1.01815251383344	-0.220732386710479	-0.850080481041804	-0.202135787034439	0.299792947949193	-0.986974485240708	1	1
870	358	-0.133509287857824	-2.95535528666102	2.84265523860483	-1.3694116939171	-1.23303118843263	0.385095597302308	0.561560172040036	-0.674337493553756	0.930648576557395	0.019016139271345	1	1
871	359	-2.00787284323013	-1.3294484795735	0.515735590990344	1.63132043789754	-1.26320446318639	0.845468668704432	-1.05354038747107	-0.616980564521279	-0.450789687169968	-0.747755271806057	1	1
872	360	-3.54347433832607	-0.312177574786229	-0.118578812061173	0.0984679088748187	0.483403269310731	0.197272382712721	0.186956842780888	-0.135539002588348	-0.298286405050106	-0.366967417907047	1	1
873	361	-6.67997795828022	2.50473922393592	-0.798599880405212	-1.86390205464441	-3.15725170104689	-0.601535667891104	1.26513216380241	-0.736621182747621	-0.714806372704228	0.10456181059346	1	1
874	364	1.18609006035979	-2.13179359178825	-0.261891117526485	-0.82812324297304	-0.0676631995313581	-1.63395215961149	1.00433714556776	-0.979915177692225	0.558942717243696	-0.842965110310009	1	1
875	365	8.24653980419716	-0.258288226653563	-1.13335644611641	-0.699143938618807	0.339230235440347	0.584356754373269	0.939296809221064	-0.105871393821483	-1.77110971630881	0.480262521715803	1	1
876	367	-2.39959243430398	0.591480439850263	0.740242485970637	-1.36414255794393	-1.82924918589542	1.61952712262353	0.0934469765593218	0.50937152251077	-0.111891542684222	0.163236300986199	1	1
877	368	-3.63442902403937	-0.0262588617216025	-2.74161396073223	-0.632821223506979	0.511638920525	-1.30710944347386	0.33314159485882	-1.27379199787546	0.395746439096458	-0.292075911775668	1	1
878	369	-0.0388116822630403	-2.0257235913962	1.8174858657037	0.365340439790238	-1.42010818127859	2.07159414912291	-1.06182856316498	0.47225722245801	0.73873251190758	0.0452628208709227	1	1
879	370	4.31652585411736	2.37704994430643	2.98324086836888	7.59396091866926	-4.06835936471598	2.38615027958274	0.471636774517492	3.97399217828658	0.176348865757744	1.0876699844564	1	1
880	375	2.69462438126111	-6.58571184035353	1.23437753636893	1.00871807793971	3.72013732989631	0.691224939750034	-0.78762300298626	-0.958953904275491	-1.21352873261415	-1.20227032271803	1	1
881	376	0.337924835696846	-2.67153131775678	-2.16771191780753	-1.14145109182339	-2.13982934478942	-2.11460569201739	-0.00445623818940196	-1.4725419576097	1.10424949749669	-0.931558201732184	1	1
882	377	1.13721282440299	-2.03850906263761	-2.88755500838874	1.12604210722345	-3.12635679072238	1.67041449134892	0.647268683856509	-0.869264641472853	-0.472664856329459	-1.0686340600729	1	1
883	379	4.15988345463958	-5.06765029306601	-1.96391584030371	0.29860230096874	0.027985948876255	-1.1701701132125	1.11956215867767	-0.800021659399734	-0.87849521744309	0.0599779054145705	1	1
884	380	2.71741412230343	-2.69007775797126	-0.471046489671747	-0.741184016907225	1.2714281171984	-0.625496821862552	0.484717652352292	-0.0757206890228146	0.495545388663287	-0.40288249833334	1	1
885	381	3.71850819211433	-2.89402053042837	-1.79587991626788	2.63428915057828	1.31042856432191	-0.00175598012446727	0.591798530869709	-1.38988428162925	0.13970979246862	-0.460216253192796	1	1
886	389	-0.831246396283841	-3.79286100823944	5.79936206033953	-0.918221117737967	-1.69502363094273	-0.22839773137402	-0.922700114464778	1.50232809903248	0.515732760272555	-0.620127058031285	1	1
887	390	-1.06675754427645	-4.89506048555397	2.84155021756507	0.343837025737763	0.225699090474904	-0.288772863478266	0.313681675221643	0.3820930043442	1.26206769301096	-0.67977724980472	1	1
888	391	-1.1804358221963	-2.09161698608083	-0.119559168672242	-3.22179701320702	-2.04834425830538	1.71375009742792	-0.676879784285017	-0.62764712572604	-0.26684869046286	-0.36121491927165	1	1
889	392	0.0624779822109243	-2.90054609755756	2.34676532064302	-3.51465774541804	-2.55722486923695	0.681977547916668	1.24066635770938	-0.292864378235145	-1.22045984208893	-0.37457560392814	1	1
890	393	1.52256730173997	-0.932751852375018	1.2284121063428	1.52715869259354	-0.240428315602852	0.0626016285732185	1.01144477512849	-2.99473377077883	-0.356848085966443	0.132367612354801	1	1
891	394	-2.77284292068485	0.918664627003091	0.870115626807079	-5.43923166032235	-2.25025974211826	0.629087833816362	0.528113189533574	-0.684565086144702	0.384269938464653	-0.0243303578481745	1	1
892	397	-1.00174638311017	-1.65624722160813	0.233047300829709	3.46381353190071	-0.728578160817241	-1.17598013813696	0.0698779618476581	0.31244946511732	0.852888851236655	0.302409241346993	1	1
893	398	-3.55966683742239	-1.90140428820213	0.177015584548025	1.78605134767188	-2.37035772365148	0.145698207678181	-2.56994279125874	0.741073782079574	0.229588889117977	-0.687839425306938	1	1
894	399	4.2036066032285	-2.9252627592134	0.520514383603558	0.134613961704589	-0.672055404931276	1.99715923509206	1.57217260276869	-0.111037560715078	-0.152956072823841	0.00511141206488533	1	1
895	400	-4.05051120777173	-0.539550590152697	-2.31325804358212	-1.8581574812089	-4.64731941736128	-1.46536170176517	0.310091385113916	-1.13263457398506	-1.11202286655499	-0.877832568988256	1	1
896	401	-2.91273754216864	-3.33777352352122	-0.918538626037796	0.571536809755722	-1.18341940250611	-0.178353152430986	0.89698949522499	-0.580061917278976	0.172799986163264	-0.636247372912012	1	1
897	402	-1.36346425318709	-5.35498979770063	-1.17104291290795	-0.168528175675406	2.57554547900125	0.140598989313238	-0.816229318578477	0.564057699735615	0.793314485735501	-0.921498231500144	1	1
898	403	-0.845459560038865	-2.81465998773132	0.58462406687577	-0.0908589712537708	2.22661306966864	2.62443213721001	0.266890631438181	0.843563770355264	0.358718682559437	-0.60379378987239	1	1
899	404	8.03960467452587	2.02106270571301	1.72855915488764	-3.15871333090667	-0.338003319382413	-2.42663407072571	-2.98212898658261	3.61575339102322	0.83341622830487	-0.936702496128372	1	1
900	405	5.28032745180987	-3.33071794289526	3.15968589263821	-2.69147428301768	0.69291568879502	-2.42506125843934	0.905660164898826	-0.299855291143586	-0.1799281503392	-0.294906816524505	1	1
901	406	1.19731702833395	-1.82306089661766	1.43394688245283	-1.45754211371361	0.345826279574331	1.03000716632015	-0.0475106851884602	-2.54382893454408	-0.815676523137914	-0.336523813032718	1	1
902	407	0.941844011878368	-3.49603786710536	2.15247908293298	-2.55254958207549	-1.05204789665691	-0.117471333028403	1.07961242871661	-1.18837261370544	1.11786543991791	0.00371672849988656	1	1
903	408	-3.17382113650476	-2.25185551519043	1.58593467565077	-0.467593654680122	-2.82661441891052	0.0982778371199274	-0.679621645960395	0.112671711542009	0.807835579263789	-0.48309762160108	1	1
904	409	7.09459288937037	1.43241168619696	-0.414230626965048	0.430469237229325	-3.41838946103449	-1.31553482827862	-0.801063085589215	2.43714432936848	-0.652561576098699	-1.04479309375799	1	1
905	410	-4.16064821406535	0.218056011155377	-0.933631883688834	2.1039137739986	-0.373703230297757	-1.11254373784177	-1.99935527887083	-2.0483909072774	-1.76893997805785	-0.0420226421217246	1	1
906	411	-5.0468082109326	-0.767943899657397	-0.521272396974691	0.0504818250356567	-1.10054415535524	-0.733368094816365	0.286045208820446	-0.228047448561391	-0.3666336598774	-0.336936636104727	1	1
907	412	-0.95477078014831	-3.45051729031049	1.23609954493317	-3.81212166317811	-0.686701166287798	-2.33708197002939	1.20449571584564	-0.706686057087755	0.516285279804903	-0.723373440403712	1	1
908	413	-1.92323808859265	-2.42256470890796	-0.159529154836172	0.873641186783418	-2.81518559943566	-0.942270119248705	-0.451312445995403	-0.805713015771256	-0.285860676237408	-1.47430467287178	1	1
909	414	1.18757035953952	-2.96692653923587	-3.0646762014714	0.814791573876343	1.83477720967305	-1.01487547353452	0.387949790546734	-1.23908991840439	0.440402875296476	-0.446113581849388	1	1
910	415	5.99696742666755	0.347012631506846	-3.98458549390418	-1.59109007008992	-2.8886767495976	1.47999828296477	1.21826746921577	-0.300717705120988	-0.92588634946391	0.215973427168187	1	1
911	416	2.33339806224884	0.842799598897716	-2.00727200926582	-1.00362124255355	-1.17114462419737	-1.53113387345872	1.88651261549102	-1.7345550904591	0.315846151412112	-1.47557234479128	1	1
912	417	3.28219772391667	6.69976966453035	-2.67162039298904	3.59959992388408	-2.38364139799563	0.414463900172475	0.665520899933599	3.11739044238079	2.04396163497899	-1.04527321234798	1	1
913	418	2.07221871374442	0.158853500858694	1.20857142965329	1.33787130801877	-0.605775684465785	2.58011755554095	2.06574796342952	-0.538055162160681	-0.032165997567479	0.084379134720757	1	1
914	419	6.57619378098208	-3.90658210903746	-4.94520971433787	0.367956988686963	-1.56841697312286	3.50171801596542	0.971248270747538	-0.774999581249854	-2.95753426531224	0.577360909591703	1	1
915	420	8.06984671185969	-4.81935253958469	-4.39836296749723	-0.335297505423004	0.862598150767475	1.76291450497608	-0.170912629669747	-0.437872583251922	-2.78899410615929	0.813261575230006	1	1
916	422	-2.2253649746366	3.15726668336786	-0.283756716661864	-2.12839331356262	-1.00499473569601	2.03881137314136	-0.526630906103506	0.406098548919384	-0.49447854578919	-0.631549520360116	1	1
917	428	-4.14178761462453	0.788741609392408	-2.91262780929817	1.90151465855397	-0.312314896316182	-1.67437087054244	-0.938067149674159	-3.63965496139571	-1.29050034748499	-0.26974905961858	1	1
918	429	-2.07392710451206	-1.64059489265402	-3.4143727849988	1.24532650462198	0.993903581052985	-2.75452002201036	-0.501176973851875	-1.50870273156482	0.398363606539492	-0.515007727739238	1	1
919	431	-2.82597511590653	-2.06515373544684	-3.69932300238807	3.30769030806618	-0.859893560138126	-1.77800007446757	0.936678584794068	-1.92018573462089	-0.633862935366684	-1.34714979071787	1	1
920	432	-0.0658019063088301	7.44416720448907	-3.06993059779247	-0.40592193740304	-2.00013996551653	2.49653637260332	-0.793618960023768	-2.7383867103461	-0.262750565249723	-1.42352987259133	1	1
921	447	-0.565508440866569	0.53477313811365	-6.5570910551483	0.703951530429398	-1.93058845861108	1.13651246414708	-1.24446250342625	-1.03031599260929	0.604354535190773	-0.89843499501088	1	1
922	449	-4.57353485002152	3.69416092550688	-3.26154361390099	1.06674058102338	0.299996872467353	-0.417932562960409	0.0262478082690234	-0.818611499202293	-0.812593621665579	0.0255641710650927	1	1
923	450	10.6767523357656	1.18481074637145	-3.07644685828366	-1.88865260069879	0.900067043812719	-1.75127750246087	-3.50091420262586	-1.33461673570336	-3.39229666887012	-0.127618829376529	1	1
924	454	-3.46695141470378	3.51780107856518	-1.7206525174112	0.431008525731029	2.96809853113095	-0.346973889161779	0.482627916430872	-1.60097366532999	-0.646063772688649	-0.963364943946888	1	1
925	455	4.95573257428663	-0.69245287039392	-2.04835829685159	-0.919043323541048	-1.09994243911716	0.726212778136906	0.105070296301019	-0.510785979656124	0.79276602509223	0.485176372284982	1	1
926	456	0.609649646120628	-3.71008358487112	-3.12571121098209	-0.313971395074897	0.210887239402699	-1.86778765037652	-0.77544074832698	-0.3684659564455	0.612842301842623	-0.908589044388092	1	1
927	457	0.257659517734206	7.5021889254096	0.797901056430702	-3.27007591306817	-2.54771441578826	2.81819725047044	0.432302199658943	0.461681715502292	1.14393244431016	-0.080131621669264	1	1
928	458	6.05594018719037	1.42361298406612	-1.14058230008831	-1.37140085793799	2.40626976143714	3.38448694116769	0.118215594556279	-0.919131779638133	-1.74451662623909	-0.0413149421517176	1	1
929	459	-3.26124520945045	-3.21560778985613	-3.9151362536532	2.14563592442445	0.398078788572743	-2.53155490278394	-0.643317312447523	-0.827051378893873	0.769122447733437	-0.812353602732701	1	1
930	460	1.09847490587758	-2.84008358991363	1.23293659882127	0.89488379529231	-2.56572726493019	1.04378680918053	-0.293460627508304	0.174309449574725	-0.220722413260037	-0.11235435712719	1	1
931	461	-1.18838129005641	-1.01176803777384	0.35395634509873	-0.279338829177669	-1.43373218037627	1.5148217602435	0.569193708539835	-0.397014279261187	-0.397297250557484	-0.349710171325998	1	1
932	467	1.2333742964781	-2.88345941115336	-1.77969015081831	-1.76372936295283	0.0352517505326188	-0.00832003648987457	0.308371334173076	-1.27268305733582	0.561389787242369	-0.960161703261129	1	1
933	468	7.52944308856599	1.55818807362497	3.11664471253944	2.12004119008226	0.676248929107143	1.05417671094788	1.21895873061692	0.670400192300861	-0.642722192550713	-0.796649044594531	1	1
934	479	-1.78502720562511	-1.80110398128584	-2.07545125407758	-0.542552717732719	-0.115314831004952	-1.48085238584839	1.74965437819167	-1.44435921073696	0.92940838650537	-1.00877997253558	1	1
935	480	-2.04995590646509	-2.78423669634993	-1.4673186069358	-0.761710126576535	-0.173069036499259	-0.963726564978061	1.12134123866077	-1.10271334717734	0.460046730101323	-0.82413462860122	1	1
936	486	0.267467517294526	-6.16665941592458	-1.25916601785038	0.422173972278866	-4.03609478072423	-3.76202124125306	-1.10936167162288	-0.885867758143525	0.0477134058852968	-0.490405355862922	1	1
937	487	2.43989174230904	3.48274615981052	0.184087201761896	1.00707648215435	0.250099330275284	1.2052703037296	-0.976860758676801	-0.304907686061224	2.05717746600089	-0.173073277551081	1	1
938	488	6.19764174926052	1.9561545206934	-6.56097334356462	-2.09822259215667	1.77443717860418	3.07524918993355	-1.62079347045478	-0.89220715290377	-1.27215435519326	-0.278210263093398	1	1
939	489	6.21323951944819	-2.55750758089644	-4.84843240239667	-3.10503071902747	0.80458037103273	4.14528870847133	-1.13735136374769	0.230648842612783	0.460145591681157	-0.0455718478854036	1	1
940	490	1.37923166271926	-2.47034061199948	2.08555796343197	1.26545582696203	-1.87474456844235	-1.27781951483034	0.928335154281683	-1.09691891953231	-0.31998981581406	-0.433326350546862	1	1
941	491	2.19306195093837	-0.821648114477852	-1.82562979385819	0.185481494749854	-0.583830598471893	-0.668992559801764	0.865874039878992	-0.88021930463414	0.987565871107186	-0.706320426754356	1	1
942	492	2.4783797748204	3.73804776541767	-4.19924700411876	3.80761566909053	-1.7939851703912	-0.356043353027572	2.58154674291528	0.54511271132547	0.703625575964502	-1.00236595784966	1	1
943	493	0.616376842518142	0.935878320516025	0.477996927398073	-0.00720218236185414	0.561485272696415	0.320859459329604	-0.572936437879527	-1.65579264561174	0.638447352937163	-0.762223456432875	1	1
944	494	4.32833726436458	2.52708401580556	0.180903708441481	-3.91098518613464	0.496243802122105	-0.533086193452996	0.849337224666775	-0.0998686296244486	-0.107119931031601	-0.468184052871666	1	1
945	495	1.30035557662318	-1.96480753717737	0.736802655619034	-1.47262274263754	-2.30193063671755	1.35666558151132	1.96189621630469	-1.83407825140509	-0.0638852026593989	0.137158109169923	1	1
946	496	6.00591091427624	-7.19070253855848	1.99479660345214	-1.32972923729867	0.995518776209168	-1.30470804491554	1.43355491561155	-0.515865884766988	-1.66737525837229	0.230518508721953	1	1
947	497	11.6963773994116	5.89680515647661	-2.590281554769	1.66758453379073	-0.927781367797295	-0.79170395365253	-1.78583935539737	3.77977062933991	1.53137669220896	-0.762239062217933	1	1
948	498	2.56082779539684	-1.34174225852376	-3.21557238028287	3.49945073562356	-2.23862488937065	1.83841564290776	-0.9227280834528	-0.647800919290731	0.387818580064634	-0.848052149884131	1	1
949	499	10.1897706271949	0.138477743160805	-1.31295336077441	-2.01405481904032	-0.905073070455074	-5.03622987502991	-7.54681480845179	0.665933544172123	0.783524476023338	0.166153169219087	1	1
950	500	1.06305599124405	3.7711470045151	1.08346598948147	-1.00435858729772	-1.23165708554601	0.970016224290002	-1.13878164198628	-1.08397599008077	0.335970627122098	-0.878492662277299	1	1
951	501	2.62885303377371	0.89697734343859	-3.20256266875121	-1.45351411553357	-1.29509910696935	0.61070478393014	0.136558410682725	-0.450531749298248	0.345428061330619	-0.614509517203282	1	1
952	502	0.622776515007669	-4.92475838824254	-1.26939730598225	-0.197162801956204	2.22615200919421	1.10644347075235	-0.286567716644938	-0.572385057493677	0.349299323055124	-0.51058594750364	1	1
953	503	4.3066612295159	3.78787956070906	1.57509518542553	0.295318126906419	-1.07639346750135	-1.50712293781314	0.432874695375021	-0.558375447912265	-1.93242114181407	-1.66435465751523	1	1
954	504	4.96626449495603	3.37282418093208	4.60312527448495	2.94043036626307	-2.03420189791585	0.295403260464596	0.186600874102118	0.45597408014591	-0.843588564014712	-1.67843536844215	1	1
955	505	2.36053131668835	-6.65366211278453	-1.787834570605	-0.390555859303719	-0.317015369758248	0.423443260905527	-0.568760338425396	-0.950114941870947	-1.76266806711792	-0.978660728751962	1	1
956	506	3.39160525854269	0.336532033656801	-1.70705207186539	-1.97215762257179	-1.83662792804698	1.98817008230828	0.844335588228842	-0.760373945320486	-0.915651224283372	0.0907056114727781	1	1
957	507	9.29687480822347	2.51158835291679	3.00514383461502	-0.325539805991016	0.677521525173561	-2.83897484296733	-0.0192039746290145	0.425399065109055	-1.01821476143667	-0.840674757877066	1	1
958	512	6.54169586611202	-1.5568687719295	-1.77698845173791	-2.36001431122423	2.95532621770191	-0.926536412529333	-0.438147951026322	0.138256954895756	0.777226594991943	-0.100361803786014	1	1
959	523	6.65729049821959	-1.23116424929219	-3.64290379329296	-2.75220215300193	-0.526173961752403	1.6460642829162	0.37027148062296	0.276337367281729	0.0366684535957423	-0.675119555573062	1	1
960	528	-2.09287335583849	5.57147366009967	2.03921538887102	0.0110502892440869	1.51821302342199	1.00229070948853	-0.227307093993223	-0.597982711081216	0.147850506857335	-1.07069179549186	1	1
961	531	7.51848703827085	2.3087051714883	0.731837915892892	-1.65419307730174	0.915499390351946	1.31561858458042	0.552902623713447	-1.46992020363598	-1.29699681253186	-0.289961488647753	1	1
962	534	7.25745541128593	-1.38029681238043	1.01595946762164	0.137477763431943	1.57439643458183	-0.979200082754371	-1.50087167417517	0.534262709157074	0.281197834375769	0.34898958865217	1	1
963	535	3.87928697190031	-0.175541024951045	-1.73934647337049	-0.401068844927181	0.689201875965674	0.476031180360691	2.31078914059706	0.0887894108502394	-0.40447470393401	-0.141050936191161	1	1
964	536	5.34523579294637	-2.89431187025775	-4.31902453186032	0.36975550632763	-0.155928855163482	3.94663478542978	-1.39566187675586	-0.47933978752078	-1.22254542652929	-0.148533416827203	1	1
965	539	7.10273869328318	-0.175500371663843	-1.86703526592691	2.19217250679751	3.78158883088075	-2.15344893676079	-0.75067371764101	-1.72046976902264	0.81953616678612	-1.25400042096345	1	1
966	549	-6.48275039570855	3.58675752997883	-1.13492294518396	-2.82021994835053	2.23446133963772	-0.604392716273735	0.98287175748809	1.84780594782062	-2.09438290671494	-0.184826120999014	1	1
967	550	-1.85848871153353	-1.261856635051	-2.45112308387639	0.238638537048113	-0.53188093094207	2.30912037661611	-0.645686529705483	-0.491909592987534	-0.720537809521721	-0.301116108065161	1	1
968	551	6.50550991113502	-1.20725235810963	-0.482320899854145	-4.04048697377152	0.852879002683248	-1.43284727995762	1.23554824313887	0.22328667287387	-0.366677027297898	-0.155486996717717	1	1
969	552	3.85254132679756	-2.65735222767716	1.73370820411792	0.159820597629341	2.38243517665054	1.24242772954567	-0.149735107072871	0.527262134597579	1.25764607445183	0.13940944967237	1	1
970	554	11.1636362192396	4.18654412901991	-1.36014112420035	0.355110665789323	0.0995720878312002	-2.16135062100318	-2.38186746775057	1.53548533253942	-0.36502630602658	-1.08247300666313	1	1
971	555	3.75563854632788	-4.24647399368704	0.746115530713816	0.0783836923875608	-0.742554333161144	-1.54292677417573	0.791721969341491	-0.0762472914132697	-0.171866509511529	0.0934356799779748	1	1
972	558	0.69145317418314	-2.00557675442755	-0.271392247934209	-0.00574555941089425	-2.20143109124648	0.257700186330876	1.57778638429912	0.205036066296888	-0.434419679329285	-0.728721850039509	1	1
973	560	-2.3478781825754	1.5335968014017	1.65023812869385	-2.28300666933627	-3.82305458425424	0.157566571535928	-0.886306982577426	-0.443551165130926	1.18917567182164	-0.752967585630631	1	1
974	562	-2.60836118849858	-1.76913776430904	0.122602055729038	0.109049278674588	1.41848890111136	-0.274919076660499	1.5455413631191	0.333875457892969	0.121181298946224	-1.162869564588	1	1
975	569	-2.22179310153658	0.259111872420193	0.705619156459691	-5.29998637935716	-1.78092778978397	0.885942632249949	-0.569356292725292	0.273001000055034	0.201733726803546	-0.425840350957594	1	1
976	576	1.36235751357967	-0.349323782749472	-4.0428439078069	-1.16732952952967	-0.500732000867403	-2.39542166436818	-0.52833969428313	-1.43608120474522	1.30840175641045	-1.63410328024272	1	1
977	578	0.0313863794282086	4.91463463736286	1.01475399146195	3.63471422592627	-1.61504151456385	-0.436696863490374	2.78233450371232	-0.683878757691736	0.620514142079217	-0.2275711338192	1	1
978	579	2.25995091299305	0.168994747596703	1.11850342776202	0.588535753478809	1.04724887476444	1.22658273654482	-0.717183416915343	-0.659336878305198	-0.0102023452020541	-0.265334782356376	1	1
979	582	-3.74100970800645	1.97525849935433	1.0324433587271	0.98275299476322	-0.548355319933604	1.14575472069502	1.14247865754008	0.385785762735492	-0.0526285073150024	-0.394844088990348	1	1
980	584	-2.7373175751371	6.62935705223756	0.783884180369904	0.113588391352145	-0.369879268171986	1.50761000375812	1.06694165676224	-2.05821490703136	-0.251195091252844	-0.457704493608956	1	1
981	585	-1.02754652870857	0.846431364519173	0.0351278420136389	0.301442866764018	0.450188351631633	0.991960152930403	1.19079415521219	0.405204518709576	0.95853233304139	-0.00505066380024717	1	1
982	587	-4.76557280790477	6.28054345226497	2.34836776921608	0.260448131088735	0.551843251496012	-0.340004280567656	-1.46255873832588	-0.788477096369592	-1.38341702396426	-0.362883723884754	1	1
983	589	-1.95012468684952	3.48591540888569	-0.626611826736828	-0.289052879097174	-1.17293134888474	-0.154328183044598	1.87439102496193	0.432245220764017	-2.14725305707315	-1.44120822871601	1	1
984	591	-0.058675470355121	-3.56359159561455	-3.2226398542724	-2.55255716857735	-0.714735098472587	-1.34884231515627	1.14640786591151	-0.18435219971439	-0.489274179467394	-0.719549593783076	1	1
985	592	-2.4172505890489	0.780716012738452	2.93407168885958	-3.11394554339413	-2.43475027429999	1.3318965266641	1.37482839828153	-0.686733549116347	0.158963402096818	-0.0355856812779082	1	1
986	593	3.59118867924256	0.108922244637276	-3.06213581052735	8.60533163803228	-2.45153337154383	2.3999100198912	4.21901632595442	5.09168947794026	0.520197725958183	0.750071076795397	1	1
987	594	8.578359210287	0.43408470389948	2.40543398475071	-0.36833696496883	0.782987935583631	-0.724928308365833	-0.367769383601821	-1.36565986977843	-0.195515253569258	0.117918543733934	1	1
988	607	11.8971980300112	2.17623168255646	0.891654660706275	-1.45050817977244	-2.02323627929905	-2.59868471488874	-2.52001701508133	-0.437402673065241	-3.90301036894767	0.346771975807828	1	1
989	616	1.03238346778378	-1.5964016948053	1.57257868255288	-0.872291476813475	-1.25497763006674	-0.316474093635387	0.177331099193244	0.117029065109539	0.904334490633499	-0.223656343620468	1	1
990	617	-0.876487575599515	5.07893179251272	2.06121458174601	1.62889189389889	1.27294593631883	0.716163932948425	-1.99735965280761	-1.44294856702898	0.381053480442809	-2.98736531826157	1	1
991	618	-0.803031726630117	3.19657621436578	-0.221313062898536	0.970124246358224	1.6246909632882	-0.982749117231737	-2.38870430563784	-1.81275469838211	0.565637525262881	-1.70906812647411	1	1
992	619	-2.47763936893391	5.54350829302602	0.302606972575364	0.42272387941976	4.61146341917388	0.0532436017046623	0.939885682162781	-1.06394406586901	-0.725099642829904	-1.57487370691078	1	1
993	621	-3.60007449819981	-2.7766289549335	-1.12460691014356	-2.22882216958792	0.995333205571998	-0.0162552440655727	-0.68458888253557	0.449083743469206	-1.07725703684022	-0.610104227087875	1	1
994	622	-0.679536115229135	1.49867141959626	1.84272575526418	-2.82009541456682	-0.837119050050767	0.539596414552346	-0.635534941026413	0.18902250728822	2.20052436896646	0.00696267746349246	1	1
995	623	-5.68450037920542	5.17798514001932	1.9438430807592	2.32254235666385	1.52268430143105	-1.72957516452531	-0.728073002653862	0.202311187002444	-1.54698105816119	-1.76775234895402	1	1
996	625	-3.06920554178002	0.616828996219336	-0.877443841126159	-2.10612819152262	0.83533569152099	1.42714615172727	-0.275433432556343	0.025342761394598	-0.606331742815556	0.179532457253683	1	1
997	626	2.52798987197953	1.59421136059867	1.19405860068715	-1.7829457673608	1.86613221801571	0.873487958919405	-2.44003885480214	-0.18443303400458	1.02278690233201	-0.336763720417617	1	1
998	627	7.50883598533518	-0.75583505203557	0.084981840406363	0.990162278224005	0.111143258439477	0.585075030668365	-0.733194277896022	-1.68125565044238	-1.54876517967445	-0.0807236707933934	1	1
999	629	2.18476691945988	-0.104486550244117	3.45222555489628	-0.415830856251856	0.650984369415803	0.243917600892836	-0.491777874764555	-0.0782155087895845	1.0817742408563	0.157371841490229	1	1
1000	630	5.7244637084033	6.44803521530512	-14.3523699996519	-4.66407896156663	-1.20908569771806	2.46235437102217	-3.16618181937612	2.69970362642371	0.837648779803885	-2.30541664783605	1	1
1001	639	14.9948825781772	5.90306067921677	4.9650930279364	-2.5449430703057	-2.0403931079409	-9.46927877097531	-2.48528921976272	3.50978157752602	-2.20823541240109	-0.449693573280929	1	1
1002	640	12.095683355925	4.54836156180373	-2.64917834739775	-0.185983094541736	-0.155829363090361	-1.81388753118616	-2.68415187747028	0.726187435577343	-1.15286687217606	-0.357462724776799	1	1
1003	641	8.26696991950956	0.502021312350298	1.65361487128783	-1.58705326698839	-0.181587939755592	-0.765031254070908	0.212173205221444	0.680551966797232	-1.75906430584685	0.72002964999968	1	1
1004	642	-0.252636400271969	0.450291585413038	3.03877589916338	3.06242456540936	-0.0539673993190612	1.34641902717615	-1.55591963940619	-1.65139876509938	1.11369476163978	-1.13835167079001	1	1
1005	644	-1.74181864939265	4.88194678468225	1.60867796598089	-0.432519213900939	-1.04833456226753	0.66424322100235	-1.39855217337066	-0.935976012492744	-0.503901271419391	-0.17223651057333	1	1
1006	648	4.24412370311343	2.10992314865505	0.0371005362337071	-0.390326119461109	1.1633267630923	0.594094356058745	-2.14782899859836	0.583201689150318	0.148764563592849	-0.11260342069403	1	1
1007	651	-0.985814944764542	0.192441884064468	-0.287209527441611	3.14947821742306	-1.01274132196291	0.0822996875263239	-1.13887976272294	-2.96234158291904	-0.562142683133026	-1.71964179634747	1	1
1008	652	-2.95589471889077	2.58369479074272	4.01797626580943	1.64419145899685	-1.48270539453765	2.80496168630443	-0.0418530864250249	-0.334268189770007	0.169094758058226	-0.318959404357711	1	1
1009	653	-3.45170699559528	2.13668020735193	0.279057866273326	0.181463397200858	-0.0681621346639823	2.5976050031443	-0.12170451847887	0.23400572039971	0.877663600877738	-0.383036180922632	1	1
1010	662	2.48940767233984	4.4009895601401	3.05848215866138	0.139434351347246	1.73081142885821	-0.0133219635991958	0.645207282440178	-1.73006371668921	1.26475451871835	-2.34031218688214	1	1
1011	35	3.86321613855457	-3.2220378259135	0.43723923451051	-2.11451266005851	4.04722897391439	0.867613173940841	0.58935925701915	1.33615834675572	0.0689417927870356	0.641873527850479	0	2
1012	230	-2.53396578243096	3.42163601577608	1.17522337691105	-0.415387960479261	-0.64469972876171	-0.467494988491947	-1.33789762949526	-1.7047941156782	0.356869095714845	1.74420136653062	0	2
1013	231	-0.967862943007944	0.126477026290492	-2.04238125979628	-1.81608355064349	-0.662890712787314	-0.974881029359126	3.01549144646236	-0.55955089266938	-0.565219167776828	-0.546732966631752	0	2
1014	232	4.2407346373123	1.9092863645263	-1.26289610498672	0.308859692742809	2.35867124959047	0.398091117001784	-0.164777583349936	1.42855505335149	0.106909019512695	1.173236255461	0	2
1015	233	2.80218480951159	2.7684768259633	4.07207714094278	1.21971260406656	0.762725784411995	3.87708172002419	0.972042958983303	1.96509903113708	-3.1913571896512	1.02464795558797	0	2
1016	234	0.162449236798774	-1.27121121970761	-1.37480642003779	4.78204392549101	-0.597848316442681	1.39955740912217	1.99669162067408	-0.810082930432865	-0.0472049431624018	0.698802311982057	0	2
1017	238	3.31533501701332	3.45660351070623	-2.02392866550073	-0.908103119198517	0.437849321041631	0.235474991655077	-1.31692460557275	0.470475750059643	-0.306096299530842	0.110944218105878	0	2
1018	290	-0.910366861508173	2.71848690248054	-0.877413731579621	-1.0730250082139	0.0555273452811777	3.09824728580306	-0.452362849371793	-0.65538106769949	0.137611123092297	0.0344569091796577	0	2
1019	291	0.0391449465880275	1.45041442238825	-1.48128577569564	1.27269269679161	-1.66104275663711	-0.776220482244053	0.786608655626554	-1.27035829012717	0.760629400437985	0.134741003201029	0	2
1020	292	2.2781209157759	0.886466336401843	5.13400700711481	5.68876960568738	5.95857441689575	0.512584779294205	-0.275750443587284	-0.970458634520382	0.675143449083683	-2.74077361465433	0	2
1021	293	3.07485657736009	0.735616828146299	-1.51383794366273	3.32853769014805	-2.84545891717703	-0.685017561280399	-2.80611955722607	0.983256693431195	-0.0663111668421753	-1.94105549657595	0	2
1022	294	1.52510973437155	4.56761467492578	-0.785855301310246	2.79682416445048	-2.38650839707582	-1.04456030246412	1.18411182997133	0.862880819051486	0.0622709112350819	-2.29192577363928	0	2
1023	303	1.77272104658164	0.755196200685856	0.739013524485613	1.79843639774511	-1.27651185973733	-1.08877072566478	0.258168968439063	-0.0773428357368803	1.04940572968095	1.2513876349316	0	2
1024	305	-7.50533862456625	2.8709854581178	0.397279921768123	-0.424844018670682	-1.05837257684333	0.133049671615041	2.08358178247669	-0.887187007636161	-1.43096551332236	-0.419106225857289	0	2
1025	306	2.35230430667338	2.14402565567174	-1.39913088604413	1.03466856579117	0.456385398035663	-2.99840473873846	0.93993282756031	-0.0821025018516717	-0.283279687749662	0.40449183324167	0	2
1026	307	4.435664675601	-0.342204648611064	1.36309960438266	-4.29174458725753	-2.78584840413622	1.8593180154267	-0.848176658432437	-0.582088078384212	-2.67152373260835	0.1547879152961	0	2
1027	309	-2.84307560879147	-4.26293799437486	4.45429180862639	6.50083058845029	-3.22354738505173	1.92731748177963	-2.99127350630978	-1.62980600323396	0.347081837925227	0.944064020396863	0	2
1028	310	-3.90976487612022	-0.5634150442852	-3.92094480950885	1.57161197603363	2.26446367146022	3.92070216513577	1.33489509882846	-1.07545375967699	0.188994077972484	0.724621897755261	0	2
1029	314	2.89386045524657	-3.2267732637113	-6.16492461796974	-0.401258443209101	1.49352819635521	-1.22160263332965	0.143635771850582	0.3266986378697	1.04413115503808	0.210199183426164	0	2
1030	315	2.26091288470411	1.41129726249067	-1.19884660574256	0.730548791306837	-0.214572177716357	-0.988481284534954	-0.799592920370165	-1.0186491239908	0.307824926735459	-0.628622456580439	0	2
1031	322	2.24311228771229	0.766005633032833	1.39509041590256	-0.233314526969097	-1.90467998596208	-2.00630138262395	-1.53111155653651	-1.0307012015616	1.2719795798473	0.564429805115289	0	2
1032	331	1.90859273612046	1.27740622907177	-0.846706775423936	5.62192214051346	0.125742147937335	-2.54665892973437	-0.350231328805488	0.265414710975093	0.0756832065505311	0.518586753139428	0	2
1033	332	-3.0219175937629	2.03223443682201	-2.43246624478989	-1.29090983584979	0.539115157482946	-0.186288166843807	0.273066701023817	-0.642535013424786	0.0235530424768024	-1.08232721567534	0	2
1034	333	2.31281954279388	0.255646426626399	0.872013077978115	0.309057043846038	-0.168450927394016	-1.84412855203486	-1.50099901763726	-1.49360232055107	0.631024730954086	0.783878729858918	0	2
1035	337	3.88658709500652	2.63021707509083	-2.8470644251734	4.2913766520846	2.51875147680917	-1.54326350941773	-1.64902301069565	1.21994715374105	-1.22518905190347	0.607073346636773	0	2
1036	340	-3.30072240028123	-8.15398129555482	-2.64828411832491	4.70355734695322	-1.24318464767442	2.40252453517963	0.653524485597775	-1.05460064202623	-0.74662728185654	1.78875615147431	0	2
1037	345	-4.23167307235478	-1.40196432375639	3.63965069347934	-0.404822804711522	1.21845477998942	-0.201405381019469	-0.190982141331879	-2.72970786524099	0.964845413949353	-0.360660176378332	0	2
1038	347	1.76872604161036	0.0632762412522549	-1.49000778937323	0.868830793143119	-0.18535989092286	-0.756706739680548	0.675813847750711	-0.596804024478565	0.923912929887011	-0.00744736517051022	0	2
1039	371	0.26771914151693	5.75875765539505	1.87538584639791	-2.1229170272653	0.0254742231329537	-0.43261769537484	-2.51480863758061	-0.356120803689052	-0.624926133429711	0.246050804687418	0	2
1040	372	3.95230888792334	-4.49436732007514	-0.53761771758115	-0.0164141894284453	-0.207547823546472	-2.26636958969487	1.31151391717224	-0.0672503319487795	-0.250204371559731	1.77074067729442	0	2
1041	373	-0.671981126837042	4.5731378874586	-0.934303169676658	-0.15546187767078	-1.03151153875784	2.40269847566531	2.29454146473086	1.83688610495318	-0.292275899995835	-0.256339599733786	0	2
1042	378	1.34178942039276	0.497970957065306	2.42959640687981	-1.75356227050007	0.127505041793791	0.915729659327793	2.92735787713485	1.91607173895557	0.105300482433372	0.25681256488296	0	2
1043	382	-0.88575688212354	2.87430615419464	1.85544732135937	0.578095814982968	-2.88692605812652	-0.867859352760171	0.597292312952187	-1.10184359257589	1.00469336082839	-0.86625031119344	0	2
1044	388	0.990719430566022	-4.38815884641243	1.80005530705504	-0.439376407884098	2.05817093171466	-1.90635982008977	0.793996275442279	-2.53482354554016	-0.213829456795835	-0.808979743584376	0	2
1045	395	-1.3801840235443	-6.15609395490925	3.36506970507784	1.0330344467954	-4.62642870519125	3.8407775029202	-1.20043425473743	0.962433388187136	0.510962144813549	0.402131598563187	0	2
1046	423	4.17746177044881	-5.79762213602256	-2.40762458595115	-0.754299801699794	2.90345484684343	-0.428464567279791	1.45340381362236	1.73260834744343	-1.25503364264396	-1.81736689510441	0	2
1047	424	3.73858136736791	-3.33032646371599	4.45227994057395	-1.64354757363018	5.2344769429042	1.66220082860124	0.0190274252733992	-0.961736861398733	2.65894331546167	-1.39472096128262	0	2
1048	425	1.40533019246874	7.05290053655358	3.47645537786555	2.77330661882011	0.137120522534877	0.752880510162591	-2.4918841471324	0.983201024411479	-0.357327641250329	-0.946665360972887	0	2
1049	426	4.35369313523144	-2.92200702303318	0.351733027211541	-1.24497473732869	2.58647112762366	-0.585812767207339	-1.38556676314553	-0.425677893239951	-3.06132396808445	0.248673475536864	0	2
1050	427	5.04638737307616	-8.79755206036558	1.43761763601928	-1.89972902063759	-0.672214854598102	0.364037173781188	-1.81587318453092	2.20733829959001	0.531945140691732	-1.38892294507167	0	2
1051	430	-8.6213880023165	-1.97526190832863	0.747071485697744	1.63127062978811	1.99400537603612	-1.73824344887721	-1.15937463101901	1.22855081101218	-2.30287804821214	-0.242751589743539	0	2
1052	433	-6.30140119221762	-2.24025187032989	-5.42088003131969	0.78747682874494	0.970962231595985	2.8633738852982	-0.675685899330532	1.13815593209446	0.463285461333353	-0.594608786587828	0	2
1053	434	0.520994687139966	-0.28210357016179	-4.88563999482474	1.19453753871704	0.0313169278197639	1.19606345323093	2.48509685983253	0.874596841791933	1.30471612294728	-0.0807026417844868	0	2
1054	435	-7.70037283058044	-0.84989162643523	-0.1647853387914	-1.60320262256715	-2.14667108108292	-0.80455512567855	1.14698456092995	0.688463684448829	-0.893461157384949	-1.42909480515742	0	2
1055	442	-4.14781541584251	-7.43338084906565	-1.58889484320744	-0.147574711364381	1.32373022142631	-1.12124818870195	-2.7007072666013	-0.539511755796923	-1.4474102451561	-1.21414253375437	0	2
1056	462	-9.08484833348018	-0.361992711198868	0.149302833395059	0.0337154381476111	1.37097587151504	0.00555033194586096	-2.04915812547032	2.41791233010675	0.747195988981846	1.10709673997302	0	2
1057	463	-5.49062021373307	0.664941660382896	-1.07582348025105	-0.793734359348174	1.84945473988709	-0.114412225420252	0.543505880230344	-1.94714590184462	0.683829136435341	-0.498356048235597	0	2
1058	464	-11.4701470115715	-2.21658380675472	2.92172367480653	-0.1366396467238	-0.208004825078087	-1.88446965966987	0.212412451491955	3.93632028325073	3.53892047596821	0.954162408425325	0	2
1059	469	2.93951374529391	-2.482321492601	0.867245547856245	0.0543799935514636	-0.735572257760903	-0.68263060681029	1.09038603098721	-0.651738456534471	-0.752120033811316	2.06896549872078	0	2
1060	470	3.51049679089754	-7.97317498676544	3.59072686843082	-2.54198953972022	1.54703009151656	-0.633998250780795	-1.31908076194324	1.19165678358845	1.11637389421216	0.250131890155389	0	2
1061	473	-0.742541843630553	-3.81861322886416	-5.84827528718169	-3.5273343832311	-0.955588174376289	1.33707138602825	-1.3139173074463	-1.54777941776407	1.14154156157284	-0.594290723535142	0	2
1062	474	4.12296445538293	3.63849374368529	-1.33841561305811	0.0411702783244685	-0.508100090182006	2.08383521166443	-0.630538635075225	0.362307212490621	-0.828621477227552	1.15168538997103	0	2
1063	475	4.19591226930517	0.132672448301892	-2.19653649737414	-0.592334989049138	0.17641799545749	-0.0366640968460851	0.0603108380503679	2.30303898782395	0.701609408345213	0.704802782518707	0	2
1064	476	-7.55933285835249	2.15817082394803	2.237553114882	-4.59888647559813	1.71205226632523	-3.87610592729886	-1.12376180476033	0.28587651262727	-0.798658073912688	2.88064901601756	0	2
1065	477	0.196586066401237	2.64805342692982	0.0925687537248364	-2.50797058234593	-0.739580410851212	1.65769552146662	0.855047259939751	-0.330758851749761	1.58088608394181	-0.817772364229837	0	2
1066	478	1.16244097594613	-2.23168823120338	2.98980811525444	0.695838586515501	-2.77060398961434	-0.727099989974755	1.87056833788556	-0.0905057922277381	-0.824230101647668	-1.47495244233062	0	2
1067	510	3.37643784007666	1.7694433141771	-1.65771180892881	-2.27518192415486	-1.63920175661177	-0.582229236818491	-2.15368798998563	-0.838944785142088	0.75180747247059	-0.540565504337582	0	2
1068	517	0.797584375176401	-1.78018539544894	3.48045408879159	-1.12853220770087	-4.04295832007693	-0.41609932408875	0.865335186016042	-0.368318443434998	-0.59232794451056	-0.0953742524819894	0	2
1069	532	0.488186523933018	-2.00679258865885	1.23311583940634	-0.893399840740059	-3.23652288216908	-2.22013727932523	2.54699826421686	-1.07124543780214	-1.07366704669393	-1.26730679186752	0	2
1070	541	1.58168751788833	3.11980373050965	-0.566390032671279	1.49097523949849	-1.19706220488607	-1.48738577914335	-0.0829221838401011	0.264948212821942	0.79458414577716	0.0153548336896205	0	2
1071	542	0.24712735031765	7.07497751259389	0.268862069970055	2.60599027643332	3.76013419531162	-0.322933858867893	0.968460388682877	0.162353205736608	-0.221104442672129	0.519273038377131	0	2
1072	543	-6.0319238830132	-2.70599594068679	-0.782633530066602	0.13092432460123	1.57380313121849	0.92896805286891	0.607827948645707	-0.327656963741766	-0.948774747506008	-0.334543453481571	0	2
1073	547	2.97441126277323	0.450016647317086	3.91891200903529	-2.30397671976668	-1.32358103779568	1.79349955241823	0.133875393054553	2.07373575087929	-0.238738500169556	-0.813391349766305	0	2
1074	548	-5.46259261756518	6.62830343751536	1.50082288582239	-1.33018172769735	-0.138002490724773	-1.41284014313467	0.170139207925098	1.7091691089158	0.234044314614418	-1.96659892577341	0	2
1075	553	3.92100395854571	-2.91438859887735	-2.47212775101223	-0.171757072407401	-3.37780543283778	-3.18558064659503	0.52398849694616	0.747132664663899	0.548472660506853	-0.338999213787708	0	2
1076	561	1.05692079986486	0.868026665638533	5.65232573249701	-1.59080245098266	3.54447183304509	1.03686573491249	3.04983935217357	-2.20878629533661	0.767686524968612	0.776535310078602	0	2
1077	563	3.69646526340709	3.56068692032867	-1.9209719556667	-2.57850836073576	0.368445017954751	0.85796146448546	-0.914044618783157	-0.943736640895388	0.581465436892182	1.01018686248283	0	2
1078	571	2.5346949410362	2.92069521465181	-1.27269486038037	-2.44270755690501	0.387995403059141	-0.0581965892884645	-2.66152303669312	-0.247949859957998	0.250468899460973	0.113850780507894	0	2
1079	573	0.0880374371338269	4.85233759475862	-0.912570744963564	-1.57936887045662	0.061729217064648	-0.115532206360351	0.318826258267422	-0.240677404985224	0.453648899886209	-0.0189849205246608	0	2
1080	574	-5.33110987400192	-0.366960625131789	-0.295160317347893	-0.707525388190549	0.761553959174111	-1.96117095494073	-0.284675138856502	-0.294841678558313	-2.93072725077246	-0.218368001907323	0	2
1081	588	1.98446705163278	-0.698318413594667	2.57303645063224	-0.458284269703937	-2.08451406638199	0.646202261035511	1.6912396718126	0.0195887599604721	0.0417177207469217	1.32341334055648	0	2
1082	595	-2.0417142641651	-0.729785085208681	-4.28083924267885	-1.31338368326424	0.668348560262925	0.90779861461371	-0.919219797746954	-1.57306276047647	-0.590923665982061	-0.757882232741506	0	2
1083	596	2.48443136334272	-0.241664839228554	-0.953804206402905	1.03009272356436	-0.358166145809752	-1.16556046138512	1.84166639313236	0.463979919897089	0.987218260956935	1.56226682115202	0	2
1084	597	-2.1423903440247	4.14894333112017	-1.12167336048802	-2.28152260977002	-1.66657776364358	4.47999223347069	-1.67448012541239	-0.823492318460973	0.534209546694251	-0.0813809626274682	0	2
1085	35	4.07545623830855	-3.62254983777713	0.542715908970848	-2.30899060714218	3.95394932460337	0.845873800598585	0.40319701571029	1.15422751676682	-0.444349580289146	0.344264780240118	1	2
1086	230	-1.96606241493101	3.11932768497936	0.965668328882668	0.0795508011730506	-0.720446192508637	-0.675616631489605	-0.817963328177666	-1.75234840164314	0.338325917503695	1.59591626405233	1	2
1087	231	-1.94784225048139	-0.562418310451958	-2.6322123210735	-1.56617596445833	-0.432627188814766	0.546923447412064	2.41898524858733	0.00282295535675967	0.0621084248228217	-0.574941825252429	1	2
1088	232	4.3252169820256	1.3666329110511	-1.22793997396029	0.323978521684722	2.12711559234646	0.4077723827188	0.168265148989526	1.47321965154564	-0.00439857359981922	1.07422877020099	1	2
1089	233	3.02992494733357	2.06033101525275	3.9458348257218	1.58255871064277	0.692669306148082	3.36728778318244	1.22694900758819	1.84498702776043	-3.50535427223321	0.558419645028621	1	2
1090	234	0.0092520743723096	-1.51272987900625	-1.77921368573603	5.02597716615014	-0.324393351625717	1.64761612874233	1.95998908931548	-0.775957531799137	0.22239925528039	0.697201378476571	1	2
1091	238	3.40853704517953	3.06806971287944	-1.94995873333854	-0.820616434955699	0.320833178706001	0.025722900714395	-1.24410943277663	0.379802852723934	-0.578435173042332	-0.145036500163555	1	2
1092	290	-0.789320113109914	2.5599266220006	-1.23700151045204	-0.936748732650298	0.171530289065625	3.04339729745323	-0.395231394234025	-0.664533495363903	0.308567345087014	-0.289578526585508	1	2
1093	291	0.488769744044116	1.46804698537573	-1.21884044252459	1.28010678684131	-1.91078090404778	-1.5879115973122	1.1163325017464	-1.42615183579458	0.404857615698304	-0.427011488830583	1	2
1094	292	2.7237695462746	0.377716823321166	4.60326591983452	5.67658599825816	5.58230029680314	0.112789605481359	-0.123358753391759	-1.06440355417923	-0.112129226380976	-3.61054183377741	1	2
1095	293	2.52563801705051	0.764320375713555	-1.17852423472579	4.976564696712	-2.66769283196528	-1.47637856266079	-0.601466493180218	0.798236640377011	0.530136237568316	-0.847123206293594	1	2
1096	294	1.576377650882	4.24441243668301	-0.590002354146042	2.79270577841017	-2.65420647631135	-0.932248299864526	1.09756471917464	0.678055390162602	-0.00440407722784017	-2.17433572547303	1	2
1097	303	1.83408025517667	0.591899874235235	0.46114347795821	1.82312547103635	-1.09467497392367	-1.39736703525138	0.486712545501863	-0.155375034028737	1.17691870247828	0.937408492140604	1	2
1098	305	-7.02015696330933	2.69003024213591	0.163966127303732	-0.480554576118989	-0.644578737274654	0.0560540184277608	2.33002634938282	-1.00366441696509	-1.56122398542075	-0.888160340522255	1	2
1099	306	2.33860180160001	1.85769008260833	-1.33422148371494	1.346325791677	0.188037568266294	-3.14937830730234	0.666423977443956	-0.183920648129934	-0.105684998116442	0.230826771552972	1	2
1100	307	4.57827648259731	-1.13092905696999	0.7359253533508	-4.79033717879927	-2.38578283313373	1.6068654595525	-0.414624295721517	0.00750597914353525	-3.28337938597885	-0.56445255005077	1	2
1101	309	-2.70469113869025	-4.8307165300696	4.04915495495528	6.33029288808204	-3.06372338590099	1.66667168028345	-1.92877431202678	-2.10967074770082	-0.250367900606301	0.726435948117678	1	2
1102	310	-4.40167286766028	-0.850834632537253	-4.05486485209145	1.42051083072312	2.22035940641269	4.22065745524864	1.19500525215889	-1.30571920481714	0.531138792862388	0.693509985913182	1	2
1103	314	3.27642072087588	-3.81097600204516	-6.72601926589778	-0.343079215476708	1.42790905810448	-1.47723055498026	-0.114660265048546	0.23895790402012	0.709376077282031	-0.691403148491056	1	2
1104	315	2.41788657550013	0.998270787293401	-1.23401615825333	0.929131184437927	-0.37175570722673	-1.15908734944569	-0.74851639483386	-1.13733778109865	0.28778021777112	-0.796251338415075	1	2
1105	322	2.27265606054979	0.641149577632073	1.46275862837946	0.0860538377616756	-1.88039557956623	-2.22283946926628	-1.46176342740141	-0.901960789348673	1.35064525348676	0.508517944248596	1	2
1106	331	1.79630671897714	0.872243476240128	-1.08767594571895	5.72132547562002	0.194674882818942	-2.52949225067793	-0.451208233706241	0.17972331249433	-0.0103646137967664	0.236949811696049	1	2
1107	332	-2.95458888548048	1.81825884732703	-2.44368290974033	-1.24171136958358	0.485825044069611	-0.25115594236826	0.202264040924523	-0.820854506024321	0.0519329265747909	-1.25510567893207	1	2
1108	333	2.54269737252368	-0.147181362552729	0.377745427722146	0.621296127507213	-0.0739522138351595	-2.24594834887297	-0.631953978021654	-1.58995915846542	0.72355490746824	0.391184499598048	1	2
1109	337	4.05888503965269	2.00728073925917	-2.92445067927543	4.13350445359439	2.03175544140111	-1.204620099148	-1.71154367585035	1.22983449056777	-1.40809425203059	0.413896333443554	1	2
1110	340	-3.35903358794071	-8.12300013523732	-2.90266149086863	4.90169383814882	-0.743620332949802	2.0365239901818	0.729639029035718	-0.856300839891715	-0.331829214951458	1.49334417908094	1	2
1111	345	-4.16349253109503	-2.21646099113525	3.90974684841984	-0.607602099025937	0.969805835257545	-0.169016244959888	-0.00233778803644848	-2.78164028316723	-0.457908484684917	-0.572340277824728	1	2
1112	347	1.8379431063532	-0.630119650492429	-1.50843948499355	1.00128659933142	-0.3431103558922	-0.841024122316097	0.838756808852961	-0.654839544420836	0.45996440954878	-0.176020978822296	1	2
1113	371	0.430968604826437	5.48734307571989	1.54090647903712	-1.55538083333481	0.0221975561849137	-0.772019599829314	-2.00983108960898	-0.147152723377661	-0.291815434123526	-0.022937550684466	1	2
1114	372	4.32113607904442	-5.10345535241162	-0.88990487460645	-0.0863013571313059	-0.0688955539723074	-2.65380212599856	1.55457478520122	-0.211751045825672	-0.534529314442889	1.23499885059621	1	2
1115	373	-0.673177372948642	4.18358670497403	-0.845179284730062	-0.0353293141277299	-1.13116934447983	2.33476891494492	2.32339040980584	1.84517000755885	-0.630649569540952	-0.357380996713412	1	2
1116	378	1.49026393553599	0.187713648482134	2.25449572456461	-1.70366645156639	0.199565198141147	0.718738221719303	2.82620089778776	1.80837877089872	0.312419809996047	-0.1393155307066	1	2
1117	382	-0.731818828069345	2.67454083341585	1.698404276328	0.814064895481975	-2.80621670354787	-1.16672634153786	0.927704005288903	-0.74630225079157	1.34110327812713	-0.973572383738694	1	2
1118	388	1.03608203771066	-4.802991130036	1.71580824932552	-0.201645216355666	1.94452177659304	-2.1067144682923	0.454003101584479	-2.42931014393373	-0.353184535432899	-1.1738131336354	1	2
1119	395	-0.875873482545608	-6.26762436584428	3.14787090917621	0.85811604714716	-4.43480361935369	3.50498355004385	-0.561725440993105	0.562303774976641	0.656260216313619	0.200445194137413	1	2
1120	423	4.64357194262577	-6.2230488875949	-2.56195253376709	-0.685347001968525	2.91550018056507	-0.606536368152861	1.4421179178508	1.64922304464869	-1.51679909725959	-2.14907588669046	1	2
1121	424	4.30373451254985	-4.15188828745595	3.7052002514428	-1.44743925357633	5.34514057169246	1.3640280678022	0.644720127124091	-0.906717174349878	2.34994442190445	-2.0639549834208	1	2
1122	425	1.48978301387178	6.34664292480673	3.18649346844932	3.29344568203405	-0.0581640132008815	0.450406588684388	-1.58738170197333	1.3180223373432	-0.596404792282683	-1.12279453929613	1	2
1123	426	4.53355759106554	-3.22195550382747	0.270471345130224	-1.2018554600069	2.59815259958029	-0.689534270611045	-1.18765154486701	-0.464065123245209	-3.19304921491877	0.0766621481182126	1	2
1124	427	4.58073558173552	-8.95437469558834	0.513876921601204	-1.2968684465931	-0.363892469414836	0.200100483789388	-0.326372430058618	2.7136104446905	0.766335537247761	-2.55354916690759	1	2
1125	430	-9.02577383835913	-1.53772581412895	1.27006200000181	1.85400571327595	2.3456726660532	-1.54511317966092	-0.702390709205243	1.17776478054972	-1.64956545612295	0.654491372750829	1	2
1126	433	-6.06442124907996	-2.61504859585345	-5.5568546716649	0.883197844613867	0.912712645308397	2.82079580706934	-0.472991159129495	1.07187881741652	0.0497365478164923	-0.961905649255458	1	2
1127	434	0.569757537969038	-0.690559049558152	-4.80283879598694	1.44219071478897	-0.253320217075925	1.20997192754608	2.25174685653766	0.869480417868845	1.31075432594461	0.0382650976862757	1	2
1128	435	-7.73273089961891	-0.992425626367935	-0.365443999664212	-1.49350159491241	-2.01000537314464	-0.680775129783758	1.12277030743855	0.665950121231489	-0.620144663310132	-1.46517612601084	1	2
1129	442	-3.69765520500461	-7.81171367691093	-2.01444383775336	-0.131341915278719	1.38518323333422	-1.07489019323477	-2.491733657969	-0.949918652930967	-1.61971388076762	-1.74747641610631	1	2
1130	462	-8.7742998422229	-0.480588419635015	0.0377592634318488	0.00399635902832532	1.34223851160904	-0.0984529456939153	-1.70734870937389	1.95343143211822	0.52411782739329	0.62526135645568	1	2
1131	463	-5.29190559298785	0.486161820283679	-1.24568376170443	-0.723780718983147	2.1013138943492	0.046703763461768	0.447813600145097	-1.96800572684501	1.03840171356398	-0.555662605957451	1	2
1132	464	-11.2414984890018	-2.25783588635413	2.98259532575539	0.0480861708194241	-0.301299277643647	-2.29560450393307	0.0225601944178283	3.89745619904922	3.44345761794122	0.667594627446649	1	2
1133	469	3.18710065828549	-2.87394552654142	0.797201835645004	0.596905018602389	-1.16738126331655	-0.579098374458216	1.29626428618122	-1.05673888700147	-0.437429329567312	1.89982103577087	1	2
1134	470	3.50557704153496	-8.32622743268241	3.20743360787673	-2.35679185879661	1.58699402786032	-0.94749001605789	-0.991412330099784	1.09910069320197	1.54002611275512	-0.237632267907997	1	2
1135	473	-1.02721680701493	-3.36731980574734	-5.13880247577724	-2.75927243351867	-0.372299334541857	0.896726680575554	-0.259498783305373	-1.15055095662839	1.68746531110603	0.468663928189091	1	2
1136	474	4.14005845428783	3.33510869361558	-1.34132458640005	0.371103268028467	-0.768704677411865	2.02579789309762	-0.780249046195918	0.249893572312554	-0.385631947676335	1.17501093717252	1	2
1137	475	4.3174324948414	-0.28669855428639	-2.30498192761749	-0.534747206573207	0.107536071787931	-0.276871814824598	0.0219421894461381	2.2674917763608	0.528658078179871	0.292668912404072	1	2
1138	476	-7.38663190849528	1.92249496410031	1.93923729034875	-4.35517650931186	1.74849291840325	-4.07112246300952	-0.500341742890279	0.0158254752503461	-0.709528756525553	2.2462254292741	1	2
1139	477	-0.053695488900988	1.95289344852297	-0.050198628144072	-2.1597445833423	-0.981514849533669	2.18788213324845	0.750050849953778	-0.555919291113068	1.65651749362336	-0.593570070338947	1	2
1140	478	1.14074850311633	-2.77134884950739	2.72902207288032	1.14781003660146	-2.77170060955624	-1.11230516978288	2.41157361972775	-0.0262317479678614	-1.27458889399298	-1.7975305370044	1	2
1141	510	3.34752741940915	1.42028665553963	-1.92328597939152	-2.13441602263825	-1.52380752746501	-0.777429940696338	-1.85659087643248	-0.615254304527641	0.913583391940261	-0.992635319329016	1	2
1142	517	0.833271258221217	-2.07492521903073	2.94388644497479	-0.607356896929642	-3.76837589168409	-0.974480338004758	1.62798069872718	-0.299118545045083	-0.467859501108801	-0.558790510997491	1	2
1143	532	0.490692753682115	-2.27273494846531	1.32197378859283	-1.09708311456506	-3.44918171379948	-2.0225877138404	2.46912798283953	-1.29336026626919	-1.01028090007088	-1.17976078049957	1	2
1144	541	1.8205380073674	2.77125701408167	-0.551366172912765	1.38769126578232	-1.32976433119517	-1.59476735256522	-0.019233643667782	0.206402618880358	0.726556316092057	-0.0398703402128038	1	2
1145	542	0.443496679676877	6.43297604704548	0.465098734655657	2.33222414382398	3.67800800838616	-0.47250777076724	1.02529089511571	-0.278723643112311	-0.764602932232627	0.305294291414883	1	2
1146	543	-5.75607258281886	-3.2148506373288	-0.846491440547944	0.148453168437432	1.59680764590751	1.11980575445768	0.686174343663791	-0.440878813907045	-1.30978040455772	-0.472871464642298	1	2
1147	547	3.61490430291391	-0.748459029090238	3.89368257175615	-1.69104783725166	-1.63098589533453	1.28893608700152	0.815366179489468	1.85267932617944	-1.00721796758185	-1.38704096516205	1	2
1148	548	-4.79617940552335	6.41177660421688	1.05231472140387	-0.939752008607146	-0.156077633907064	-1.41538387811405	0.850072144434054	1.62268357978819	0.249943065598493	-2.68637799736365	1	2
1149	553	3.91008195055427	-3.07319662758451	-2.33415223072446	-0.117448029764237	-3.4049630319022	-3.28134036885287	0.33647871789693	0.638410925371278	0.622819966629313	-0.528317386273383	1	2
1150	561	1.32022055566092	0.353233335733438	5.11580845678441	-1.36336020164848	3.86416250925816	0.846993340426799	3.39557277433053	-1.87889831457916	0.585230218235684	0.26288109555871	1	2
1151	563	4.00615027249167	3.09469948638693	-2.2412293495563	-2.63316319938318	0.338380813731169	0.793317194956757	-0.79536673535188	-1.01847447248169	0.313903003337546	0.652854684333835	1	2
1152	571	2.59722400162005	2.41597358008169	-1.99682544716378	-1.3716620081615	0.260770631319976	-0.900966238950695	-1.1764180947715	0.134114338832498	0.816985821421151	-0.239945752978631	1	2
1153	573	-0.072185558905485	4.27801772565377	-0.967401845012416	-1.27569441117518	-0.46013197999393	0.211616700090635	0.304915901097423	-0.464035335933602	0.601926994897245	0.209394158266418	1	2
1154	574	-5.31005397479735	-0.680039211770968	-0.424529884598732	-0.703377611366861	0.87458121090996	-1.91518836731464	-0.392972186413719	-0.37431969051693	-2.86527553739237	-0.306425240912572	1	2
1155	588	2.12726584861771	-1.0660240197305	2.70002919012941	-0.257901698124911	-2.3727715618587	0.794900829885419	1.3594512008066	-0.0689676520248054	0.0757219551674105	1.32211652738087	1	2
1156	595	-1.94928086677813	-1.36931311473101	-4.52285416967418	-0.402553079703706	0.73871847409319	1.14580383748235	-0.635729253142861	-1.27512409191376	-0.586131336365365	-0.756354974024686	1	2
1157	596	2.72405426131027	-0.7874036043818	-1.15986640713227	1.08468216453766	-0.29000187477379	-1.49910727357555	2.36502736266675	0.377117531850255	0.529635972366883	1.17916706479662	1	2
1158	597	-1.75969064022247	3.72693817336938	-1.22101460861796	-2.12838029409857	-1.80361780102396	4.20017098544921	-1.35530949084173	-0.99734078279107	0.621939249842223	-0.232408128906672	1	2
