# Supplementary material for: Removing facial features from structural MRI images biases visual quality assessment
Source: PLoS Biol. 2025 Apr 30;23(4):e3003149. doi: 10.1371/journal.pbio.3003149 (PMC12143891; doi:10.1371/journal.pbio.3003149)
Supplement: S6 Data — (TSV) [file pbio.3003149.s006.tsv]

Statistic	All.Raters	Rater 1	Rater 2	Rater 3	Rater 4
n	900	225	225	225	225
Bias	-0.051	-0.115	-0.012	-0.063	-0.016
95% LoA	[-0.913, 0.81]	[-1.071, 0.84]	[-0.993, 0.97]	[-0.887, 0.762]	[-0.642, 0.61]
95% CI (Parametric)	[-0.08, -0.023]	[-0.178, -0.053]	[-0.076, 0.053]	[-0.117, -0.009]	[-0.057, 0.025]
95% CI (Nonparametric)	[-0.08, -0.023]	[-0.178, -0.053]	[-0.077, 0.05]	[-0.118, -0.011]	[-0.058, 0.024]
ICC	0.694	0.539	0.62	0.68	0.734
95% CI (ICC)	[0.658, 0.727]	[0.434, 0.629]	[0.532, 0.694]	[0.603, 0.745]	[0.667, 0.789]
